# Supplementary material for: Unraveling metabolic reprogramming in Δhnox Paracoccus denitrificans: a time-resolved metabolomics and AI-Powered proteome modeling approach
Source: Front Mol Biosci. 2025 Oct 21;12:1679650. doi: 10.3389/fmolb.2025.1679650 (PMC12582929; doi:10.3389/fmolb.2025.1679650)
Supplement: Supplementary file 1 [file Table2.xlsx]

## Sheet: Sheet1
									Identified metabolites at exponential growth phase (OD = 2)
Metabolite	Log2_FC (Δhnox / WT)	p value	qvalue_storey
Xylulose 5-phosphate	1.4107	0.000912711	0.0106532
Guanosine 3',5'-cyclic monophosphate	2.8535	0.00100136	0.00362327
Xanthine	-1.89342	0.00123169	0.00362327
Ribose 5-phosphate	-1.28937	0.00226445	0.0161448
NAD	-0.955064	0.00246164	0.0161448
Leucine	-0.350511	0.00537365	0.0167466
Dihydroxyacetone phosphate	1.3711	0.00556695	0.0167466
Xanthosine monophosphate	-1.29188	0.005584	0.0176662
Glyceraldehyde 3-phosphate	1.30127	0.00657628	0.0176662
2-Aminobutyric acid	-1.20628	0.00690604	0.0176662
Glyceric acid	-0.827988	0.00784251	0.0204857
Sedoheptulose 7-phosphate	-1.09811	0.010495	0.0161448
Glutamic acid	-0.832352	0.0108802	0.0167466
Sedoheptulose 7-phosphate	-0.924084	0.0172936	0.0161448
Threonine	0.609021	0.017489	0.0349963
UDP-glucose	-1.1353	0.0197706	0.0392363
Erythrose 4-phosphate	-1.59364	0.020351	0.0204857
Coenzyme A	-1.24929	0.0215667	0.040133
Nicotinic acid	-2.62121	0.0251516	0.0204857
Guanosine triphosphate	-2.07848	0.0279356	0.0420573
Phosphoenolpyruvic acid	-1.11596	0.0379859	0.038412
Nicotinic acid	-2.78116	0.0404258	0.0204857
Orotic acid	0.385193	0.046403	0.0753713
Glutamine	0.895909	0.073012	0.0824724
Tyrosine	0.313627	0.0765638	0.111142
Adenine	Identified only in Δhnox		0.096194
Fructose 1-phosphate	-0.598144	0.126751	0.161451
NADH	0.301176	0.135757	0.165879
Ribose 5-phosphate	0.529009	0.144306	0.0161448
Glucose 6-phosphate	-0.410727	0.162053	0.174253
Methionine	0.220922	0.176295	0.165879
Serine	1.08121	0.177147	0.165879
Fructose 6-phosphate	-0.872608	0.17799	0.167661
Guanosine monophosphate	-1.46215	0.185418	0.177845
Glucose 1-phosphate	-0.690727	0.191418	0.177845
Isoleucine	-0.243225	0.194589	0.183137
Fructose 1-phosphate	4.31648	0.202349	0.161451
2-Ketoglutaric acid	-0.262822	0.222535	0.209285
Lactic acid	1.43452	0.0981173	0.0889306
Ribose 1-phosphate	1.01193	0.238424	0.206944
Glycine	0.285318	0.245633	0.224526
Lysine	0.521169	0.251199	0.206944
NADPH	0.559963	0.271924	0.234508
Aspartic acid	0.395751	0.284223	0.234508
FMN	0.464097	0.311889	0.245028
Pyruvic acid	0.63783	0.338456	0.266851
Ribulose 1,5-bisphosphate	0.563348	0.346501	0.266851
Thymidine diphosphate	-0.60023	0.351168	0.266851
Methylmalonyl coenzyme A	0.965862	0.351334	0.266851
Uric acid	-0.162021	0.360429	0.268343
Ribose 1-phosphate	-0.491287	0.363237	0.206944
Asparagine	-0.54923	0.407317	0.284651
Uridine monophosphate	-0.349245	0.416943	0.284651
Phosphoribosyl pyrophosphate	-3.46207	0.430951	0.289196
Hypoxanthine	-1.30312	0.440088	0.293972
Adenosine monophosphate	-0.208255	0.444448	0.293972
Phenylalanine	-0.127219	0.452956	0.293972
KDPG	0.205175	0.458476	0.293972
Alanine	0.215235	0.502021	0.322146
Adenosine monophosphate	0.111075	0.50779	0.293972
Erythrose 4-phosphate	-0.772569	0.512044	0.0204857
Cytidine monophosphate	-1.18811	0.533884	0.322146
Uridine triphosphate	-1.68838	0.550076	0.326924
Uridine monophosphate	-0.2745	0.553219	0.284651
Uric acid	-0.174312	0.583262	0.268343
Dihydroxyacetone phosphate	-0.492651	0.590521	0.0167466
4-Hydroxyphenyl pyruvic acid	-0.271867	0.594812	0.339447
Tryptophan	0.105525	0.618815	0.350146
Arginine	-0.306212	0.632097	0.357341
Valine	-0.111893	0.662452	0.367416
Proline	-0.105636	0.675425	0.372895
Butyryl coenzyme A	0.281074	0.752792	0.402067
Cytidine monophosphate	-0.0912805	0.765469	0.322146
Adenosine 3',5'-cyclic monophosphate	-0.474895	0.774845	0.402067
NADP	0.122098	0.785149	0.402067
Pyruvic acid	0.18266	0.802451	0.266851
Acetyl coenzyme A	0.2377	0.803173	0.402067
HMBPP	0.200829	0.811324	0.402067
Guanine	0.507507	0.817315	0.402067
Succinyl coenzyme A	0.147082	0.826111	0.402067
Orotic acid	0.0470991	0.842932	0.0753713
Glycolic acid	-0.131247	0.849474	0.405095
MEP	-0.0544453	0.893309	0.414647
FAD	0.0395176	0.899096	0.414647
Indole 3-acetic acid	0.0449027	0.921162	0.420599
Glycerol 2-phosphate	-0.0388656	0.931413	0.420747
Glucose 1-phosphate	0.0199835	0.950601	0.177845
Glycerol 3-phosphate	-0.00636126	0.984008	0.429894

## Sheet: Sheet2
Metabolite	Log2_FC (Δhnox / WT)	p value	qvalue_storey
Xylulose 5-phosphate	1.4107	0.000912711	0.0106532
Guanosine 3',5'-cyclic monophosphate	2.8535	0.00100136	0.00362327
Xanthine	-1.89342	0.00123169	0.00362327
Ribose 5-phosphate	-1.28937	0.00226445	0.0161448
NAD	-0.955064	0.00246164	0.0161448
Leucine	-0.350511	0.00537365	0.0167466
Dihydroxyacetone phosphate	1.3711	0.00556695	0.0167466
Xanthosine monophosphate	-1.29188	0.005584	0.0176662
Glyceraldehyde 3-phosphate	1.30127	0.00657628	0.0176662
2-Aminobutyric acid	-1.20628	0.00690604	0.0176662
Glyceric acid	-0.827988	0.00784251	0.0204857
Sedoheptulose 7-phosphate	-1.09811	0.010495	0.0161448
Glutamic acid	-0.832352	0.0108802	0.0167466
Sedoheptulose 7-phosphate	-0.924084	0.0172936	0.0161448
Threonine	0.609021	0.017489	0.0349963
UDP-glucose	-1.1353	0.0197706	0.0392363
Erythrose 4-phosphate	-1.59364	0.020351	0.0204857
Coenzyme A	-1.24929	0.0215667	0.040133
Nicotinic acid	-2.62121	0.0251516	0.0204857
Guanosine triphosphate	-2.07848	0.0279356	0.0420573
Phosphoenolpyruvic acid	-1.11596	0.0379859	0.038412
Nicotinic acid	-2.78116	0.0404258	0.0204857
Orotic acid	0.385193	0.046403	0.0753713
Glutamine	0.895909	0.073012	0.0824724
Tyrosine	0.313627	0.0765638	0.111142
Adenine	Identified only in Δhnox		0.096194
Fructose 1-phosphate	-0.598144	0.126751	0.161451
NADH	0.301176	0.135757	0.165879
Ribose 5-phosphate	0.529009	0.144306	0.0161448
Glucose 6-phosphate	-0.410727	0.162053	0.174253
Methionine	0.220922	0.176295	0.165879
Serine	1.08121	0.177147	0.165879
Fructose 6-phosphate	-0.872608	0.17799	0.167661
Guanosine monophosphate	-1.46215	0.185418	0.177845
Glucose 1-phosphate	-0.690727	0.191418	0.177845
Isoleucine	-0.243225	0.194589	0.183137
Fructose 1-phosphate	4.31648	0.202349	0.161451
2-Ketoglutaric acid	-0.262822	0.222535	0.209285
Lactic acid	1.43452	0.0981173	0.0889306
Ribose 1-phosphate	1.01193	0.238424	0.206944
Glycine	0.285318	0.245633	0.224526
Lysine	0.521169	0.251199	0.206944
NADPH	0.559963	0.271924	0.234508
Aspartic acid	0.395751	0.284223	0.234508
FMN	0.464097	0.311889	0.245028
Pyruvic acid	0.63783	0.338456	0.266851
Ribulose 1,5-bisphosphate	0.563348	0.346501	0.266851
Thymidine diphosphate	-0.60023	0.351168	0.266851
Methylmalonyl coenzyme A	0.965862	0.351334	0.266851
Uric acid	-0.162021	0.360429	0.268343
Ribose 1-phosphate	-0.491287	0.363237	0.206944
Asparagine	-0.54923	0.407317	0.284651
Uridine monophosphate	-0.349245	0.416943	0.284651
Phosphoribosyl pyrophosphate	-3.46207	0.430951	0.289196
Hypoxanthine	-1.30312	0.440088	0.293972
Adenosine monophosphate	-0.208255	0.444448	0.293972
Phenylalanine	-0.127219	0.452956	0.293972
KDPG	0.205175	0.458476	0.293972
Alanine	0.215235	0.502021	0.322146
Adenosine monophosphate	0.111075	0.50779	0.293972
Erythrose 4-phosphate	-0.772569	0.512044	0.0204857
Cytidine monophosphate	-1.18811	0.533884	0.322146
Uridine triphosphate	-1.68838	0.550076	0.326924
Uridine monophosphate	-0.2745	0.553219	0.284651
Uric acid	-0.174312	0.583262	0.268343
Dihydroxyacetone phosphate	-0.492651	0.590521	0.0167466
4-Hydroxyphenyl pyruvic acid	-0.271867	0.594812	0.339447
Tryptophan	0.105525	0.618815	0.350146
Arginine	-0.306212	0.632097	0.357341
Valine	-0.111893	0.662452	0.367416
Proline	-0.105636	0.675425	0.372895
Butyryl coenzyme A	0.281074	0.752792	0.402067
Cytidine monophosphate	-0.0912805	0.765469	0.322146
Adenosine 3',5'-cyclic monophosphate	-0.474895	0.774845	0.402067
NADP	0.122098	0.785149	0.402067
Pyruvic acid	0.18266	0.802451	0.266851
Acetyl coenzyme A	0.2377	0.803173	0.402067
HMBPP	0.200829	0.811324	0.402067
Guanine	0.507507	0.817315	0.402067
Succinyl coenzyme A	0.147082	0.826111	0.402067
Orotic acid	0.0470991	0.842932	0.0753713
Glycolic acid	-0.131247	0.849474	0.405095
MEP	-0.0544453	0.893309	0.414647
FAD	0.0395176	0.899096	0.414647
Indole 3-acetic acid	0.0449027	0.921162	0.420599
Glycerol 2-phosphate	-0.0388656	0.931413	0.420747
Glucose 1-phosphate	0.0199835	0.950601	0.177845
Glycerol 3-phosphate	-0.00636126	0.984008	0.429894
