# Supplementary material for: Unraveling metabolic reprogramming in Δhnox Paracoccus denitrificans: a time-resolved metabolomics and AI-Powered proteome modeling approach
Source: Front Mol Biosci. 2025 Oct 21;12:1679650. doi: 10.3389/fmolb.2025.1679650 (PMC12582929; doi:10.3389/fmolb.2025.1679650)
Supplement: Supplementary file 2 [file Table3.xlsx]

## Sheet: Sheet1
									Identified metabolites at exponential growth phase (OD = 4)
Metabolite	Log2_FC (Δhnox / WT)	p-value	qvalue_storey
KDPG	-1.87672	0.282782	0.456633
2-Ketoglutaric acid	-1.80405	0.282231	0.456633
Arginine	-1.62718	0.303892	0.457755
Guanosine monophosphate	-1.5638	0.315422	0.478315
Glycolic acid	-1.22362	0.0537603	0.167607
Thymidine diphosphate	-1.14061	0.405726	0.490667
4-Aminobutyric acid	-0.760682	0.236936	0.411562
Lysine	-0.693468	0.417423	0.492168
Glutamine	-0.645028	0.370406	0.481316
Xanthine	-0.475325	0.139787	0.276057
Guanosine	-0.464118	0.261092	0.456633
Guanine	-0.462304	0.801057	0.771203
Serine	-0.383553	0.634239	0.682477
Uridine	-0.374973	0.167731	0.34931
Orotic acid	-0.362626	0.0693076	0.203299
Cytidine monophosphate	-0.327728	0.520763	0.590543
Adenosine 3',5'-cyclic monophosphate	-0.306332	0.149744	0.315954
Fructose 1-phosphate	-0.200717	0.841732	0.802659
Nicotinic acid	-0.125652	0.770988	0.769504
Indole 3-acetic acid	-0.113611	0.521781	0.590543
2-Aminobutyric acid	-0.0858235	0.782288	0.769504
Pyruvic acid	-0.065968	0.912123	0.538392
Glycine	-0.0469525	0.945109	0.85085
Alanine	-0.0226885	0.964541	0.851096
Phenylalanine	-0.021956	0.948636	0.85085
Threonine	0.0193285	0.970997	0.851096
Methionine	0.0221835	0.946711	0.85085
Uridine monophosphate	0.034471	0.920723	0.0626232
Valine	0.0810358	0.771682	0.769504
Proline	0.110512	0.742706	0.769504
Isoleucine	0.131622	0.658326	0.692841
Leucine	0.154338	0.600978	0.64923
Inosine	0.171604	0.347557	0.481316
MEP	0.25245	0.787958	0.769504
Tryptophan	0.287157	0.525043	0.590543
Histidine	0.297723	0.759191	0.769504
Cytidine	0.309676	0.283472	0.473189
Uric acid	0.341645	0.0875557	0.224855
Tyrosine	0.403138	0.159577	0.338693
Pyruvic acid	0.426849	0.455985	0.538392
Orotic acid	0.501272	0.556613	0.203299
Glyceric acid	0.523849	0.32067	0.481316
Hypoxanthine	0.545322	0.436623	0.51901
4-Hydroxyproline	0.564966	0.516804	0.589611
Uric acid	0.56758	0.092713	0.224855
Aspartic acid	0.788391	0.0895357	0.224855
Dihydroxyacetone phosphate	0.868274	0.00652832	0.0536825
Xylulose 5-phosphate	0.957118	0.00293945	0.0323596
Ribulose 1,5-bisphosphate	1.04916	0.389514	0.481316
Adenosine monophosphate	1.10102	0.288502	0.0626232
Glycerol 3-phosphate	1.1489	0.0329113	0.0676904
Glutamic acid	1.16815	0.119472	0.224855
Glycerol 2-phosphate	1.20466	0.029452	0.0626232
Ribose 1-phosphate	1.33868	0.00566373	0.0536825
Sedoheptulose 7-phosphate	1.40243	0.0271745	0.0676904
FMN	1.52495	0.0429607	0.0707231
Phosphoenolpyruvic acid	1.59598	0.00135923	0.00262226
Glucose 6-phosphate	1.66626	0.0535996	0.154572
Fructose 6-phosphate	1.706	0.0171391	0.0706589
Glyceraldehyde 3-phosphate	1.74619	0.0235185	0.0567625
Uridine monophosphate	1.80504	0.0217282	0.0626232
NAD	1.86429	0.00840226	0.0323596
Glucose 1-phosphate	1.86641	0.171267	0.307128
Erythrose 4-phosphate	1.97446	0.014887	0.0676904
Lactic acid	1.98143	0.440822	0.50869
Adenosine monophosphate	2.01078	0.0289584	0.0626232
NADP	2.46552	0.0443559	0.0706589
NADH	2.55805	0.0493087	0.0707231
UDP-glucose	2.58345	0.0455021	0.0706589
FAD	2.92971	0.133192	0.224855
Guanosine 3',5'-cyclic monophosphate	2.96243	0.390389	0.481316
Xanthosine monophosphate	3.1363	0.0385863	0.0706589
Coenzyme A	Identified only in Δhnox
Ribose 5-phosphate	Identified only in Δhnox
Succinyl coenzyme A	Identified only in Δhnox
Acetyl coenzyme A	Identified only in Δhnox
Butyryl coenzyme A	Identified only in Δhnox
Adenine	Identified only in WT
Guanosine triphosphate	Identified only in WT
3-Hydroxybutyryl coenzyme A	Identified only in Δhnox

## Sheet: Sheet2
Metabolite	Log2_FC (Δhnox / WT)	p-value	qvalue_storey
KDPG	-1.87672	0.282782	0.456633
2-Ketoglutaric acid	-1.80405	0.282231	0.456633
Arginine	-1.62718	0.303892	0.457755
Guanosine monophosphate	-1.5638	0.315422	0.478315
Glycolic acid	-1.22362	0.0537603	0.167607
Thymidine diphosphate	-1.14061	0.405726	0.490667
4-Aminobutyric acid	-0.760682	0.236936	0.411562
Lysine	-0.693468	0.417423	0.492168
Glutamine	-0.645028	0.370406	0.481316
Xanthine	-0.475325	0.139787	0.276057
Guanosine	-0.464118	0.261092	0.456633
Guanine	-0.462304	0.801057	0.771203
Serine	-0.383553	0.634239	0.682477
Uridine	-0.374973	0.167731	0.34931
Orotic acid	-0.362626	0.0693076	0.203299
Cytidine monophosphate	-0.327728	0.520763	0.590543
Adenosine 3',5'-cyclic monophosphate	-0.306332	0.149744	0.315954
Fructose 1-phosphate	-0.200717	0.841732	0.802659
Nicotinic acid	-0.125652	0.770988	0.769504
Indole 3-acetic acid	-0.113611	0.521781	0.590543
2-Aminobutyric acid	-0.0858235	0.782288	0.769504
Pyruvic acid	-0.065968	0.912123	0.538392
Glycine	-0.0469525	0.945109	0.85085
Alanine	-0.0226885	0.964541	0.851096
Phenylalanine	-0.021956	0.948636	0.85085
Threonine	0.0193285	0.970997	0.851096
Methionine	0.0221835	0.946711	0.85085
Uridine monophosphate	0.034471	0.920723	0.0626232
Valine	0.0810358	0.771682	0.769504
Proline	0.110512	0.742706	0.769504
Isoleucine	0.131622	0.658326	0.692841
Leucine	0.154338	0.600978	0.64923
Inosine	0.171604	0.347557	0.481316
MEP	0.25245	0.787958	0.769504
Tryptophan	0.287157	0.525043	0.590543
Histidine	0.297723	0.759191	0.769504
Cytidine	0.309676	0.283472	0.473189
Uric acid	0.341645	0.0875557	0.224855
Tyrosine	0.403138	0.159577	0.338693
Pyruvic acid	0.426849	0.455985	0.538392
Orotic acid	0.501272	0.556613	0.203299
Glyceric acid	0.523849	0.32067	0.481316
Hypoxanthine	0.545322	0.436623	0.51901
4-Hydroxyproline	0.564966	0.516804	0.589611
Uric acid	0.56758	0.092713	0.224855
Aspartic acid	0.788391	0.0895357	0.224855
Dihydroxyacetone phosphate	0.868274	0.00652832	0.0536825
Xylulose 5-phosphate	0.957118	0.00293945	0.0323596
Ribulose 1,5-bisphosphate	1.04916	0.389514	0.481316
Adenosine monophosphate	1.10102	0.288502	0.0626232
Glycerol 3-phosphate	1.1489	0.0329113	0.0676904
Glutamic acid	1.16815	0.119472	0.224855
Glycerol 2-phosphate	1.20466	0.029452	0.0626232
Ribose 1-phosphate	1.33868	0.00566373	0.0536825
Sedoheptulose 7-phosphate	1.40243	0.0271745	0.0676904
FMN	1.52495	0.0429607	0.0707231
Phosphoenolpyruvic acid	1.59598	0.00135923	0.00262226
Glucose 6-phosphate	1.66626	0.0535996	0.154572
Fructose 6-phosphate	1.706	0.0171391	0.0706589
Glyceraldehyde 3-phosphate	1.74619	0.0235185	0.0567625
Uridine monophosphate	1.80504	0.0217282	0.0626232
NAD	1.86429	0.00840226	0.0323596
Glucose 1-phosphate	1.86641	0.171267	0.307128
Erythrose 4-phosphate	1.97446	0.014887	0.0676904
Lactic acid	1.98143	0.440822	0.50869
Adenosine monophosphate	2.01078	0.0289584	0.0626232
NADP	2.46552	0.0443559	0.0706589
NADH	2.55805	0.0493087	0.0707231
UDP-glucose	2.58345	0.0455021	0.0706589
FAD	2.92971	0.133192	0.224855
Guanosine 3',5'-cyclic monophosphate	2.96243	0.390389	0.481316
Xanthosine monophosphate	3.1363	0.0385863	0.0706589
Coenzyme A	Identified only in Δhnox		2.84869e-05
Ribose 5-phosphate	Identified only in Δhnox		0.0289775
Succinyl coenzyme A	Identified only in Δhnox		0.120674
Acetyl coenzyme A	Identified only in Δhnox		0.202542
Butyryl coenzyme A	Identified only in Δhnox		0.413632
Adenine	Identified only in WT		0.481316
Guanosine triphosphate	Identified only in WT		0.481316
3-Hydroxybutyryl coenzyme A	Identified only in Δhnox		0.481316
