# Supplementary material for: Unraveling metabolic reprogramming in Δhnox Paracoccus denitrificans: a time-resolved metabolomics and AI-Powered proteome modeling approach
Source: Front Mol Biosci. 2025 Oct 21;12:1679650. doi: 10.3389/fmolb.2025.1679650 (PMC12582929; doi:10.3389/fmolb.2025.1679650)
Supplement: Supplementary file 3 [file Table4.xlsx]

## Sheet: Sheet1
							Identified protein by MS analysis at OD=2
Protein IDs	Majority protein IDs	LFQ intensity HNOX_1	LFQ intensity HNOX_2	LFQ intensity HNOX_3	LFQ intensity HNOX_4	LFQ intensity WT_1	LFQ intensity WT_2	LFQ intensity WT_3	LFQ intensity WT_4	Ratio (HNOX/WT)	Log2_Ratio (Δhnox / WT)	P value	Gene Name	Fasta headers	Peptide counts (all)	Peptide counts (razor+unique)	Peptide counts (unique)		Number of proteins	Peptides	Razor + unique peptides	Unique peptides	Peptides HNOX_1	Peptides HNOX_2	Peptides HNOX_3	Peptides HNOX_4	Peptides WT_1	Peptides WT_2	Peptides WT_3	Peptides WT_4	Razor + unique peptides HNOX_1	Razor + unique peptides HNOX_2	Razor + unique peptides HNOX_3	Razor + unique peptides HNOX_4	Razor + unique peptides WT_1	Razor + unique peptides WT_2	Razor + unique peptides WT_3	Razor + unique peptides WT_4	Unique peptides HNOX_1	Unique peptides HNOX_2	Unique peptides HNOX_3	Unique peptides HNOX_4	Unique peptides WT_1	Unique peptides WT_2	Unique peptides WT_3	Unique peptides WT_4	Sequence coverage [%]	Unique + razor sequence coverage [%]	Unique sequence coverage [%]
tr|A1AZ64|A1AZ64_PARDP	tr|A1AZ64|A1AZ64_PARDP	0	0	0	0	15861000	15839000	15009000	14251000	0	#NUM!	3.53904e-05	Pden_0444	tr|A1AZ64|A1AZ64_PARDP Uncharacterized protein OS=Paracoccus denitrificans (strain Pd 1222) OX=318586 GN=Pden_0444 PE=4 SV=1	3	3	3		1	3	3	3	0	1	1	0	2	2	2	3	0	1	1	0	2	2	2	3	0	1	1	0	2	2	2	3	11.7	11.7	11.7
tr|A1B1L3|A1B1L3_PARDP;tr|A1B2F0|A1B2F0_PARDP	tr|A1B1L3|A1B1L3_PARDP	0	0	0	0	2335300	2519400	2585500	2775500	0	#NUM!	9.8875e-05	ppk	tr|A1B1L3|A1B1L3_PARDP Polyphosphate kinase OS=Paracoccus denitrificans (strain Pd 1222) OX=318586 GN=ppk PE=3 SV=1	7;2	7;2	7;2		2	7	7	7	2	1	1	1	5	4	3	4	2	1	1	1	5	4	3	4	2	1	1	1	5	4	3	4	9.4	9.4	9.4
tr|A1B994|A1B994_PARDP	tr|A1B994|A1B994_PARDP	0	0	0	0	4163000	4203200	3781000	3622100	0	#NUM!	0.000104712	Pden_4022	tr|A1B994|A1B994_PARDP Redoxin domain protein OS=Paracoccus denitrificans (strain Pd 1222) OX=318586 GN=Pden_4022 PE=4 SV=1	3	3	3		1	3	3	3	1	1	1	1	2	2	3	2	1	1	1	1	2	2	3	2	1	1	1	1	2	2	3	2	23.5	23.5	23.5
tr|A1B9H6|A1B9H6_PARDP	tr|A1B9H6|A1B9H6_PARDP	0	0	0	0	4776700	5177700	4477700	4365900	0	#NUM!	0.000126273	Pden_4104	tr|A1B9H6|A1B9H6_PARDP L-carnitine dehydratase/bile acid-inducible protein F OS=Paracoccus denitrificans (strain Pd 1222) OX=318586 GN=Pden_4104 PE=4 SV=1	4	4	4		1	4	4	4	1	1	2	1	3	2	2	2	1	1	2	1	3	2	2	2	1	1	2	1	3	2	2	2	19.8	19.8	19.8
tr|A1AZV0|A1AZV0_PARDP	tr|A1AZV0|A1AZV0_PARDP	0	0	0	0	2232800	1855500	2098100	2417600	0	#NUM!	0.000362735	Pden_0682	tr|A1AZV0|A1AZV0_PARDP 4-hydroxybenzoyl-CoA thioesterase OS=Paracoccus denitrificans (strain Pd 1222) OX=318586 GN=Pden_0682 PE=3 SV=1	3	3	3		1	3	3	3	0	0	1	0	2	2	2	3	0	0	1	0	2	2	2	3	0	0	1	0	2	2	2	3	20.1	20.1	20.1
tr|A1B7Y0|A1B7Y0_PARDP	tr|A1B7Y0|A1B7Y0_PARDP	0	0	0	0	5599600	5780600	6014800	7122500	0	#NUM!	0.0003781	Pden_3554	tr|A1B7Y0|A1B7Y0_PARDP Asparagine synthetase domain-containing protein OS=Paracoccus denitrificans (strain Pd 1222) OX=318586 GN=Pden_3554 PE=4 SV=1	11	11	11		1	11	11	11	2	1	1	1	4	4	8	6	2	1	1	1	4	4	8	6	2	1	1	1	4	4	8	6	19.1	19.1	19.1
tr|A1AZY8|A1AZY8_PARDP	tr|A1AZY8|A1AZY8_PARDP	12513000	13548000	12501000	13413000	8554200	9988500	9636400	10152000	1.35595	0.439302	0.00038426	Pden_0720	tr|A1AZY8|A1AZY8_PARDP NADH:flavin oxidoreductase/NADH oxidase OS=Paracoccus denitrificans (strain Pd 1222) OX=318586 GN=Pden_0720 PE=4 SV=1	14	14	13		1	14	14	13	6	8	10	10	6	8	8	6	6	8	10	10	6	8	8	6	6	8	10	10	6	8	7	5	44.1	44.1	40.9
tr|A1B3D2|A1B3D2_PARDP	tr|A1B3D2|A1B3D2_PARDP	18118000	18652000	19540000	19151000	22994000	23047000	25150000	23885000	0.793691	-0.33335	0.000424517	Pden_1933	tr|A1B3D2|A1B3D2_PARDP O-acetylhomoserine sulfhydrolase OS=Paracoccus denitrificans (strain Pd 1222) OX=318586 GN=Pden_1933 PE=3 SV=1	16	16	16		1	16	16	16	12	12	9	10	11	13	12	11	12	12	9	10	11	13	12	11	12	12	9	10	11	13	12	11	52.3	52.3	52.3
tr|A1B2L5|A1B2L5_PARDP	tr|A1B2L5|A1B2L5_PARDP	29921000	36186000	29864000	52645000	71621000	88955000	80356000	92971000	0.445087	-1.16784	0.000692169	Pden_1662	tr|A1B2L5|A1B2L5_PARDP Hemolysin-type calcium-binding region OS=Paracoccus denitrificans (strain Pd 1222) OX=318586 GN=Pden_1662 PE=4 SV=1	5	5	5		1	5	5	5	4	5	2	4	5	4	5	5	4	5	2	4	5	4	5	5	4	5	2	4	5	4	5	5	25.8	25.8	25.8
sp|A1B9Z3|HTPA_PARDP	sp|A1B9Z3|HTPA_PARDP	8317400	7119500	8042200	7384700	9807600	11169000	10861000	10059000	0.736666	-0.440917	0.00070431	hpa	sp|A1B9Z3|HTPA_PARDP Hypotaurine/taurine--pyruvate aminotransferase OS=Paracoccus denitrificans (strain Pd 1222) OX=318586 GN=hpa/tpa PE=1 SV=1	15	15	15		1	15	15	15	10	7	7	9	8	10	10	10	10	7	7	9	8	10	10	10	10	7	7	9	8	10	10	10	42.3	42.3	42.3
tr|A1AY09|A1AY09_PARDP	tr|A1AY09|A1AY09_PARDP	30378000	33002000	27686000	32468000	40054000	43037000	40926000	41102000	0.748151	-0.418598	0.00095209	Pden_0036	tr|A1AY09|A1AY09_PARDP NlpA lipoprotein OS=Paracoccus denitrificans (strain Pd 1222) OX=318586 GN=Pden_0036 PE=4 SV=1	7	7	7		1	7	7	7	5	4	6	6	6	6	6	6	5	4	6	6	6	6	6	6	5	4	6	6	6	6	6	6	22.9	22.9	22.9
tr|A1B7M7|A1B7M7_PARDP	tr|A1B7M7|A1B7M7_PARDP	0	0	0	0	3125200	3032600	4079700	2963100	0	#NUM!	0.0010785	Pden_3450	tr|A1B7M7|A1B7M7_PARDP Beta-lactamase OS=Paracoccus denitrificans (strain Pd 1222) OX=318586 GN=Pden_3450 PE=3 SV=1	6	6	6		1	6	6	6	1	1	1	2	1	2	5	3	1	1	1	2	1	2	5	3	1	1	1	2	1	2	5	3	20.7	20.7	20.7
sp|A1AY12|THIG_PARDP	sp|A1AY12|THIG_PARDP	8199000	7202500	6922400	7077400	9475000	9655900	10516000	9132300	0.758172	-0.399403	0.0012784	thiG	sp|A1AY12|THIG_PARDP Thiazole synthase OS=Paracoccus denitrificans (strain Pd 1222) OX=318586 GN=thiG PE=3 SV=1	11	11	11		1	11	11	11	6	9	9	8	8	11	8	10	6	9	9	8	8	11	8	10	6	9	9	8	8	11	8	10	59.8	59.8	59.8
tr|A1B4Q0|A1B4Q0_PARDP	tr|A1B4Q0|A1B4Q0_PARDP	6024000	6167800	5658200	5196900	4098300	4603400	3716000	4106800	1.39471	0.479966	0.00131808	ddl	tr|A1B4Q0|A1B4Q0_PARDP D-alanine--D-alanine ligase OS=Paracoccus denitrificans (strain Pd 1222) OX=318586 GN=ddl PE=3 SV=1	4	4	1		1	4	4	1	3	2	1	2	3	2	2	4	3	2	1	2	3	2	2	4	1	0	0	0	1	0	0	1	17.6	17.6	4.3
tr|A1B0B3|A1B0B3_PARDP	tr|A1B0B3|A1B0B3_PARDP	0	0	0	0	276700	322150	403430	396230	0	#NUM!	0.00142056	Pden_0845	tr|A1B0B3|A1B0B3_PARDP ATPases involved in chromosome partitioning-like protein OS=Paracoccus denitrificans (strain Pd 1222) OX=318586 GN=Pden_0845 PE=4 SV=1	2	2	2		1	2	2	2	0	1	1	0	2	2	2	2	0	1	1	0	2	2	2	2	0	1	1	0	2	2	2	2	11.8	11.8	11.8
tr|A1AXY4|A1AXY4_PARDP	tr|A1AXY4|A1AXY4_PARDP	9922400	13498000	10570000	14197000	0	0	0	0	#DIV/0!	#DIV/0!	0.00145194	Pden_0011	tr|A1AXY4|A1AXY4_PARDP dITP/XTP pyrophosphatase OS=Paracoccus denitrificans (strain Pd 1222) OX=318586 GN=Pden_0011 PE=3 SV=1	2	2	2		1	2	2	2	2	2	2	2	1	1	0	1	2	2	2	2	1	1	0	1	2	2	2	2	1	1	0	1	7.5	7.5	7.5
tr|A1BBG8|A1BBG8_PARDP	tr|A1BBG8|A1BBG8_PARDP	7210700	7828800	7685400	8772900	10398000	9838100	10950000	9797600	0.768545	-0.379799	0.00157879	Pden_4801	tr|A1BBG8|A1BBG8_PARDP Phenylacetate-coenzyme A ligase OS=Paracoccus denitrificans (strain Pd 1222) OX=318586 GN=Pden_4801 PE=3 SV=1	14	14	14		1	14	14	14	7	7	10	8	9	9	8	12	7	7	10	8	9	9	8	12	7	7	10	8	9	9	8	12	38.8	38.8	38.8
tr|A1B7X8|A1B7X8_PARDP	tr|A1B7X8|A1B7X8_PARDP	34478000	34669000	37104000	36349000	41545000	44719000	41113000	45026000	0.827132	-0.273811	0.00162571	Pden_3552	tr|A1B7X8|A1B7X8_PARDP ATP-dependent carboxylate-amine ligase domain protein, ATP-grasp OS=Paracoccus denitrificans (strain Pd 1222) OX=318586 GN=Pden_3552 PE=4 SV=1	15	15	15		1	15	15	15	7	11	14	12	14	11	10	9	7	11	14	12	14	11	10	9	7	11	14	12	14	11	10	9	46.9	46.9	46.9
tr|A1B9P8|A1B9P8_PARDP;tr|A1BBK8|A1BBK8_PARDP	tr|A1B9P8|A1B9P8_PARDP	9397500	7128900	8343700	7184100	5449700	3826000	3603200	4430600	1.85183	0.888949	0.0020075	Pden_4178	tr|A1B9P8|A1B9P8_PARDP Mannitol ABC transporter ATP-binding protein / sorbitol ABC transporter ATP-binding protein OS=Paracoccus denitrificans (strain Pd 1222) OX=318586 GN=Pden_4178 PE=3 SV=1	10;1	10;1	10;1		2	10	10	10	9	3	7	4	7	4	5	4	9	3	7	4	7	4	5	4	9	3	7	4	7	4	5	4	34.9	34.9	34.9
tr|A1B9P7|A1B9P7_PARDP	tr|A1B9P7|A1B9P7_PARDP	8347700	6562600	8353300	6635600	4798700	3735700	3606200	3646200	1.89394	0.921388	0.00211216	Pden_4177	tr|A1B9P7|A1B9P7_PARDP Mannitol dehydrogenase, C-terminal domain OS=Paracoccus denitrificans (strain Pd 1222) OX=318586 GN=Pden_4177 PE=4 SV=1	8	8	8		1	8	8	8	6	6	4	3	5	3	3	2	6	6	4	3	5	3	3	2	6	6	4	3	5	3	3	2	20.3	20.3	20.3
sp|A1B0E7|ARGB_PARDP	sp|A1B0E7|ARGB_PARDP	9327900	9942000	8705500	9402800	12707000	11329000	11139000	11548000	0.799996	-0.321936	0.00228437	argB	sp|A1B0E7|ARGB_PARDP Acetylglutamate kinase OS=Paracoccus denitrificans (strain Pd 1222) OX=318586 GN=argB PE=3 SV=1	10	10	10		1	10	10	10	8	5	5	5	7	5	5	8	8	5	5	5	7	5	5	8	8	5	5	5	7	5	5	8	44.7	44.7	44.7
tr|A1BAC1|A1BAC1_PARDP	tr|A1BAC1|A1BAC1_PARDP	8163600	11438000	11964000	11454000	20552000	16529000	19554000	15749000	0.594325	-0.750677	0.00286178	Pden_4401	tr|A1BAC1|A1BAC1_PARDP Uncharacterized protein UPF0065 OS=Paracoccus denitrificans (strain Pd 1222) OX=318586 GN=Pden_4401 PE=3 SV=1	7	7	7		1	7	7	7	5	4	3	4	3	5	5	6	5	4	3	4	3	5	5	6	5	4	3	4	3	5	5	6	36.8	36.8	36.8
tr|A1AY35|A1AY35_PARDP	tr|A1AY35|A1AY35_PARDP	33784000	32176000	32285000	30831000	27417000	29466000	29022000	28654000	1.12672	0.17213	0.00361222	clpB	tr|A1AY35|A1AY35_PARDP Chaperone protein ClpB OS=Paracoccus denitrificans (strain Pd 1222) OX=318586 GN=clpB PE=3 SV=1	48	48	46		1	48	48	46	29	33	37	31	33	35	33	32	29	33	37	31	33	35	33	32	27	32	36	30	33	35	32	31	59.4	59.4	58.5
tr|A1BAC4|A1BAC4_PARDP	tr|A1BAC4|A1BAC4_PARDP	9828800	11901000	13050000	14861000	17349000	19682000	23317000	19611000	0.620828	-0.687734	0.0036568	Pden_4404	tr|A1BAC4|A1BAC4_PARDP Uncharacterized protein UPF0065 OS=Paracoccus denitrificans (strain Pd 1222) OX=318586 GN=Pden_4404 PE=3 SV=1	9	9	9		1	9	9	9	4	3	4	4	7	7	7	7	4	3	4	4	7	7	7	7	4	3	4	4	7	7	7	7	50.6	50.6	50.6
tr|A1B9C5|A1B9C5_PARDP	tr|A1B9C5|A1B9C5_PARDP	13708000	15321000	14587000	13758000	16017000	17372000	18012000	16663000	0.842942	-0.246495	0.00372191	Pden_4053	tr|A1B9C5|A1B9C5_PARDP Aminopeptidase N OS=Paracoccus denitrificans (strain Pd 1222) OX=318586 GN=Pden_4053 PE=3 SV=1	22	22	22		1	22	22	22	11	13	13	11	16	15	17	14	11	13	13	11	16	15	17	14	11	13	13	11	16	15	17	14	30.5	30.5	30.5
tr|A1B1T4|A1B1T4_PARDP	tr|A1B1T4|A1B1T4_PARDP	19340000	19599000	19028000	17567000	14339000	14051000	15683000	16772000	1.24142	0.311987	0.00415589	Pden_1377	tr|A1B1T4|A1B1T4_PARDP Glutathione-dependent peroxiredoxin OS=Paracoccus denitrificans (strain Pd 1222) OX=318586 GN=Pden_1377 PE=3 SV=1	7	7	7		1	7	7	7	4	6	4	4	5	3	4	5	4	6	4	4	5	3	4	5	4	6	4	4	5	3	4	5	43.6	43.6	43.6
tr|A1B7Y1|A1B7Y1_PARDP;tr|A1AY64|A1AY64_PARDP;tr|A1AY65|A1AY65_PARDP	tr|A1B7Y1|A1B7Y1_PARDP	6925700	7887000	7947700	6625700	8769700	10185000	9209500	10332000	0.763351	-0.389582	0.0042308	Pden_3555	tr|A1B7Y1|A1B7Y1_PARDP Capsule polysaccharide biosynthesis OS=Paracoccus denitrificans (strain Pd 1222) OX=318586 GN=Pden_3555 PE=4 SV=1	24;8;6	24;8;6	24;8;6		3	24	24	24	12	13	17	10	16	16	18	17	12	13	17	10	16	16	18	17	12	13	17	10	16	16	18	17	27.3	27.3	27.3
sp|A1B8Z1|BHCC_PARDP	sp|A1B8Z1|BHCC_PARDP	10197000	7017600	6599900	5674100	0	0	0	0	#DIV/0!	#DIV/0!	0.0049054	bhcC	sp|A1B8Z1|BHCC_PARDP 3-hydroxy-D-aspartate aldolase OS=Paracoccus denitrificans (strain Pd 1222) OX=318586 GN=bhcC PE=1 SV=1	3	3	3		1	3	3	3	2	2	3	2	2	1	1	1	2	2	3	2	2	1	1	1	2	2	3	2	2	1	1	1	9.8	9.8	9.8
tr|A1B3T8|A1B3T8_PARDP	tr|A1B3T8|A1B3T8_PARDP	2175000	0	0	0	3479400	3402900	4322700	4016300	0.142892	-2.807	0.00529103	Pden_2090	tr|A1B3T8|A1B3T8_PARDP AIPR protein OS=Paracoccus denitrificans (strain Pd 1222) OX=318586 GN=Pden_2090 PE=4 SV=1	8	8	8		1	8	8	8	3	2	2	1	5	4	5	3	3	2	2	1	5	4	5	3	3	2	2	1	5	4	5	3	13.8	13.8	13.8
sp|A1B684|THIC_PARDP	sp|A1B684|THIC_PARDP	8016300	12315000	11651000	11673000	15507000	17421000	17063000	15787000	0.663676	-0.591448	0.00570183	thiC	sp|A1B684|THIC_PARDP Phosphomethylpyrimidine synthase OS=Paracoccus denitrificans (strain Pd 1222) OX=318586 GN=thiC PE=3 SV=1	18	18	18		1	18	18	18	6	11	9	8	12	13	14	13	6	11	9	8	12	13	14	13	6	11	9	8	12	13	14	13	41.9	41.9	41.9
tr|A1B1F9|A1B1F9_PARDP	tr|A1B1F9|A1B1F9_PARDP	41197000	42167000	40340000	41618000	50390000	60326000	60048000	59622000	0.717587	-0.478774	0.00585429	Pden_1248	tr|A1B1F9|A1B1F9_PARDP Extracellular solute-binding protein, family 5 OS=Paracoccus denitrificans (strain Pd 1222) OX=318586 GN=Pden_1248 PE=3 SV=1	23	23	23		1	23	23	23	14	16	16	14	18	21	19	18	14	16	16	14	18	21	19	18	14	16	16	14	18	21	19	18	57	57	57
tr|A0A2Z6L7Z9|A0A2Z6L7Z9_PARDP	tr|A0A2Z6L7Z9|A0A2Z6L7Z9_PARDP	64131000	68572000	54271000	68648000	44943000	49546000	47536000	40271000	1.40224	0.487729	0.00586858	bapA	tr|A0A2Z6L7Z9|A0A2Z6L7Z9_PARDP Biofilm-associated protein OS=Paracoccus denitrificans (strain Pd 1222) OX=318586 GN=bapA PE=4 SV=1	6	6	6		1	6	6	6	5	5	5	4	3	5	4	5	5	5	5	4	3	5	4	5	5	5	5	4	3	5	4	5	2	2	2
sp|A1B0F6|RL9_PARDP	sp|A1B0F6|RL9_PARDP	251700000	297560000	288860000	282830000	310230000	347700000	349910000	336890000	0.833587	-0.262595	0.00618506	rplI	sp|A1B0F6|RL9_PARDP Large ribosomal subunit protein bL9 OS=Paracoccus denitrificans (strain Pd 1222) OX=318586 GN=rplI PE=3 SV=1	16	16	16		1	16	16	16	13	13	13	13	14	16	15	15	13	13	13	13	14	16	15	15	13	13	13	13	14	16	15	15	68.6	68.6	68.6
tr|A1B7X9|A1B7X9_PARDP	tr|A1B7X9|A1B7X9_PARDP	17692000	17742000	19953000	18580000	21278000	21605000	22161000	20236000	0.867343	-0.205326	0.00622158	Pden_3553	tr|A1B7X9|A1B7X9_PARDP NAD-dependent epimerase/dehydratase OS=Paracoccus denitrificans (strain Pd 1222) OX=318586 GN=Pden_3553 PE=3 SV=1	12	12	12		1	12	12	12	7	8	7	7	11	9	10	9	7	8	7	7	11	9	10	9	7	8	7	7	11	9	10	9	54.3	54.3	54.3
sp|A1B5P9|PNP_PARDP	sp|A1B5P9|PNP_PARDP	92196000	99452000	97160000	87382000	103920000	105960000	111380000	112620000	0.867037	-0.205835	0.00625534	pnp	sp|A1B5P9|PNP_PARDP Polyribonucleotide nucleotidyltransferase OS=Paracoccus denitrificans (strain Pd 1222) OX=318586 GN=pnp PE=3 SV=2	50	50	50		1	50	50	50	27	34	37	35	37	36	37	39	27	34	37	35	37	36	37	39	27	34	37	35	37	36	37	39	68	68	68
tr|A1B061|A1B061_PARDP	tr|A1B061|A1B061_PARDP	101020000	99767000	100610000	107310000	112390000	127820000	127060000	119980000	0.838803	-0.253595	0.00655271	Pden_0793	tr|A1B061|A1B061_PARDP L-aspartate-binding protein / L-glutamate-binding protein / L-glutamine-binding protein / L-asparagine-binding protein OS=Paracoccus denitrificans (strain Pd 1222) OX=318586 GN=Pden_0793 PE=4 SV=1	16	16	16		1	16	16	16	11	12	12	12	13	12	13	11	11	12	12	12	13	12	13	11	11	12	12	12	13	12	13	11	65.1	65.1	65.1
tr|A1B7Y3|A1B7Y3_PARDP	tr|A1B7Y3|A1B7Y3_PARDP	38013000	36349000	35501000	31389000	40592000	43105000	41683000	44568000	0.831148	-0.266822	0.00748783	Pden_3557	tr|A1B7Y3|A1B7Y3_PARDP DegT/DnrJ/EryC1/StrS aminotransferase OS=Paracoccus denitrificans (strain Pd 1222) OX=318586 GN=Pden_3557 PE=3 SV=1	19	19	19		1	19	19	19	11	13	14	14	17	16	14	14	11	13	14	14	17	16	14	14	11	13	14	14	17	16	14	14	63	63	63
tr|A1AY66|A1AY66_PARDP	tr|A1AY66|A1AY66_PARDP	324400000	419370000	412980000	419400000	482230000	578570000	488360000	551360000	0.750362	-0.414342	0.00755849	Pden_0093	tr|A1AY66|A1AY66_PARDP Polysaccharide biosynthesis protein CapD OS=Paracoccus denitrificans (strain Pd 1222) OX=318586 GN=Pden_0093 PE=3 SV=1	33	33	33		1	33	33	33	24	27	28	29	28	30	26	27	24	27	28	29	28	30	26	27	24	27	28	29	28	30	26	27	85.9	85.9	85.9
tr|A1B4R8|A1B4R8_PARDP	tr|A1B4R8|A1B4R8_PARDP	11700000	11851000	12820000	12006000	16558000	13789000	15562000	14882000	0.795792	-0.329536	0.00770733	Pden_2425	tr|A1B4R8|A1B4R8_PARDP Tetratricopeptide repeat-like domain-containing protein OS=Paracoccus denitrificans (strain Pd 1222) OX=318586 GN=Pden_2425 PE=4 SV=1	6	6	6		1	6	6	6	4	5	4	3	6	2	6	4	4	5	4	3	6	2	6	4	4	5	4	3	6	2	6	4	35.8	35.8	35.8
sp|A1B8P0|ATPB_PARDP	sp|A1B8P0|ATPB_PARDP	413760000	436660000	442530000	412910000	466690000	447760000	475050000	470000000	0.917376	-0.124415	0.00847219	atpD	sp|A1B8P0|ATPB_PARDP ATP synthase subunit beta OS=Paracoccus denitrificans (strain Pd 1222) OX=318586 GN=atpD PE=1 SV=1	27	27	27		1	27	27	27	21	24	25	24	25	23	24	22	21	24	25	24	25	23	24	22	21	24	25	24	25	23	24	22	85.4	85.4	85.4
tr|A1BA29|A1BA29_PARDP	tr|A1BA29|A1BA29_PARDP	0	0	921460	0	1156700	1374000	1659300	1453800	0.163269	-2.61467	0.00858481	Pden_4309	tr|A1BA29|A1BA29_PARDP Acetyl-CoA hydrolase OS=Paracoccus denitrificans (strain Pd 1222) OX=318586 GN=Pden_4309 PE=3 SV=1	4	4	4		1	4	4	4	0	0	2	1	3	2	2	2	0	0	2	1	3	2	2	2	0	0	2	1	3	2	2	2	10	10	10
tr|A1B622|A1B622_PARDP	tr|A1B622|A1B622_PARDP	9525100	12115000	11641000	10165000	12959000	13290000	15437000	14748000	0.769857	-0.377338	0.00865584	Pden_2882	tr|A1B622|A1B622_PARDP 5-Nucleotidase domain protein OS=Paracoccus denitrificans (strain Pd 1222) OX=318586 GN=Pden_2882 PE=3 SV=1	15	15	15		1	15	15	15	6	7	7	7	10	9	9	10	6	7	7	7	10	9	9	10	6	7	7	7	10	9	9	10	43.7	43.7	43.7
tr|A1B301|A1B301_PARDP	tr|A1B301|A1B301_PARDP	14301000	14371000	13927000	16607000	11777000	11202000	12251000	11302000	1.27237	0.34752	0.0089034	Pden_1798	tr|A1B301|A1B301_PARDP Sulfate ABC transporter, periplasmic sulfate-binding protein OS=Paracoccus denitrificans (strain Pd 1222) OX=318586 GN=Pden_1798 PE=3 SV=1	6	6	6		1	6	6	6	5	4	4	4	5	3	4	4	5	4	4	4	5	3	4	4	5	4	4	4	5	3	4	4	22.3	22.3	22.3
tr|A1BA64|A1BA64_PARDP	tr|A1BA64|A1BA64_PARDP	8267700	8670900	9363700	12972000	4838200	4065100	5406300	3263900	2.23486	1.16018	0.0093085	Pden_4344	tr|A1BA64|A1BA64_PARDP Sulfate ABC transporter, periplasmic sulfate-binding protein OS=Paracoccus denitrificans (strain Pd 1222) OX=318586 GN=Pden_4344 PE=3 SV=1	10	10	10		1	10	10	10	4	3	6	6	4	3	5	3	4	3	6	6	4	3	5	3	4	3	6	6	4	3	5	3	43.9	43.9	43.9
tr|A1AYU0|A1AYU0_PARDP	tr|A1AYU0|A1AYU0_PARDP	50532000	39666000	41689000	45657000	29485000	35508000	32709000	33051000	1.35786	0.441333	0.0094964	pxpA	tr|A1AYU0|A1AYU0_PARDP 5-oxoprolinase subunit A OS=Paracoccus denitrificans (strain Pd 1222) OX=318586 GN=pxpA PE=3 SV=1	10	10	10		1	10	10	10	7	7	9	8	8	9	8	7	7	7	9	8	8	9	8	7	7	7	9	8	8	9	8	7	54.5	54.5	54.5
tr|A1AXY1|A1AXY1_PARDP	tr|A1AXY1|A1AXY1_PARDP	57919000	60789000	60685000	61263000	56209000	56350000	56834000	55525000	1.06997	0.0975733	0.0095781	grpE	tr|A1AXY1|A1AXY1_PARDP Protein GrpE OS=Paracoccus denitrificans (strain Pd 1222) OX=318586 GN=grpE PE=3 SV=1	5	5	5		1	5	5	5	2	3	3	2	5	2	3	3	2	3	3	2	5	2	3	3	2	3	3	2	5	2	3	3	23.5	23.5	23.5
tr|A1B385|A1B385_PARDP	tr|A1B385|A1B385_PARDP	7021800	7715500	8306400	7703300	8711300	8851900	9219600	9156500	0.855526	-0.225117	0.00961849	hisH	tr|A1B385|A1B385_PARDP Imidazole glycerol phosphate synthase subunit HisH OS=Paracoccus denitrificans (strain Pd 1222) OX=318586 GN=hisH PE=3 SV=1	8	8	8		1	8	8	8	3	5	7	3	5	7	7	6	3	5	7	3	5	7	7	6	3	5	7	3	5	7	7	6	55.5	55.5	55.5
tr|A1BAF9|A1BAF9_PARDP	tr|A1BAF9|A1BAF9_PARDP	28867000	23921000	24774000	24102000	30614000	32586000	30094000	31270000	0.816159	-0.293078	0.00983262	Pden_4439	tr|A1BAF9|A1BAF9_PARDP Carbohydrate ABC transporter ATP-binding protein, CUT1 family OS=Paracoccus denitrificans (strain Pd 1222) OX=318586 GN=Pden_4439 PE=3 SV=1	13	13	12		1	13	13	12	10	8	10	9	11	11	10	10	10	8	10	9	11	11	10	10	9	8	9	9	10	10	9	9	48.3	48.3	46.2
tr|A1B573|A1B573_PARDP	tr|A1B573|A1B573_PARDP	16754000	20554000	20024000	13785000	22057000	30658000	27747000	25987000	0.668085	-0.581896	0.0104564	Pden_2580	tr|A1B573|A1B573_PARDP Allergen V5/Tpx-1 family protein OS=Paracoccus denitrificans (strain Pd 1222) OX=318586 GN=Pden_2580 PE=4 SV=1	4	4	4		1	4	4	4	3	2	4	3	4	2	3	3	3	2	4	3	4	2	3	3	3	2	4	3	4	2	3	3	20.1	20.1	20.1
sp|A1B1M8|FTHS_PARDP	sp|A1B1M8|FTHS_PARDP	14102000	14721000	13984000	13037000	14772000	15814000	15991000	16143000	0.89037	-0.167523	0.0104585	fhs1	sp|A1B1M8|FTHS_PARDP Formate--tetrahydrofolate ligase OS=Paracoccus denitrificans (strain Pd 1222) OX=318586 GN=fhs1 PE=3 SV=1	16	16	16		1	16	16	16	8	6	8	6	9	10	9	8	8	6	8	6	9	10	9	8	8	6	8	6	9	10	9	8	39.1	39.1	39.1
tr|A1B1N6|A1B1N6_PARDP	tr|A1B1N6|A1B1N6_PARDP	9942800	10230000	10641000	9801400	11093000	10608000	11502000	11499000	0.908577	-0.13832	0.011348	Pden_1325	tr|A1B1N6|A1B1N6_PARDP Oligopeptide/dipeptide ABC transporter, ATPase subunit OS=Paracoccus denitrificans (strain Pd 1222) OX=318586 GN=Pden_1325 PE=4 SV=1	10	10	10		1	10	10	10	6	8	7	8	8	7	8	6	6	8	7	8	8	7	8	6	6	8	7	8	8	7	8	6	35	35	35
tr|A1B2B9|A1B2B9_PARDP	tr|A1B2B9|A1B2B9_PARDP	45774000	48321000	45674000	43363000	49507000	52063000	56854000	52677000	0.867509	-0.20505	0.0113739	Pden_1563	tr|A1B2B9|A1B2B9_PARDP TRAP dicarboxylate transporter-DctP subunit OS=Paracoccus denitrificans (strain Pd 1222) OX=318586 GN=Pden_1563 PE=3 SV=1	16	16	16		1	16	16	16	10	11	11	12	11	12	10	14	10	11	11	12	11	12	10	14	10	11	11	12	11	12	10	14	47.1	47.1	47.1
tr|A1AZD6|A1AZD6_PARDP	tr|A1AZD6|A1AZD6_PARDP	180400000	162130000	171040000	162640000	153260000	153980000	148010000	135750000	1.14418	0.194313	0.0122539	Pden_0518	tr|A1AZD6|A1AZD6_PARDP Superoxide dismutase OS=Paracoccus denitrificans (strain Pd 1222) OX=318586 GN=Pden_0518 PE=3 SV=1	14	14	14		1	14	14	14	10	12	12	10	12	14	9	11	10	12	12	10	12	14	9	11	10	12	12	10	12	14	9	11	65.3	65.3	65.3
tr|A1B6M1|A1B6M1_PARDP	tr|A1B6M1|A1B6M1_PARDP	41697000	38383000	37203000	28026000	43956000	50160000	50543000	52292000	0.737793	-0.438713	0.0132464	Pden_3084	tr|A1B6M1|A1B6M1_PARDP Lipoprotein, putative OS=Paracoccus denitrificans (strain Pd 1222) OX=318586 GN=Pden_3084 PE=4 SV=1	4	4	4		1	4	4	4	3	4	3	3	4	3	4	3	3	4	3	3	4	3	4	3	3	4	3	3	4	3	4	3	40.2	40.2	40.2
tr|A1B3P4|A1B3P4_PARDP	tr|A1B3P4|A1B3P4_PARDP	6410100	7420300	7212800	7379500	8452400	8222100	8058300	7968000	0.869174	-0.202282	0.013318	Pden_2046	tr|A1B3P4|A1B3P4_PARDP TonB-dependent receptor OS=Paracoccus denitrificans (strain Pd 1222) OX=318586 GN=Pden_2046 PE=3 SV=1	7	7	7		1	7	7	7	3	4	3	2	5	6	2	2	3	4	3	2	5	6	2	2	3	4	3	2	5	6	2	2	13	13	13
tr|A1BA86|A1BA86_PARDP	tr|A1BA86|A1BA86_PARDP	9725000	10693000	9901900	9950000	10653000	10980000	11784000	11639000	0.893774	-0.162017	0.0141338	Pden_4366	tr|A1BA86|A1BA86_PARDP DEAD/DEAH box helicase domain protein OS=Paracoccus denitrificans (strain Pd 1222) OX=318586 GN=Pden_4366 PE=3 SV=1	17	17	17		1	17	17	17	7	10	11	7	14	14	11	13	7	10	11	7	14	14	11	13	7	10	11	7	14	14	11	13	33.5	33.5	33.5
tr|A1B408|A1B408_PARDP	tr|A1B408|A1B408_PARDP	38291000	35673000	29273000	43876000	20231000	20401000	20401000	0	2.41038	1.26926	0.0155691	Pden_2160	tr|A1B408|A1B408_PARDP Monosaccharide ABC transporter substrate-binding protein, CUT2 family OS=Paracoccus denitrificans (strain Pd 1222) OX=318586 GN=Pden_2160 PE=4 SV=1	7	7	7		1	7	7	7	3	4	3	2	5	2	2	1	3	4	3	2	5	2	2	1	3	4	3	2	5	2	2	1	60.8	60.8	60.8
tr|A1BAB3|A1BAB3_PARDP	tr|A1BAB3|A1BAB3_PARDP	15588000	13523000	15692000	14563000	12998000	12854000	12257000	10230000	1.22812	0.296449	0.0160665	Pden_4393	tr|A1BAB3|A1BAB3_PARDP Glycerol-3-phosphate dehydrogenase OS=Paracoccus denitrificans (strain Pd 1222) OX=318586 GN=Pden_4393 PE=3 SV=1	16	16	16		1	16	16	16	10	10	13	11	7	10	8	5	10	10	13	11	7	10	8	5	10	10	13	11	7	10	8	5	42.7	42.7	42.7
tr|A1B600|A1B600_PARDP	tr|A1B600|A1B600_PARDP	28750000	38242000	35668000	40492000	48981000	47902000	45887000	44562000	0.764162	-0.38805	0.0164288	purS	tr|A1B600|A1B600_PARDP Phosphoribosylformylglycinamidine synthase subunit PurS OS=Paracoccus denitrificans (strain Pd 1222) OX=318586 GN=purS PE=3 SV=1	5	5	5		1	5	5	5	4	4	4	4	4	4	4	4	4	4	4	4	4	4	4	4	4	4	4	4	4	4	4	4	83.5	83.5	83.5
sp|A1B5Q0|RS15_PARDP	sp|A1B5Q0|RS15_PARDP	145380000	235870000	210990000	194990000	245560000	289730000	267650000	302840000	0.711923	-0.490207	0.0165674	rpsO	sp|A1B5Q0|RS15_PARDP Small ribosomal subunit protein uS15 OS=Paracoccus denitrificans (strain Pd 1222) OX=318586 GN=rpsO PE=3 SV=1	8	8	8		1	8	8	8	4	6	6	8	6	6	6	6	4	6	6	8	6	6	6	6	4	6	6	8	6	6	6	6	61.8	61.8	61.8
sp|A1B965|PYRH_PARDP	sp|A1B965|PYRH_PARDP	24207000	25830000	25349000	25387000	26332000	29282000	29580000	30111000	0.873969	-0.194346	0.0168717	pyrH	sp|A1B965|PYRH_PARDP Uridylate kinase OS=Paracoccus denitrificans (strain Pd 1222) OX=318586 GN=pyrH PE=3 SV=1	13	13	13		1	13	13	13	7	6	7	10	10	11	8	8	7	6	7	10	10	11	8	8	7	6	7	10	10	11	8	8	72.5	72.5	72.5
sp|A1B5Z2|PCKA_PARDP	sp|A1B5Z2|PCKA_PARDP	33370000	33437000	35582000	32892000	39582000	37416000	36842000	35476000	0.906005	-0.14241	0.0179364	pckA	sp|A1B5Z2|PCKA_PARDP Phosphoenolpyruvate carboxykinase (ATP) OS=Paracoccus denitrificans (strain Pd 1222) OX=318586 GN=pckA PE=3 SV=1	28	28	28		1	28	28	28	20	19	21	19	20	23	21	23	20	19	21	19	20	23	21	23	20	19	21	19	20	23	21	23	76.9	76.9	76.9
tr|A1B1G9|A1B1G9_PARDP	tr|A1B1G9|A1B1G9_PARDP	28550000	47103000	51386000	59100000	76115000	79055000	74362000	69875000	0.621692	-0.685728	0.0180408	Pden_1258	tr|A1B1G9|A1B1G9_PARDP ABC transporter related protein OS=Paracoccus denitrificans (strain Pd 1222) OX=318586 GN=Pden_1258 PE=4 SV=1	14	14	14		1	14	14	14	8	10	9	12	11	11	12	10	8	10	9	12	11	11	12	10	8	10	9	12	11	11	12	10	57.4	57.4	57.4
tr|A1B8R1|A1B8R1_PARDP	tr|A1B8R1|A1B8R1_PARDP	6189700	7313100	6216600	6493500	8269700	7640900	7115600	7760600	0.851433	-0.232035	0.01807	Pden_3839	tr|A1B8R1|A1B8R1_PARDP Restriction endonuclease OS=Paracoccus denitrificans (strain Pd 1222) OX=318586 GN=Pden_3839 PE=4 SV=1	7	7	7		1	7	7	7	5	4	4	4	4	3	5	5	5	4	4	4	4	3	5	5	5	4	4	4	4	3	5	5	44.2	44.2	44.2
tr|A1B035|A1B035_PARDP	tr|A1B035|A1B035_PARDP	0	0	128590000	0	151470000	198690000	170310000	166410000	0.187209	-2.41728	0.0180953	rpmC	tr|A1B035|A1B035_PARDP 50S ribosomal protein L29 OS=Paracoccus denitrificans (strain Pd 1222) OX=318586 GN=rpmC PE=3 SV=1	4	4	4		1	4	4	4	1	3	2	1	2	3	3	2	1	3	2	1	2	3	3	2	1	3	2	1	2	3	3	2	37	37	37
tr|A1B3J9|A1B3J9_PARDP	tr|A1B3J9|A1B3J9_PARDP	10970000	9635900	10211000	9093000	0	0	0	7272700	5.48763	2.45618	0.0181062	Pden_2001	tr|A1B3J9|A1B3J9_PARDP EVE domain-containing protein OS=Paracoccus denitrificans (strain Pd 1222) OX=318586 GN=Pden_2001 PE=4 SV=1	6	6	6		1	6	6	6	2	3	2	3	3	3	2	5	2	3	2	3	3	3	2	5	2	3	2	3	3	3	2	5	41.8	41.8	41.8
tr|A1B602|A1B602_PARDP	tr|A1B602|A1B602_PARDP	36365000	38357000	43124000	48000000	55024000	48991000	53210000	50068000	0.800056	-0.321827	0.0196275	Pden_2862	tr|A1B602|A1B602_PARDP DUF1476 domain-containing protein OS=Paracoccus denitrificans (strain Pd 1222) OX=318586 GN=Pden_2862 PE=1 SV=1	9	9	9		1	9	9	9	3	5	5	7	4	6	6	6	3	5	5	7	4	6	6	6	3	5	5	7	4	6	6	6	69.2	69.2	69.2
tr|A1B891|A1B891_PARDP	tr|A1B891|A1B891_PARDP	22145000	25136000	23554000	25115000	26898000	26742000	28182000	25670000	0.892625	-0.163875	0.0196499	rpiA	tr|A1B891|A1B891_PARDP Ribose-5-phosphate isomerase A OS=Paracoccus denitrificans (strain Pd 1222) OX=318586 GN=rpiA PE=3 SV=1	7	7	7		1	7	7	7	4	5	6	6	6	4	4	5	4	5	6	6	6	4	4	5	4	5	6	6	6	4	4	5	38.2	38.2	38.2
tr|A1AZE9|A1AZE9_PARDP	tr|A1AZE9|A1AZE9_PARDP	80243000	68956000	79628000	85514000	62340000	65569000	66815000	62720000	1.22101	0.288072	0.0213911	Pden_0531	tr|A1AZE9|A1AZE9_PARDP Nitrogen-fixing NifU domain protein OS=Paracoccus denitrificans (strain Pd 1222) OX=318586 GN=Pden_0531 PE=4 SV=1	7	7	7		1	7	7	7	5	6	6	6	6	6	5	6	5	6	6	6	6	6	5	6	5	6	6	6	6	6	5	6	57.1	57.1	57.1
sp|A1B053|RL17_PARDP	sp|A1B053|RL17_PARDP	268310000	272310000	311470000	272340000	337130000	312480000	373930000	318790000	0.83767	-0.255546	0.0215112	rplQ	sp|A1B053|RL17_PARDP Large ribosomal subunit protein bL17 OS=Paracoccus denitrificans (strain Pd 1222) OX=318586 GN=rplQ PE=3 SV=1	12	12	12		1	12	12	12	6	8	11	9	7	8	9	8	6	8	11	9	7	8	9	8	6	8	11	9	7	8	9	8	62.9	62.9	62.9
tr|A1B9D7|A1B9D7_PARDP	tr|A1B9D7|A1B9D7_PARDP	12192000	8869400	8906800	7649600	11306000	14976000	16873000	13447000	0.664602	-0.589438	0.022007	Pden_4065	tr|A1B9D7|A1B9D7_PARDP Uncharacterized protein OS=Paracoccus denitrificans (strain Pd 1222) OX=318586 GN=Pden_4065 PE=4 SV=1	5	5	5		1	5	5	5	4	2	4	3	5	5	5	5	4	2	4	3	5	5	5	5	4	2	4	3	5	5	5	5	44.5	44.5	44.5
sp|A1AZC8|YQGF_PARDP	sp|A1AZC8|YQGF_PARDP	3188600	2507000	2533800	3672200	0	0	0	2434800	4.88812	2.28928	0.0221588	Pden_0510	sp|A1AZC8|YQGF_PARDP Putative pre-16S rRNA nuclease OS=Paracoccus denitrificans (strain Pd 1222) OX=318586 GN=Pden_0510 PE=3 SV=1	2	2	2		1	2	2	2	2	2	2	2	1	1	1	2	2	2	2	2	1	1	1	2	2	2	2	2	1	1	1	2	14.6	14.6	14.6
tr|A1B3A2|A1B3A2_PARDP	tr|A1B3A2|A1B3A2_PARDP	0	9610100	0	0	13751000	10672000	9114100	12688000	0.207898	-2.26605	0.0241623	Pden_1901	tr|A1B3A2|A1B3A2_PARDP ABC transporter related protein OS=Paracoccus denitrificans (strain Pd 1222) OX=318586 GN=Pden_1901 PE=4 SV=1	4	4	4		1	4	4	4	2	3	2	2	3	3	3	3	2	3	2	2	3	3	3	3	2	3	2	2	3	3	3	3	15.1	15.1	15.1
tr|A1B999|A1B999_PARDP	tr|A1B999|A1B999_PARDP	9144200	6874000	7302300	9388900	5609000	5286400	5863600	5609600	1.46229	0.54823	0.0248747	Pden_4027	tr|A1B999|A1B999_PARDP Ferredoxin OS=Paracoccus denitrificans (strain Pd 1222) OX=318586 GN=Pden_4027 PE=3 SV=1	2	2	2		1	2	2	2	2	2	2	2	2	2	2	2	2	2	2	2	2	2	2	2	2	2	2	2	2	2	2	2	15.9	15.9	15.9
sp|A1B0G1|RF1_PARDP	sp|A1B0G1|RF1_PARDP	11633000	9696000	9596200	9789600	8704300	8347800	7733700	8689100	1.21628	0.282474	0.0255112	prfA	sp|A1B0G1|RF1_PARDP Peptide chain release factor 1 OS=Paracoccus denitrificans (strain Pd 1222) OX=318586 GN=prfA PE=3 SV=1	10	9	9		1	10	9	9	6	8	6	7	9	8	8	9	5	7	5	6	8	7	7	8	5	7	5	6	8	7	7	8	33.9	29.6	29.6
sp|A1B0F8|RS6_PARDP	sp|A1B0F8|RS6_PARDP	159100000	164320000	143030000	174030000	172030000	223420000	204010000	227550000	0.774453	-0.368751	0.0259176	rpsF	sp|A1B0F8|RS6_PARDP Small ribosomal subunit protein bS6 OS=Paracoccus denitrificans (strain Pd 1222) OX=318586 GN=rpsF PE=3 SV=1	9	9	9		1	9	9	9	6	6	7	8	6	6	6	5	6	6	7	8	6	6	6	5	6	6	7	8	6	6	6	5	61.8	61.8	61.8
tr|A1B6L9|A1B6L9_PARDP	tr|A1B6L9|A1B6L9_PARDP	4948200	4804500	3808800	3493800	6013300	5770500	5501900	5046400	0.763712	-0.388899	0.0263165	Pden_3082	tr|A1B6L9|A1B6L9_PARDP Outer membrane autotransporter barrel domain OS=Paracoccus denitrificans (strain Pd 1222) OX=318586 GN=Pden_3082 PE=4 SV=1	13	13	13		1	13	13	13	7	5	6	4	9	8	6	9	7	5	6	4	9	8	6	9	7	5	6	4	9	8	6	9	15.7	15.7	15.7
tr|A1BAJ9|A1BAJ9_PARDP	tr|A1BAJ9|A1BAJ9_PARDP	86804000	75786000	70336000	72716000	65438000	63683000	62459000	59372000	1.21793	0.284431	0.0268637	Pden_4479	tr|A1BAJ9|A1BAJ9_PARDP Methylmalonate-semialdehyde dehydrogenase (Acylating) OS=Paracoccus denitrificans (strain Pd 1222) OX=318586 GN=Pden_4479 PE=4 SV=1	32	32	32		1	32	32	32	21	26	26	27	28	26	26	26	21	26	26	27	28	26	26	26	21	26	26	27	28	26	26	26	64.9	64.9	64.9
tr|A1BBC7|A1BBC7_PARDP	tr|A1BBC7|A1BBC7_PARDP	41009000	47569000	47158000	41547000	49954000	51424000	54181000	47895000	0.871367	-0.198648	0.0273257	Pden_4760	tr|A1BBC7|A1BBC7_PARDP Dihydrolipoyl dehydrogenase OS=Paracoccus denitrificans (strain Pd 1222) OX=318586 GN=Pden_4760 PE=3 SV=1	28	28	28		1	28	28	28	15	18	19	19	21	19	17	18	15	18	19	19	21	19	17	18	15	18	19	19	21	19	17	18	79.7	79.7	79.7
tr|A1B9T9|A1B9T9_PARDP	tr|A1B9T9|A1B9T9_PARDP	42697000	37105000	35978000	29600000	26549000	25062000	25237000	25936000	1.41442	0.500213	0.0276102	nosZ	tr|A1B9T9|A1B9T9_PARDP Nitrous-oxide reductase OS=Paracoccus denitrificans (strain Pd 1222) OX=318586 GN=nosZ PE=3 SV=1	19	19	19		1	19	19	19	14	16	19	15	15	13	13	14	14	16	19	15	15	13	13	14	14	16	19	15	15	13	13	14	39.9	39.9	39.9
tr|A1B5F6|A1B5F6_PARDP	tr|A1B5F6|A1B5F6_PARDP	5720600	7378100	7751100	7468300	9894700	8215800	8982500	8260200	0.801005	-0.320116	0.0278796	Pden_2663	tr|A1B5F6|A1B5F6_PARDP Acetyl-CoA acetyltransferase OS=Paracoccus denitrificans (strain Pd 1222) OX=318586 GN=Pden_2663 PE=3 SV=1	9	9	9		1	9	9	9	5	5	5	6	5	5	5	5	5	5	5	6	5	5	5	5	5	5	5	6	5	5	5	5	41	41	41
tr|A1B4W5|A1B4W5_PARDP	tr|A1B4W5|A1B4W5_PARDP	8421100	10742000	9861700	12174000	11825000	15475000	14866000	12604000	0.752215	-0.410784	0.0284353	Pden_2472	tr|A1B4W5|A1B4W5_PARDP Carbohydrate ABC transporter substrate-binding protein, CUT1 family OS=Paracoccus denitrificans (strain Pd 1222) OX=318586 GN=Pden_2472 PE=3 SV=1	8	8	8		1	8	8	8	3	5	4	7	6	7	5	6	3	5	4	7	6	7	5	6	3	5	4	7	6	7	5	6	29.8	29.8	29.8
sp|A1B028|RL4_PARDP	sp|A1B028|RL4_PARDP	189330000	174940000	170320000	174320000	210770000	182540000	208890000	199440000	0.884325	-0.177352	0.0285053	rplD	sp|A1B028|RL4_PARDP Large ribosomal subunit protein uL4 OS=Paracoccus denitrificans (strain Pd 1222) OX=318586 GN=rplD PE=3 SV=1	12	12	12		1	12	12	12	10	9	12	11	10	11	10	9	10	9	12	11	10	11	10	9	10	9	12	11	10	11	10	9	47.6	47.6	47.6
sp|A1B037|RL14_PARDP	sp|A1B037|RL14_PARDP	174390000	198760000	210250000	172180000	198090000	244790000	240670000	236120000	0.821577	-0.283532	0.0286261	rplN	sp|A1B037|RL14_PARDP Large ribosomal subunit protein uL14 OS=Paracoccus denitrificans (strain Pd 1222) OX=318586 GN=rplN PE=3 SV=1	6	6	6		1	6	6	6	5	5	6	5	5	5	5	5	5	5	6	5	5	5	5	5	5	5	6	5	5	5	5	5	43.4	43.4	43.4
tr|A1B856|A1B856_PARDP	tr|A1B856|A1B856_PARDP	55129000	58219000	65677000	63821000	58316000	48363000	47425000	46512000	1.2105	0.275605	0.0288099	Pden_3633	tr|A1B856|A1B856_PARDP Isovaleryl-CoA dehydrogenase OS=Paracoccus denitrificans (strain Pd 1222) OX=318586 GN=Pden_3633 PE=3 SV=1	15	15	15		1	15	15	15	8	12	11	11	12	11	13	11	8	12	11	11	12	11	13	11	8	12	11	11	12	11	13	11	62.4	62.4	62.4
tr|A1B3I0|A1B3I0_PARDP	tr|A1B3I0|A1B3I0_PARDP	4427900	5002000	5287600	6139800	5921100	6520600	6660500	6803000	0.80514	-0.312689	0.0294414	Pden_1982	tr|A1B3I0|A1B3I0_PARDP Uncharacterized protein OS=Paracoccus denitrificans (strain Pd 1222) OX=318586 GN=Pden_1982 PE=4 SV=1	4	4	4		1	4	4	4	2	3	2	3	3	3	3	3	2	3	2	3	3	3	3	3	2	3	2	3	3	3	3	3	28.9	28.9	28.9
sp|A1B4C1|RL20_PARDP	sp|A1B4C1|RL20_PARDP	193240000	203230000	182950000	152700000	216280000	219800000	231940000	223850000	0.820882	-0.284753	0.0301598	rplT	sp|A1B4C1|RL20_PARDP Large ribosomal subunit protein bL20 OS=Paracoccus denitrificans (strain Pd 1222) OX=318586 GN=rplT PE=3 SV=1	4	4	4		1	4	4	4	4	4	4	4	3	4	4	4	4	4	4	4	3	4	4	4	4	4	4	4	3	4	4	4	44.5	44.5	44.5
sp|A1B8X9|LPXA_PARDP	sp|A1B8X9|LPXA_PARDP	0	3023800	0	0	3554600	3164100	3296300	4101900	0.214197	-2.22299	0.0306846	lpxA	sp|A1B8X9|LPXA_PARDP Acyl-[acyl-carrier-protein]--UDP-N-acetylglucosamine O-acyltransferase OS=Paracoccus denitrificans (strain Pd 1222) OX=318586 GN=lpxA PE=3 SV=1	6	6	6		1	6	6	6	0	2	2	1	3	5	4	4	0	2	2	1	3	5	4	4	0	2	2	1	3	5	4	4	28	28	28
tr|A1B082|A1B082_PARDP	tr|A1B082|A1B082_PARDP	76453000	65637000	66254000	73737000	64649000	55127000	59723000	63328000	1.16165	0.216181	0.0308753	Pden_0814	tr|A1B082|A1B082_PARDP D-3-phosphoglycerate dehydrogenase OS=Paracoccus denitrificans (strain Pd 1222) OX=318586 GN=Pden_0814 PE=3 SV=1	27	27	27		1	27	27	27	18	18	19	20	21	20	17	19	18	18	19	20	21	20	17	19	18	18	19	20	21	20	17	19	67.1	67.1	67.1
tr|A1B401|A1B401_PARDP	tr|A1B401|A1B401_PARDP	14114000	14255000	11859000	12531000	15540000	14759000	16029000	14655000	0.865143	-0.20899	0.0312116	potA	tr|A1B401|A1B401_PARDP Spermidine/putrescine import ATP-binding protein PotA OS=Paracoccus denitrificans (strain Pd 1222) OX=318586 GN=potA PE=3 SV=1	16	16	15		1	16	16	15	5	8	8	6	11	10	11	9	5	8	8	6	11	10	11	9	5	8	8	6	11	9	11	9	59.1	59.1	55.3
sp|A1B3P3|SYM_PARDP	sp|A1B3P3|SYM_PARDP	23043000	25702000	24265000	24728000	22448000	22499000	22322000	22144000	1.09311	0.128435	0.0313044	metG	sp|A1B3P3|SYM_PARDP Methionine--tRNA ligase OS=Paracoccus denitrificans (strain Pd 1222) OX=318586 GN=metG PE=3 SV=1	18	18	18		1	18	18	18	10	12	11	11	14	15	12	14	10	12	11	11	14	15	12	14	10	12	11	11	14	15	12	14	43.5	43.5	43.5
sp|A1B4Z8|RLMN_PARDP	sp|A1B4Z8|RLMN_PARDP	7440800	6101600	6328700	7565300	5403200	5119800	5927800	5821900	1.23184	0.300815	0.0325996	rlmN	sp|A1B4Z8|RLMN_PARDP Dual-specificity RNA methyltransferase RlmN OS=Paracoccus denitrificans (strain Pd 1222) OX=318586 GN=rlmN PE=3 SV=1	13	13	13		1	13	13	13	5	5	10	7	7	6	7	4	5	5	10	7	7	6	7	4	5	5	10	7	7	6	7	4	37.1	37.1	37.1
tr|A1B1J1|A1B1J1_PARDP	tr|A1B1J1|A1B1J1_PARDP	3240900	2945400	2911500	3475100	2798900	2686500	2794400	2472100	1.16937	0.225726	0.0330289	Pden_1280	tr|A1B1J1|A1B1J1_PARDP Antifreeze glycopeptide polyprotein OS=Paracoccus denitrificans (strain Pd 1222) OX=318586 GN=Pden_1280 PE=4 SV=1	6	6	6		1	6	6	6	3	3	2	2	5	5	4	5	3	3	2	2	5	5	4	5	3	3	2	2	5	5	4	5	15.6	15.6	15.6
tr|A1B9L4|A1B9L4_PARDP	tr|A1B9L4|A1B9L4_PARDP	18386000	18607000	17637000	19103000	18695000	20667000	20627000	20107000	0.920558	-0.11942	0.0330954	Pden_4144	tr|A1B9L4|A1B9L4_PARDP Pyruvate carboxylase OS=Paracoccus denitrificans (strain Pd 1222) OX=318586 GN=Pden_4144 PE=4 SV=1	38	38	38		1	38	38	38	18	21	20	22	24	25	22	24	18	21	20	22	24	25	22	24	18	21	20	22	24	25	22	24	36.9	36.9	36.9
tr|A1B9B9|A1B9B9_PARDP	tr|A1B9B9|A1B9B9_PARDP	9754000	22087000	25460000	19926000	30720000	35694000	31455000	25675000	0.625097	-0.677848	0.0331744	Pden_4047	tr|A1B9B9|A1B9B9_PARDP NAD(P) transhydrogenase subunit beta OS=Paracoccus denitrificans (strain Pd 1222) OX=318586 GN=Pden_4047 PE=3 SV=1	8	8	8		1	8	8	8	5	4	3	4	4	4	4	4	5	4	3	4	4	4	4	4	5	4	3	4	4	4	4	4	12.7	12.7	12.7
tr|A1B371|A1B371_PARDP	tr|A1B371|A1B371_PARDP	4819700	4024500	4065300	4718500	4006800	3831600	3355400	2977700	1.24391	0.314876	0.0335941	Pden_1868	tr|A1B371|A1B371_PARDP Beta-N-acetylhexosaminidase OS=Paracoccus denitrificans (strain Pd 1222) OX=318586 GN=Pden_1868 PE=3 SV=1	7	7	7		1	7	7	7	3	4	2	4	5	3	2	2	3	4	2	4	5	3	2	2	3	4	2	4	5	3	2	2	30.5	30.5	30.5
tr|A1B508|A1B508_PARDP	tr|A1B508|A1B508_PARDP	7668100	6242700	6166700	5908500	5478900	5024500	4211100	5619900	1.27793	0.353812	0.0336503	Pden_2515	tr|A1B508|A1B508_PARDP AMP nucleosidase OS=Paracoccus denitrificans (strain Pd 1222) OX=318586 GN=Pden_2515 PE=4 SV=1	3	3	3		1	3	3	3	2	2	2	3	3	3	3	3	2	2	2	3	3	3	3	3	2	2	2	3	3	3	3	3	12.7	12.7	12.7
tr|A1AY10|A1AY10_PARDP	tr|A1AY10|A1AY10_PARDP	0	0	2192600	0	2775500	2047500	2900300	1954400	0.226562	-2.14202	0.0339074	Pden_0037	tr|A1AY10|A1AY10_PARDP UBA/THIF-type NAD/FAD binding protein OS=Paracoccus denitrificans (strain Pd 1222) OX=318586 GN=Pden_0037 PE=4 SV=1	6	6	6		1	6	6	6	1	2	2	1	3	3	2	3	1	2	2	1	3	3	2	3	1	2	2	1	3	3	2	3	28.1	28.1	28.1
tr|A1BAD4|A1BAD4_PARDP	tr|A1BAD4|A1BAD4_PARDP	91611000	118160000	107230000	104990000	87054000	85137000	90924000	82647000	1.22047	0.287433	0.0339714	Pden_4414	tr|A1BAD4|A1BAD4_PARDP 4-aminobutyrate aminotransferase apoenzyme OS=Paracoccus denitrificans (strain Pd 1222) OX=318586 GN=Pden_4414 PE=3 SV=1	22	22	22		1	22	22	22	17	17	20	18	19	20	19	19	17	17	20	18	19	20	19	19	17	17	20	18	19	20	19	19	60.3	60.3	60.3
tr|A1AZK4|A1AZK4_PARDP	tr|A1AZK4|A1AZK4_PARDP	8621500	9867600	8568900	8915300	9587000	9687200	10663000	10519000	0.889191	-0.169434	0.0341632	murE	tr|A1AZK4|A1AZK4_PARDP UDP-N-acetylmuramoyl-L-alanyl-D-glutamate--2,6-diaminopimelate ligase OS=Paracoccus denitrificans (strain Pd 1222) OX=318586 GN=murE PE=3 SV=1	14	14	14		1	14	14	14	6	8	9	8	8	10	9	11	6	8	9	8	8	10	9	11	6	8	9	8	8	10	9	11	26	26	26
tr|A1B9X7|A1B9X7_PARDP	tr|A1B9X7|A1B9X7_PARDP	2962500	3328700	2877200	2647600	2465100	2301200	2661200	2473300	1.19344	0.255125	0.0341849	Pden_4257	tr|A1B9X7|A1B9X7_PARDP Molybdopterin dehydrogenase, FAD-binding protein OS=Paracoccus denitrificans (strain Pd 1222) OX=318586 GN=Pden_4257 PE=4 SV=1	7	7	7		1	7	7	7	4	4	2	2	3	2	4	3	4	4	2	2	3	2	4	3	4	4	2	2	3	2	4	3	18.7	18.7	18.7
tr|A1B054|A1B054_PARDP	tr|A1B054|A1B054_PARDP	13954000	16211000	17278000	16141000	17937000	18939000	17232000	18881000	0.871145	-0.199015	0.0347818	Pden_0786	tr|A1B054|A1B054_PARDP Transcriptional regulator, LuxR family OS=Paracoccus denitrificans (strain Pd 1222) OX=318586 GN=Pden_0786 PE=4 SV=1	8	8	8		1	8	8	8	4	2	5	4	5	6	7	6	4	2	5	4	5	6	7	6	4	2	5	4	5	6	7	6	40.4	40.4	40.4
sp|A1B5T0|HSLU_PARDP	sp|A1B5T0|HSLU_PARDP	17376000	18202000	18196000	19293000	17235000	16335000	17070000	17138000	1.07803	0.108403	0.0348844	hslU	sp|A1B5T0|HSLU_PARDP ATP-dependent protease ATPase subunit HslU OS=Paracoccus denitrificans (strain Pd 1222) OX=318586 GN=hslU PE=3 SV=1	20	20	20		1	20	20	20	10	15	16	15	15	15	13	15	10	15	16	15	15	15	13	15	10	15	16	15	15	15	13	15	42.3	42.3	42.3
sp|A1B3J7|GPDA_PARDP	sp|A1B3J7|GPDA_PARDP	2043400	1958100	1980800	2899400	1858500	1376700	1387600	1209300	1.5229	0.60682	0.0355102	gpsA	sp|A1B3J7|GPDA_PARDP Glycerol-3-phosphate dehydrogenase [NAD(P)+] OS=Paracoccus denitrificans (strain Pd 1222) OX=318586 GN=gpsA PE=3 SV=1	4	4	4		1	4	4	4	2	3	2	1	2	2	3	2	2	3	2	1	2	2	3	2	2	3	2	1	2	2	3	2	19.1	19.1	19.1
tr|A1B9A2|A1B9A2_PARDP	tr|A1B9A2|A1B9A2_PARDP	10688000	10229000	10022000	9395200	9019500	8640800	9335300	9610300	1.10185	0.139927	0.0357525	leuA	tr|A1B9A2|A1B9A2_PARDP 2-isopropylmalate synthase OS=Paracoccus denitrificans (strain Pd 1222) OX=318586 GN=leuA PE=3 SV=1	16	16	16		1	16	16	16	6	9	6	7	13	11	11	10	6	9	6	7	13	11	11	10	6	9	6	7	13	11	11	10	41.2	41.2	41.2
sp|A1B022|RS7_PARDP	sp|A1B022|RS7_PARDP	104140000	135450000	145860000	130270000	147700000	196270000	151940000	175880000	0.76768	-0.381422	0.0368003	rpsG	sp|A1B022|RS7_PARDP Small ribosomal subunit protein uS7 OS=Paracoccus denitrificans (strain Pd 1222) OX=318586 GN=rpsG PE=3 SV=1	15	15	15		1	15	15	15	8	10	11	11	9	9	10	10	8	10	11	11	9	9	10	10	8	10	11	11	9	9	10	10	64.7	64.7	64.7
tr|A1B5F8|A1B5F8_PARDP	tr|A1B5F8|A1B5F8_PARDP	8929600	6638800	6291600	6422700	0	0	0	6517400	4.33957	2.11755	0.0373211	Pden_2665	tr|A1B5F8|A1B5F8_PARDP Molybdenum ABC transporter, periplasmic molybdate-binding protein OS=Paracoccus denitrificans (strain Pd 1222) OX=318586 GN=Pden_2665 PE=3 SV=1	4	4	4		1	4	4	4	3	2	3	2	2	1	1	2	3	2	3	2	2	1	1	2	3	2	3	2	2	1	1	2	36.6	36.6	36.6
tr|A1AZN7|A1AZN7_PARDP	tr|A1AZN7|A1AZN7_PARDP	21192000	24221000	28265000	20306000	29498000	26815000	30661000	30591000	0.799422	-0.322972	0.0378069	glmS	tr|A1AZN7|A1AZN7_PARDP Glutamine--fructose-6-phosphate aminotransferase [isomerizing] OS=Paracoccus denitrificans (strain Pd 1222) OX=318586 GN=glmS PE=3 SV=1	26	26	26		1	26	26	26	15	15	14	13	17	16	16	18	15	15	14	13	17	16	16	18	15	15	14	13	17	16	16	18	61.3	61.3	61.3
tr|A1BAI1|A1BAI1_PARDP	tr|A1BAI1|A1BAI1_PARDP	39618000	32664000	37934000	43231000	29434000	36199000	28725000	28383000	1.25017	0.322123	0.0379639	Pden_4461	tr|A1BAI1|A1BAI1_PARDP Nitrogen regulatory protein P-II OS=Paracoccus denitrificans (strain Pd 1222) OX=318586 GN=Pden_4461 PE=3 SV=1	5	5	5		1	5	5	5	3	3	2	3	5	2	4	3	3	3	2	3	5	2	4	3	3	3	2	3	5	2	4	3	53.6	53.6	53.6
tr|A1B4Q1|A1B4Q1_PARDP;tr|A1B1B4|A1B1B4_PARDP	tr|A1B4Q1|A1B4Q1_PARDP	5383200	5788400	4911500	6359600	4476400	4207800	4770800	4968300	1.21817	0.284715	0.038132	Pden_2407	tr|A1B4Q1|A1B4Q1_PARDP Mur ligase, middle domain protein OS=Paracoccus denitrificans (strain Pd 1222) OX=318586 GN=Pden_2407 PE=3 SV=1	19;1	19;1	19;1		2	19	19	19	6	8	10	9	5	4	5	9	6	8	10	9	5	4	5	9	6	8	10	9	5	4	5	9	21.7	21.7	21.7
tr|A1B869|A1B869_PARDP	tr|A1B869|A1B869_PARDP	36465000	29012000	35538000	42498000	29649000	29054000	25076000	23721000	1.335	0.416845	0.0384259	Pden_3646	tr|A1B869|A1B869_PARDP Heat shock protein Hsp20 OS=Paracoccus denitrificans (strain Pd 1222) OX=318586 GN=Pden_3646 PE=3 SV=1	8	8	8		1	8	8	8	7	5	5	7	6	6	6	6	7	5	5	7	6	6	6	6	7	5	5	7	6	6	6	6	46.6	46.6	46.6
tr|A1B4A6|A1B4A6_PARDP	tr|A1B4A6|A1B4A6_PARDP	29053000	32256000	38352000	33199000	38510000	45573000	39741000	37202000	0.825084	-0.277387	0.0387469	Pden_2258	tr|A1B4A6|A1B4A6_PARDP DUF1013 domain-containing protein OS=Paracoccus denitrificans (strain Pd 1222) OX=318586 GN=Pden_2258 PE=4 SV=1	10	10	10		1	10	10	10	6	7	9	6	8	7	8	9	6	7	9	6	8	7	8	9	6	7	9	6	8	7	8	9	49.2	49.2	49.2
tr|A1B3F0|A1B3F0_PARDP	tr|A1B3F0|A1B3F0_PARDP	11962000	10890000	11099000	11007000	12500000	12945000	11483000	13457000	0.892289	-0.164416	0.0397502	zwf	tr|A1B3F0|A1B3F0_PARDP Glucose-6-phosphate 1-dehydrogenase OS=Paracoccus denitrificans (strain Pd 1222) OX=318586 GN=zwf PE=3 SV=1	12	12	12		1	12	12	12	4	5	6	4	9	6	9	5	4	5	6	4	9	6	9	5	4	5	6	4	9	6	9	5	25.4	25.4	25.4
tr|A1B380|A1B380_PARDP	tr|A1B380|A1B380_PARDP	24426000	26053000	25117000	23730000	25333000	26801000	27556000	28444000	0.918546	-0.122577	0.0397722	carB	tr|A1B380|A1B380_PARDP Carbamoyl-phosphate synthase large chain OS=Paracoccus denitrificans (strain Pd 1222) OX=318586 GN=carB PE=3 SV=1	39	39	39		1	39	39	39	19	23	30	19	23	26	23	26	19	23	30	19	23	26	23	26	19	23	30	19	23	26	23	26	45.9	45.9	45.9
tr|A1B3Z9|A1B3Z9_PARDP	tr|A1B3Z9|A1B3Z9_PARDP	16301000	13708000	12360000	11537000	14756000	20091000	21943000	17550000	0.725128	-0.463693	0.0398438	Pden_2151	tr|A1B3Z9|A1B3Z9_PARDP Polyamine ABC trasnporter, periplasmic polyamine-binding protein OS=Paracoccus denitrificans (strain Pd 1222) OX=318586 GN=Pden_2151 PE=3 SV=1	8	8	8		1	8	8	8	4	6	4	5	5	7	6	5	4	6	4	5	5	7	6	5	4	6	4	5	5	7	6	5	35.4	35.4	35.4
tr|A1B9L2|A1B9L2_PARDP	tr|A1B9L2|A1B9L2_PARDP	0	0	6395500	0	6258000	8014000	7148000	6468300	0.229326	-2.12453	0.0398649	Pden_4142	tr|A1B9L2|A1B9L2_PARDP Pseudouridine synthase OS=Paracoccus denitrificans (strain Pd 1222) OX=318586 GN=Pden_4142 PE=3 SV=1	6	6	6		1	6	6	6	0	0	2	1	3	5	4	2	0	0	2	1	3	5	4	2	0	0	2	1	3	5	4	2	16	16	16
sp|A1B515|LEUD_PARDP	sp|A1B515|LEUD_PARDP	16910000	14915000	14538000	14542000	14475000	13603000	11977000	11763000	1.17536	0.233107	0.0399689	leuD	sp|A1B515|LEUD_PARDP 3-isopropylmalate dehydratase small subunit OS=Paracoccus denitrificans (strain Pd 1222) OX=318586 GN=leuD PE=3 SV=1	9	9	9		1	9	9	9	5	6	7	8	8	6	9	9	5	6	7	8	8	6	9	9	5	6	7	8	8	6	9	9	77.6	77.6	77.6
tr|A1BBB2|A1BBB2_PARDP	tr|A1BBB2|A1BBB2_PARDP	10850000	12784000	11006000	12297000	12457000	13491000	13147000	14111000	0.882175	-0.180863	0.0409874	Pden_4745	tr|A1BBB2|A1BBB2_PARDP Sel1 domain protein repeat-containing protein OS=Paracoccus denitrificans (strain Pd 1222) OX=318586 GN=Pden_4745 PE=4 SV=1	17	17	17		1	17	17	17	9	10	11	9	8	11	12	12	9	10	11	9	8	11	12	12	9	10	11	9	8	11	12	12	42.8	42.8	42.8
sp|A1B323|ISPG_PARDP	sp|A1B323|ISPG_PARDP	7363100	7659400	8523000	7384500	8376800	8181800	8979100	9017100	0.8951	-0.159879	0.0412804	ispG	sp|A1B323|ISPG_PARDP 4-hydroxy-3-methylbut-2-en-1-yl diphosphate synthase (flavodoxin) OS=Paracoccus denitrificans (strain Pd 1222) OX=318586 GN=ispG PE=3 SV=1	9	9	9		1	9	9	9	3	4	3	3	5	4	3	7	3	4	3	3	5	4	3	7	3	4	3	3	5	4	3	7	28.9	28.9	28.9
tr|A1B0G0|A1B0G0_PARDP	tr|A1B0G0|A1B0G0_PARDP	63018000	62033000	60310000	43644000	47562000	41531000	41054000	39869000	1.34696	0.429709	0.0413677	Pden_0893	tr|A1B0G0|A1B0G0_PARDP Cytochrome-c peroxidase OS=Paracoccus denitrificans (strain Pd 1222) OX=318586 GN=Pden_0893 PE=4 SV=1	13	13	13		1	13	13	13	9	10	11	10	9	8	9	9	9	10	11	10	9	8	9	9	9	10	11	10	9	8	9	9	40.9	40.9	40.9
tr|A1B643|A1B643_PARDP	tr|A1B643|A1B643_PARDP	4970100	5998200	5747600	5381800	5777100	6659900	6378600	7202100	0.849333	-0.235597	0.0414659	mltG	tr|A1B643|A1B643_PARDP Endolytic murein transglycosylase OS=Paracoccus denitrificans (strain Pd 1222) OX=318586 GN=mltG PE=3 SV=1	10	10	10		1	10	10	10	7	7	7	6	8	7	8	8	7	7	7	6	8	7	8	8	7	7	7	6	8	7	8	8	44.6	44.6	44.6
tr|A1B2X3|A1B2X3_PARDP	tr|A1B2X3|A1B2X3_PARDP	35786000	44230000	39492000	41923000	43638000	48393000	46831000	45574000	0.875268	-0.192203	0.0414786	Pden_1770	tr|A1B2X3|A1B2X3_PARDP Malonyl CoA-acyl carrier protein transacylase OS=Paracoccus denitrificans (strain Pd 1222) OX=318586 GN=Pden_1770 PE=3 SV=1	12	12	12		1	12	12	12	8	8	10	9	10	8	10	9	8	8	10	9	10	8	10	9	8	8	10	9	10	8	10	9	41.6	41.6	41.6
tr|A1B335|A1B335_PARDP	tr|A1B335|A1B335_PARDP	34097000	36210000	33736000	35730000	31052000	32366000	31617000	34537000	1.07873	0.109332	0.0416747	Pden_1832	tr|A1B335|A1B335_PARDP Oligoendopeptidase, pepF/M3 family OS=Paracoccus denitrificans (strain Pd 1222) OX=318586 GN=Pden_1832 PE=3 SV=1	20	20	20		1	20	20	20	14	16	15	15	17	18	18	16	14	16	15	15	17	18	18	16	14	16	15	15	17	18	18	16	36.9	36.9	36.9
tr|A1B2A7|A1B2A7_PARDP	tr|A1B2A7|A1B2A7_PARDP	56612000	49667000	50835000	34571000	53920000	68833000	71184000	61321000	0.750946	-0.413219	0.0419818	Pden_1551	tr|A1B2A7|A1B2A7_PARDP DUF481 domain-containing protein OS=Paracoccus denitrificans (strain Pd 1222) OX=318586 GN=Pden_1551 PE=4 SV=1	10	10	10		1	10	10	10	9	7	7	8	6	9	8	7	9	7	7	8	6	9	8	7	9	7	7	8	6	9	8	7	40.2	40.2	40.2
tr|A1B5G6|A1B5G6_PARDP	tr|A1B5G6|A1B5G6_PARDP	8114800	8295100	7400500	8492800	6206300	6959800	6456000	7898200	1.1738	0.231181	0.0420977	Pden_2673	tr|A1B5G6|A1B5G6_PARDP DNA translocase FtsK OS=Paracoccus denitrificans (strain Pd 1222) OX=318586 GN=Pden_2673 PE=3 SV=1	14	14	14		1	14	14	14	4	4	8	5	10	7	7	9	4	4	8	5	10	7	7	9	4	4	8	5	10	7	7	9	19.8	19.8	19.8
tr|A1B9A1|A1B9A1_PARDP	tr|A1B9A1|A1B9A1_PARDP	15546000	15197000	15513000	13754000	16469000	15443000	16731000	17094000	0.91288	-0.131503	0.042235	purD	tr|A1B9A1|A1B9A1_PARDP Phosphoribosylamine--glycine ligase OS=Paracoccus denitrificans (strain Pd 1222) OX=318586 GN=purD PE=3 SV=1	15	15	15		1	15	15	15	10	13	13	10	11	12	12	11	10	13	13	10	11	12	12	11	10	13	13	10	11	12	12	11	40.7	40.7	40.7
tr|A1B350|A1B350_PARDP	tr|A1B350|A1B350_PARDP	60377000	61833000	64964000	76822000	53412000	52556000	52748000	56293000	1.22784	0.296119	0.0428983	Pden_1847	tr|A1B350|A1B350_PARDP Cytochrome c oxidase, cbb3-type, subunit II OS=Paracoccus denitrificans (strain Pd 1222) OX=318586 GN=Pden_1847 PE=4 SV=1	4	4	4		1	4	4	4	2	4	4	4	4	4	4	4	2	4	4	4	4	4	4	4	2	4	4	4	4	4	4	4	27.4	27.4	27.4
tr|A1AY14|A1AY14_PARDP	tr|A1AY14|A1AY14_PARDP	8227700	11719000	10599000	11240000	11229000	16538000	16009000	13547000	0.728952	-0.456105	0.0429201	Pden_0041	tr|A1AY14|A1AY14_PARDP Glycine oxidase OS=Paracoccus denitrificans (strain Pd 1222) OX=318586 GN=Pden_0041 PE=4 SV=1	12	12	12		1	12	12	12	5	9	7	7	7	7	9	9	5	9	7	7	7	7	9	9	5	9	7	7	7	7	9	9	40.9	40.9	40.9
tr|A1B3I7|A1B3I7_PARDP	tr|A1B3I7|A1B3I7_PARDP	3281600	3765300	3265400	3929700	4486500	3817400	4147300	4045400	0.863329	-0.212017	0.0434971	Pden_1989	tr|A1B3I7|A1B3I7_PARDP AFG1-family ATPase OS=Paracoccus denitrificans (strain Pd 1222) OX=318586 GN=Pden_1989 PE=4 SV=1	9	9	9		1	9	9	9	3	2	5	2	6	5	6	4	3	2	5	2	6	5	6	4	3	2	5	2	6	5	6	4	28.3	28.3	28.3
tr|A1B2U3|A1B2U3_PARDP	tr|A1B2U3|A1B2U3_PARDP	25885000	24018000	20137000	21481000	16139000	19153000	19977000	19803000	1.21911	0.285828	0.0436863	Pden_1740	tr|A1B2U3|A1B2U3_PARDP GapR-like DNA-binding domain-containing protein OS=Paracoccus denitrificans (strain Pd 1222) OX=318586 GN=Pden_1740 PE=4 SV=1	3	3	3		1	3	3	3	2	3	3	2	3	3	3	3	2	3	3	2	3	3	3	3	2	3	3	2	3	3	3	3	32.5	32.5	32.5
tr|A1B696|A1B696_PARDP	tr|A1B696|A1B696_PARDP	12681000	9616100	10344000	11833000	9298700	8892800	9477300	8075300	1.24424	0.31526	0.0437617	Pden_2956	tr|A1B696|A1B696_PARDP Carboxynorspermidine/carboxyspermidine decarboxylase OS=Paracoccus denitrificans (strain Pd 1222) OX=318586 GN=Pden_2956 PE=3 SV=1	12	12	12		1	12	12	12	10	10	10	10	9	8	8	10	10	10	10	10	9	8	8	10	10	10	10	10	9	8	8	10	39.1	39.1	39.1
tr|A1BA97|A1BA97_PARDP	tr|A1BA97|A1BA97_PARDP	23660000	21114000	20470000	16734000	25796000	24930000	23600000	25727000	0.819346	-0.287456	0.0443524	Pden_4377	tr|A1BA97|A1BA97_PARDP Ribonucleoside-diphosphate reductase OS=Paracoccus denitrificans (strain Pd 1222) OX=318586 GN=Pden_4377 PE=3 SV=1	28	28	28		1	28	28	28	10	13	14	12	21	22	21	21	10	13	14	12	21	22	21	21	10	13	14	12	21	22	21	21	44.8	44.8	44.8
tr|A1B8L6|A1B8L6_PARDP	tr|A1B8L6|A1B8L6_PARDP	4243300	3234300	3941000	4483400	3822500	2492500	1736900	2326300	1.53225	0.615652	0.0443824	Pden_3794	tr|A1B8L6|A1B8L6_PARDP Cupin 2 conserved barrel domain-containing protein OS=Paracoccus denitrificans (strain Pd 1222) OX=318586 GN=Pden_3794 PE=4 SV=1	6	6	6		1	6	6	6	4	3	4	3	4	2	2	3	4	3	4	3	4	2	2	3	4	3	4	3	4	2	2	3	26.5	26.5	26.5
tr|A1B5R6|A1B5R6_PARDP	tr|A1B5R6|A1B5R6_PARDP	14291000	15279000	15078000	15395000	16716000	16129000	17377000	15305000	0.916309	-0.126093	0.0446407	Pden_2776	tr|A1B5R6|A1B5R6_PARDP Mucoidy inhibitor MuiA family protein OS=Paracoccus denitrificans (strain Pd 1222) OX=318586 GN=Pden_2776 PE=4 SV=1	17	17	17		1	17	17	17	7	11	9	5	12	11	11	11	7	11	9	5	12	11	11	11	7	11	9	5	12	11	11	11	49.4	49.4	49.4
tr|A1B4N1|A1B4N1_PARDP	tr|A1B4N1|A1B4N1_PARDP	4935700	4538200	4257200	4458200	4323800	3826500	4183200	4021400	1.11216	0.153367	0.0449549	Pden_2386	tr|A1B4N1|A1B4N1_PARDP 2,3-dihydroxybenzoate-AMP ligase OS=Paracoccus denitrificans (strain Pd 1222) OX=318586 GN=Pden_2386 PE=4 SV=1	12	12	12		1	12	12	12	4	7	9	5	5	7	6	5	4	7	9	5	5	7	6	5	4	7	9	5	5	7	6	5	26.1	26.1	26.1
tr|A1B4W2|A1B4W2_PARDP	tr|A1B4W2|A1B4W2_PARDP	0	1907000	0	0	2461200	1508500	2172900	1640300	0.245024	-2.029	0.045961	Pden_2469	tr|A1B4W2|A1B4W2_PARDP Carbohydrate ABC transporter ATP-binding protein, CUT1 family OS=Paracoccus denitrificans (strain Pd 1222) OX=318586 GN=Pden_2469 PE=3 SV=1	5	5	5		1	5	5	5	1	2	1	2	2	3	2	3	1	2	1	2	2	3	2	3	1	2	1	2	2	3	2	3	19.7	19.7	19.7
tr|A1B8U5|A1B8U5_PARDP	tr|A1B8U5|A1B8U5_PARDP	4402500	4727800	5142200	4794200	3360700	3747100	3894200	4672700	1.2164	0.282617	0.046095	Pden_3873	tr|A1B8U5|A1B8U5_PARDP Crotonyl-CoA reductase OS=Paracoccus denitrificans (strain Pd 1222) OX=318586 GN=Pden_3873 PE=4 SV=1	4	4	4		1	4	4	4	3	3	3	2	3	2	2	2	3	3	3	2	3	2	2	2	3	3	3	2	3	2	2	2	10.7	10.7	10.7
tr|A1B8B2|A1B8B2_PARDP	tr|A1B8B2|A1B8B2_PARDP	10482000	11935000	11263000	10635000	11776000	12458000	12132000	12046000	0.915372	-0.12757	0.0461215	Pden_3689	tr|A1B8B2|A1B8B2_PARDP Alanine racemase OS=Paracoccus denitrificans (strain Pd 1222) OX=318586 GN=Pden_3689 PE=3 SV=1	10	10	10		1	10	10	10	5	6	6	5	8	8	8	7	5	6	6	5	8	8	8	7	5	6	6	5	8	8	8	7	32.1	32.1	32.1
tr|A1AYL3|A1AYL3_PARDP	tr|A1AYL3|A1AYL3_PARDP	1.00468e+06	946658	958620	903718	3.82302e+06	3.67367e+06	3.50695e+06	3.8112e+06	0.245446	-2.02652	1.38217e-05	Pden_0243	tr|A1AYL3|A1AYL3_PARDP Succinate semialdehyde dehydrogenase OS=Paracoccus denitrificans (strain Pd 1222) OX=318586 GN=Pden_0243 PE=3 SV=1	5	5	5		1	5	5	5	1	1	3	1	4	2	2	3	1	1	3	1	4	2	2	3	1	1	3	1	4	2	2	3	11.4	11.4	11.4
tr|A1B944|A1B944_PARDP	tr|A1B944|A1B944_PARDP	8695100	10340000	9248300	10436000	10385000	11047000	12474000	10942000	0.863347	-0.211987	0.0471929	Pden_3972	tr|A1B944|A1B944_PARDP Transcriptional regulator, LysR family OS=Paracoccus denitrificans (strain Pd 1222) OX=318586 GN=Pden_3972 PE=3 SV=1	13	13	13		1	13	13	13	10	9	10	6	8	9	7	7	10	9	10	6	8	9	7	7	10	9	10	6	8	9	7	7	56.2	56.2	56.2
tr|A1B906|A1B906_PARDP	tr|A1B906|A1B906_PARDP	48522000	43206000	43383000	44332000	39422000	41615000	42702000	40495000	1.09261	0.127773	0.047504	Pden_3934	tr|A1B906|A1B906_PARDP Phospho-2-dehydro-3-deoxyheptonate aldolase OS=Paracoccus denitrificans (strain Pd 1222) OX=318586 GN=Pden_3934 PE=3 SV=1	28	28	28		1	28	28	28	18	21	20	22	22	20	19	20	18	21	20	22	22	20	19	20	18	21	20	22	22	20	19	20	71.2	71.2	71.2
tr|A1BAR5|A1BAR5_PARDP	tr|A1BAR5|A1BAR5_PARDP	0	6339400	0	8317900	10964000	11111000	10033000	10169000	0.346697	-1.52825	0.0479293	Pden_4546	tr|A1BAR5|A1BAR5_PARDP TRAP dicarboxylate transporter-DctP subunit OS=Paracoccus denitrificans (strain Pd 1222) OX=318586 GN=Pden_4546 PE=3 SV=1	5	5	5		1	5	5	5	0	4	0	3	3	4	2	4	0	4	0	3	3	4	2	4	0	4	0	3	3	4	2	4	19.1	19.1	19.1
tr|A1B576|A1B576_PARDP	tr|A1B576|A1B576_PARDP	14106000	11974000	12267000	12248000	11837000	11474000	9669300	10874000	1.15371	0.206277	0.0485867	hemH	tr|A1B576|A1B576_PARDP Ferrochelatase OS=Paracoccus denitrificans (strain Pd 1222) OX=318586 GN=hemH PE=3 SV=1	13	13	13		1	13	13	13	8	8	12	9	11	10	10	9	8	8	12	9	11	10	10	9	8	8	12	9	11	10	10	9	51.9	51.9	51.9
sp|A1B5U1|TRUB_PARDP	sp|A1B5U1|TRUB_PARDP	6991600	5023600	5168000	6334200	4642300	4563300	4004500	4522000	1.32626	0.407365	0.0496644	truB	sp|A1B5U1|TRUB_PARDP tRNA pseudouridine synthase B OS=Paracoccus denitrificans (strain Pd 1222) OX=318586 GN=truB PE=3 SV=1	7	7	7		1	7	7	7	2	2	5	3	3	4	4	5	2	2	5	3	3	4	4	5	2	2	5	3	3	4	4	5	43	43	43
tr|A1B911|A1B911_PARDP	tr|A1B911|A1B911_PARDP	10529000	13972000	11583000	11280000	12673000	15805000	15216000	13743000	0.824625	-0.278189	0.0499667	purF	tr|A1B911|A1B911_PARDP Amidophosphoribosyltransferase OS=Paracoccus denitrificans (strain Pd 1222) OX=318586 GN=purF PE=3 SV=1	13	13	13		1	13	13	13	4	8	9	4	8	6	6	9	4	8	9	4	8	6	6	9	4	8	9	4	8	6	6	9	36.7	36.7	36.7
tr|A1AYV4|A1AYV4_PARDP	tr|A1AYV4|A1AYV4_PARDP	26638000	26818000	28688000	29479000	26839000	24973000	24824000	26354000	1.08382	0.11613	0.050147	ychF	tr|A1AYV4|A1AYV4_PARDP Ribosome-binding ATPase YchF OS=Paracoccus denitrificans (strain Pd 1222) OX=318586 GN=ychF PE=3 SV=1	19	19	19		1	19	19	19	11	15	15	13	13	11	13	11	11	15	15	13	13	11	13	11	11	15	15	13	13	11	13	11	82.7	82.7	82.7
tr|A1B496|A1B496_PARDP	tr|A1B496|A1B496_PARDP	46281000	41272000	44436000	47612000	44040000	39086000	39485000	39200000	1.10994	0.150486	0.0512408	nuoC	tr|A1B496|A1B496_PARDP NADH-quinone oxidoreductase subunit C OS=Paracoccus denitrificans (strain Pd 1222) OX=318586 GN=nuoC PE=3 SV=1	11	11	11		1	11	11	11	9	9	10	10	10	10	10	10	9	9	10	10	10	10	10	10	9	9	10	10	10	10	10	10	64.9	64.9	64.9
tr|A1AY01|A1AY01_PARDP	tr|A1AY01|A1AY01_PARDP	0	4288700	3360500	3224700	5536900	5816100	5839800	5295800	0.483529	-1.04832	0.0518935	Pden_0028	tr|A1AY01|A1AY01_PARDP MSP domain-containing protein OS=Paracoccus denitrificans (strain Pd 1222) OX=318586 GN=Pden_0028 PE=4 SV=1	4	4	4		1	4	4	4	0	2	2	2	2	3	3	3	0	2	2	2	2	3	3	3	0	2	2	2	2	3	3	3	28.6	28.6	28.6
tr|A1BAB7|A1BAB7_PARDP	tr|A1BAB7|A1BAB7_PARDP	0	0	4983900	0	4940700	4346700	5271000	5640300	0.246744	-2.01892	0.0520906	Pden_4397	tr|A1BAB7|A1BAB7_PARDP Glycolate oxidase iron-sulfur subunit OS=Paracoccus denitrificans (strain Pd 1222) OX=318586 GN=Pden_4397 PE=4 SV=1	4	4	4		1	4	4	4	0	1	2	0	3	4	2	2	0	1	2	0	3	4	2	2	0	1	2	0	3	4	2	2	9.7	9.7	9.7
tr|A1B1V4|A1B1V4_PARDP	tr|A1B1V4|A1B1V4_PARDP	3460300	3534900	3855100	3012600	2789900	3149200	3088300	2783900	1.1737	0.231061	0.052398	Pden_1397	tr|A1B1V4|A1B1V4_PARDP L-glutamine synthetase OS=Paracoccus denitrificans (strain Pd 1222) OX=318586 GN=Pden_1397 PE=3 SV=1	5	5	5		1	5	5	5	3	2	4	2	2	2	3	2	3	2	4	2	2	2	3	2	3	2	4	2	2	2	3	2	12.2	12.2	12.2
tr|A1B5J8|A1B5J8_PARDP	tr|A1B5J8|A1B5J8_PARDP	0	0	2563600	0	2321100	2621200	2684700	2815600	0.245494	-2.02624	0.0525186	Pden_2708	tr|A1B5J8|A1B5J8_PARDP NLP/P60 protein OS=Paracoccus denitrificans (strain Pd 1222) OX=318586 GN=Pden_2708 PE=3 SV=1	6	6	6		1	6	6	6	2	2	3	0	2	3	2	3	2	2	3	0	2	3	2	3	2	2	3	0	2	3	2	3	23.4	23.4	23.4
tr|A1BBF9|A1BBF9_PARDP	tr|A1BBF9|A1BBF9_PARDP	1.4232e+06	1.4819e+06	1.49769e+06	1.36819e+06	3.20255e+06	3.31686e+06	2.77563e+06	3.29273e+06	0.492517	-1.02175	0.000552653	Pden_4792	tr|A1BBF9|A1BBF9_PARDP 3-hydroxyacyl-CoA dehydrogenase OS=Paracoccus denitrificans (strain Pd 1222) OX=318586 GN=Pden_4792 PE=4 SV=1	8	8	8		1	8	8	8	2	2	2	1	5	7	6	3	2	2	2	1	5	7	6	3	2	2	2	1	5	7	6	3	15.8	15.8	15.8
sp|P43089|HEM1_PARDP	sp|P43089|HEM1_PARDP	5464900	5149900	4353500	5171600	4074400	4104800	4193600	4842400	1.16989	0.226374	0.0531982	hemA	sp|P43089|HEM1_PARDP 5-aminolevulinate synthase OS=Paracoccus denitrificans (strain Pd 1222) OX=318586 GN=hemA PE=3 SV=2	6	6	6		1	6	6	6	4	4	2	2	3	2	3	2	4	4	2	2	3	2	3	2	4	4	2	2	3	2	3	2	21.3	21.3	21.3
tr|A1B3I5|A1B3I5_PARDP	tr|A1B3I5|A1B3I5_PARDP	27197000	27900000	28914000	29130000	26760000	26564000	27118000	27404000	1.0491	0.0691492	0.0534675	accD	tr|A1B3I5|A1B3I5_PARDP Acetyl-coenzyme A carboxylase carboxyl transferase subunit beta OS=Paracoccus denitrificans (strain Pd 1222) OX=318586 GN=accD PE=3 SV=1	15	15	15		1	15	15	15	8	9	10	12	10	9	9	10	8	9	10	12	10	9	9	10	8	9	10	12	10	9	9	10	53	53	53
tr|A1B902|A1B902_PARDP	tr|A1B902|A1B902_PARDP	3407800	5798500	5435900	0	7830200	7240200	8169900	7658200	0.473881	-1.0774	0.0535189	Pden_3930	tr|A1B902|A1B902_PARDP Amino acid/amide ABC transporter ATP-binding protein 2, HAAT family OS=Paracoccus denitrificans (strain Pd 1222) OX=318586 GN=Pden_3930 PE=4 SV=1	5	5	5		1	5	5	5	3	3	4	3	4	3	4	2	3	3	4	3	4	3	4	2	3	3	4	3	4	3	4	2	22	22	22
tr|A1BB40|A1BB40_PARDP	tr|A1BB40|A1BB40_PARDP	6013200	8480300	7110800	4024200	8810700	9699000	9530200	8905500	0.693686	-0.527646	0.0537763	Pden_4673	tr|A1BB40|A1BB40_PARDP Band 7 protein OS=Paracoccus denitrificans (strain Pd 1222) OX=318586 GN=Pden_4673 PE=3 SV=1	19	19	19		1	19	19	19	6	10	11	5	14	13	12	11	6	10	11	5	14	13	12	11	6	10	11	5	14	13	12	11	41.1	41.1	41.1
tr|A1BAK2|A1BAK2_PARDP	tr|A1BAK2|A1BAK2_PARDP	19502000	15953000	14535000	17645000	14775000	13607000	14069000	12626000	1.22801	0.29632	0.0538453	Pden_4482	tr|A1BAK2|A1BAK2_PARDP 3-hydroxyisobutyrate dehydrogenase OS=Paracoccus denitrificans (strain Pd 1222) OX=318586 GN=Pden_4482 PE=3 SV=1	6	6	6		1	6	6	6	4	4	4	4	6	4	4	4	4	4	4	4	6	4	4	4	4	4	4	4	6	4	4	4	36.4	36.4	36.4
sp|A1AZ56|Y436_PARDP	sp|A1AZ56|Y436_PARDP	0	3847500	0	0	3828100	3671700	3797700	4284100	0.246926	-2.01785	0.054024	Pden_0436	sp|A1AZ56|Y436_PARDP UPF0301 protein Pden_0436 OS=Paracoccus denitrificans (strain Pd 1222) OX=318586 GN=Pden_0436 PE=3 SV=1	3	3	3		1	3	3	3	1	3	1	1	2	2	2	2	1	3	1	1	2	2	2	2	1	3	1	1	2	2	2	2	17.4	17.4	17.4
sp|A1B002|EFTU_PARDP	sp|A1B002|EFTU_PARDP	815050000	920000000	989730000	1.0426e+09	1077400000	1117800000	1079300000	1087300000	0.863721	-0.211362	0.0541225	tuf1	sp|A1B002|EFTU_PARDP Elongation factor Tu OS=Paracoccus denitrificans (strain Pd 1222) OX=318586 GN=tuf1 PE=3 SV=1	40	40	40		1	40	40	40	27	31	31	31	35	34	29	33	27	31	31	31	35	34	29	33	27	31	31	31	35	34	29	33	90	90	90
tr|A1BAE3|A1BAE3_PARDP	tr|A1BAE3|A1BAE3_PARDP	11143000	12719000	10125000	12686000	15360000	13693000	12765000	13059000	0.850502	-0.233613	0.0543252	Pden_4423	tr|A1BAE3|A1BAE3_PARDP Phosphoglucomutase/phosphomannomutase alpha/beta/alpha domain I OS=Paracoccus denitrificans (strain Pd 1222) OX=318586 GN=Pden_4423 PE=3 SV=1	15	15	15		1	15	15	15	4	5	3	6	11	11	6	4	4	5	3	6	11	11	6	4	4	5	3	6	11	11	6	4	42.9	42.9	42.9
tr|A1AZ20|A1AZ20_PARDP	tr|A1AZ20|A1AZ20_PARDP	5566100	5419500	4981400	5328600	5800400	5716800	5418000	5937300	0.931057	-0.103059	0.0555955	dxs	tr|A1AZ20|A1AZ20_PARDP 1-deoxy-D-xylulose-5-phosphate synthase OS=Paracoccus denitrificans (strain Pd 1222) OX=318586 GN=dxs PE=3 SV=1	12	12	12		1	12	12	12	4	7	6	5	7	6	10	9	4	7	6	5	7	6	10	9	4	7	6	5	7	6	10	9	23.6	23.6	23.6
tr|A1B7P7|A1B7P7_PARDP	tr|A1B7P7|A1B7P7_PARDP	2719300	2110700	1954200	2661000	1796000	2001100	1782800	1646300	1.30708	0.386344	0.057054	Pden_3470	tr|A1B7P7|A1B7P7_PARDP Uncharacterized protein OS=Paracoccus denitrificans (strain Pd 1222) OX=318586 GN=Pden_3470 PE=4 SV=1	5	5	5		1	5	5	5	3	2	2	3	2	3	3	4	3	2	2	3	2	3	3	4	3	2	2	3	2	3	3	4	34.8	34.8	34.8
tr|A1BC44|A1BC44_PARDP	tr|A1BC44|A1BC44_PARDP	9538800	12409000	11685000	9736000	14492000	11932000	14265000	12029000	0.822656	-0.281638	0.0570706	Pden_5028	tr|A1BC44|A1BC44_PARDP Sulfotransferase domain-containing protein OS=Paracoccus denitrificans (strain Pd 1222) OX=318586 GN=Pden_5028 PE=4 SV=1	10	10	10		1	10	10	10	4	5	6	4	4	8	8	6	4	5	6	4	4	8	8	6	4	5	6	4	4	8	8	6	32.1	32.1	32.1
tr|A1BAJ4|A1BAJ4_PARDP	tr|A1BAJ4|A1BAJ4_PARDP	32156000	36220000	37828000	32670000	36993000	41626000	39611000	37302000	0.892897	-0.163435	0.0571962	Pden_4474	tr|A1BAJ4|A1BAJ4_PARDP Polymer-forming cytoskeletal protein OS=Paracoccus denitrificans (strain Pd 1222) OX=318586 GN=Pden_4474 PE=4 SV=1	5	5	5		1	5	5	5	3	2	2	1	2	3	3	2	3	2	2	1	2	3	3	2	3	2	2	1	2	3	3	2	26.7	26.7	26.7
sp|A1B3U2|LPXK_PARDP	sp|A1B3U2|LPXK_PARDP	0	0	0	0	0	1421100	1481700	1467900	0	#NUM!	0.0577562	lpxK	sp|A1B3U2|LPXK_PARDP Tetraacyldisaccharide 4-kinase OS=Paracoccus denitrificans (strain Pd 1222) OX=318586 GN=lpxK PE=3 SV=1	3	3	3		1	3	3	3	1	1	2	1	2	2	2	2	1	1	2	1	2	2	2	2	1	1	2	1	2	2	2	2	9.4	9.4	9.4
tr|A1B1L7|A1B1L7_PARDP	tr|A1B1L7|A1B1L7_PARDP	7768700	10613000	9233700	10043000	11104000	11040000	12298000	10376000	0.840252	-0.251107	0.0577626	Pden_1306	tr|A1B1L7|A1B1L7_PARDP Cobyrinic acid a,c-diamide synthase OS=Paracoccus denitrificans (strain Pd 1222) OX=318586 GN=Pden_1306 PE=4 SV=1	9	9	9		1	9	9	9	3	4	5	3	5	5	6	5	3	4	5	3	5	5	6	5	3	4	5	3	5	5	6	5	61.6	61.6	61.6
tr|A1B914|A1B914_PARDP	tr|A1B914|A1B914_PARDP	0	0	0	0	3567600	0	3747400	3480100	0	#NUM!	0.0579325	Pden_3942	tr|A1B914|A1B914_PARDP Ubiquinone biosynthesis hydroxylase, UbiH/UbiF/VisC/COQ6 family OS=Paracoccus denitrificans (strain Pd 1222) OX=318586 GN=Pden_3942 PE=3 SV=1	5	5	5		1	5	5	5	2	2	2	1	3	2	3	2	2	2	2	1	3	2	3	2	2	2	2	1	3	2	3	2	13.9	13.9	13.9
tr|A1B282|A1B282_PARDP	tr|A1B282|A1B282_PARDP	0	0	0	0	661230	0	598800	633120	0	#NUM!	0.05812	Pden_1526	tr|A1B282|A1B282_PARDP Helicase domain protein OS=Paracoccus denitrificans (strain Pd 1222) OX=318586 GN=Pden_1526 PE=4 SV=1	4	4	4		1	4	4	4	1	1	0	1	2	1	3	2	1	1	0	1	2	1	3	2	1	1	0	1	2	1	3	2	6.4	6.4	6.4
tr|A1BAW3|A1BAW3_PARDP	tr|A1BAW3|A1BAW3_PARDP	0	0	0	0	983040	925450	890260	0	0	#NUM!	0.0581321	Pden_4594	tr|A1BAW3|A1BAW3_PARDP Thiamine pyrophosphate enzyme domain protein TPP-binding protein OS=Paracoccus denitrificans (strain Pd 1222) OX=318586 GN=Pden_4594 PE=3 SV=1	2	2	2		1	2	2	2	1	1	1	0	2	2	2	0	1	1	1	0	2	2	2	0	1	1	1	0	2	2	2	0	4.1	4.1	4.1
sp|A1B0G4|RSMA_PARDP	sp|A1B0G4|RSMA_PARDP	0	0	0	0	0	1994700	1762900	1829400	0	#NUM!	0.0584238	rsmA	sp|A1B0G4|RSMA_PARDP Ribosomal RNA small subunit methyltransferase A OS=Paracoccus denitrificans (strain Pd 1222) OX=318586 GN=rsmA PE=3 SV=1	3	3	3		1	3	3	3	0	1	1	1	3	2	2	2	0	1	1	1	3	2	2	2	0	1	1	1	3	2	2	2	11.7	11.7	11.7
tr|A1BBN0|A1BBN0_PARDP	tr|A1BBN0|A1BBN0_PARDP	0	0	0	0	2762600	3241600	2959700	0	0	#NUM!	0.0588619	Pden_4864	tr|A1BBN0|A1BBN0_PARDP Amino acid ABC transporter substrate-binding protein, PAAT family OS=Paracoccus denitrificans (strain Pd 1222) OX=318586 GN=Pden_4864 PE=4 SV=1	3	3	3		1	3	3	3	0	2	1	0	2	3	3	2	0	2	1	0	2	3	3	2	0	2	1	0	2	3	3	2	15.3	15.3	15.3
tr|A1B6I5|A1B6I5_PARDP	tr|A1B6I5|A1B6I5_PARDP	0	0	0	0	1326700	0	1539100	1530000	0	#NUM!	0.0589033	Pden_3048	tr|A1B6I5|A1B6I5_PARDP Monooxygenase, FAD-binding protein OS=Paracoccus denitrificans (strain Pd 1222) OX=318586 GN=Pden_3048 PE=4 SV=1	2	2	2		1	2	2	2	1	1	1	1	2	0	2	2	1	1	1	1	2	0	2	2	1	1	1	1	2	0	2	2	4.9	4.9	4.9
tr|A1B0L2|A1B0L2_PARDP	tr|A1B0L2|A1B0L2_PARDP	0	0	0	0	1180400	1309200	0	1405100	0	#NUM!	0.059055	Pden_0945	tr|A1B0L2|A1B0L2_PARDP Substrate-binding region of ABC-type glycine betaine transport system OS=Paracoccus denitrificans (strain Pd 1222) OX=318586 GN=Pden_0945 PE=4 SV=1	2	2	2		1	2	2	2	1	1	0	1	2	2	1	2	1	1	0	1	2	2	1	2	1	1	0	1	2	2	1	2	9.9	9.9	9.9
tr|A1B5P3|A1B5P3_PARDP	tr|A1B5P3|A1B5P3_PARDP	0	0	0	0	13417000	15798000	15772000	0	0	#NUM!	0.0591965	Pden_2753	tr|A1B5P3|A1B5P3_PARDP 5-carboxymethyl-2-hydroxymuconate delta-isomerase OS=Paracoccus denitrificans (strain Pd 1222) OX=318586 GN=Pden_2753 PE=4 SV=1	5	5	5		1	5	5	5	1	1	1	1	4	3	3	1	1	1	1	1	4	3	3	1	1	1	1	1	4	3	3	1	34.9	34.9	34.9
tr|A1B5M5|A1B5M5_PARDP	tr|A1B5M5|A1B5M5_PARDP	0	0	0	0	3056200	0	3547500	2991900	0	#NUM!	0.059328	Pden_2735	tr|A1B5M5|A1B5M5_PARDP Glycerophosphoryl diester phosphodiesterase OS=Paracoccus denitrificans (strain Pd 1222) OX=318586 GN=Pden_2735 PE=4 SV=1	3	3	3		1	3	3	3	1	2	1	1	2	1	3	2	1	2	1	1	2	1	3	2	1	2	1	1	2	1	3	2	16.3	16.3	16.3
tr|A1B0B4|A1B0B4_PARDP	tr|A1B0B4|A1B0B4_PARDP	0	0	0	0	1167000	1285300	1438900	0	0	#NUM!	0.0596991	Pden_0846	tr|A1B0B4|A1B0B4_PARDP Lipopolysaccharide biosynthesis OS=Paracoccus denitrificans (strain Pd 1222) OX=318586 GN=Pden_0846 PE=4 SV=1	5	5	5		1	5	5	5	1	0	2	1	3	2	2	2	1	0	2	1	3	2	2	2	1	0	2	1	3	2	2	2	12.1	12.1	12.1
tr|A1B9J8|A1B9J8_PARDP	tr|A1B9J8|A1B9J8_PARDP	0	0	0	0	2243100	2792800	2389000	0	0	#NUM!	0.0601014	Pden_4128	tr|A1B9J8|A1B9J8_PARDP histidine kinase OS=Paracoccus denitrificans (strain Pd 1222) OX=318586 GN=Pden_4128 PE=4 SV=1	3	3	3		1	3	3	3	0	1	1	2	2	2	2	1	0	1	1	2	2	2	2	1	0	1	1	2	2	2	2	1	4.3	4.3	4.3
tr|A1BAE2|A1BAE2_PARDP	tr|A1BAE2|A1BAE2_PARDP	0	15737000	12950000	12843000	0	0	0	0	#DIV/0!	#DIV/0!	0.0602506	Pden_4422	tr|A1BAE2|A1BAE2_PARDP Alkylhydroperoxidase like protein, AhpD family OS=Paracoccus denitrificans (strain Pd 1222) OX=318586 GN=Pden_4422 PE=4 SV=1	2	2	2		1	2	2	2	0	1	1	2	1	1	1	1	0	1	1	2	1	1	1	1	0	1	1	2	1	1	1	1	17.9	17.9	17.9
tr|A1B2W5|A1B2W5_PARDP	tr|A1B2W5|A1B2W5_PARDP	0	0	0	0	1487700	1756700	1887400	0	0	#NUM!	0.0602772	Pden_1762	tr|A1B2W5|A1B2W5_PARDP DNA-directed DNA polymerase OS=Paracoccus denitrificans (strain Pd 1222) OX=318586 GN=Pden_1762 PE=4 SV=1	6	6	5		1	6	6	5	0	1	0	0	3	3	2	0	0	1	0	0	3	3	2	0	0	1	0	0	3	3	2	0	5.3	5.3	4.6
tr|A1B974|A1B974_PARDP	tr|A1B974|A1B974_PARDP	0	0	0	0	1846300	0	1715000	1454800	0	#NUM!	0.0602785	Pden_4002	tr|A1B974|A1B974_PARDP Penicillin amidase OS=Paracoccus denitrificans (strain Pd 1222) OX=318586 GN=Pden_4002 PE=3 SV=1	5	5	5		1	5	5	5	1	0	1	0	3	1	2	4	1	0	1	0	3	1	2	4	1	0	1	0	3	1	2	4	6.8	6.8	6.8
tr|A1B0X5|A1B0X5_PARDP	tr|A1B0X5|A1B0X5_PARDP	0	0	0	0	2133300	0	2327200	2694500	0	#NUM!	0.0602934	Pden_1060	tr|A1B0X5|A1B0X5_PARDP Glyceraldehyde-3-phosphate dehydrogenase, type I OS=Paracoccus denitrificans (strain Pd 1222) OX=318586 GN=Pden_1060 PE=3 SV=1	6	6	6		1	6	6	6	1	2	1	0	2	2	2	4	1	2	1	0	2	2	2	4	1	2	1	0	2	2	2	4	27.5	27.5	27.5
tr|A1B400|A1B400_PARDP	tr|A1B400|A1B400_PARDP	25677000	29650000	27108000	31778000	28225000	37957000	36473000	38575000	0.808702	-0.30632	0.0607487	Pden_2152	tr|A1B400|A1B400_PARDP Extracellular solute-binding protein, family 1 OS=Paracoccus denitrificans (strain Pd 1222) OX=318586 GN=Pden_2152 PE=3 SV=1	6	6	6		1	6	6	6	6	6	6	6	5	6	6	6	6	6	6	6	5	6	6	6	6	6	6	6	5	6	6	6	21.7	21.7	21.7
tr|A1B8B8|A1B8B8_PARDP	tr|A1B8B8|A1B8B8_PARDP	0	0	0	0	6588800	5363600	5012300	0	0	#NUM!	0.0616047	Pden_3695	tr|A1B8B8|A1B8B8_PARDP GCN5-related N-acetyltransferase OS=Paracoccus denitrificans (strain Pd 1222) OX=318586 GN=Pden_3695 PE=4 SV=1	5	5	5		1	5	5	5	2	2	2	2	4	2	2	2	2	2	2	2	4	2	2	2	2	2	2	2	4	2	2	2	31.6	31.6	31.6
tr|A1B972|A1B972_PARDP	tr|A1B972|A1B972_PARDP	0	0	0	0	1160900	1183200	0	1505500	0	#NUM!	0.0618184	Pden_4000	tr|A1B972|A1B972_PARDP Outer membrane chaperone Skp (OmpH) OS=Paracoccus denitrificans (strain Pd 1222) OX=318586 GN=Pden_4000 PE=3 SV=1	2	2	2		1	2	2	2	1	1	1	1	2	2	2	2	1	1	1	1	2	2	2	2	1	1	1	1	2	2	2	2	8.1	8.1	8.1
tr|A1B0E5|A1B0E5_PARDP	tr|A1B0E5|A1B0E5_PARDP	0	0	0	0	0	2339800	2640200	1932400	0	#NUM!	0.0620363	Pden_0878	tr|A1B0E5|A1B0E5_PARDP MOSC domain containing protein OS=Paracoccus denitrificans (strain Pd 1222) OX=318586 GN=Pden_0878 PE=4 SV=1	3	3	3		1	3	3	3	1	1	0	0	1	2	2	3	1	1	0	0	1	2	2	3	1	1	0	0	1	2	2	3	16.7	16.7	16.7
tr|A1B6H7|A1B6H7_PARDP	tr|A1B6H7|A1B6H7_PARDP	0	0	0	0	7762900	6238300	0	5753500	0	#NUM!	0.0623277	Pden_3038	tr|A1B6H7|A1B6H7_PARDP Choline/carnitine/betaine transporter OS=Paracoccus denitrificans (strain Pd 1222) OX=318586 GN=Pden_3038 PE=4 SV=1	3	3	3		1	3	3	3	1	1	1	1	3	3	1	2	1	1	1	1	3	3	1	2	1	1	1	1	3	3	1	2	6.3	6.3	6.3
tr|A1B1R3|A1B1R3_PARDP	tr|A1B1R3|A1B1R3_PARDP	0	0	0	0	0	1736300	1965500	2391600	0	#NUM!	0.0625936	Pden_1355	tr|A1B1R3|A1B1R3_PARDP Methionine synthase (B12-independent) OS=Paracoccus denitrificans (strain Pd 1222) OX=318586 GN=Pden_1355 PE=4 SV=1	4	4	4		1	4	4	4	0	1	1	1	2	2	3	3	0	1	1	1	2	2	3	3	0	1	1	1	2	2	3	3	15.4	15.4	15.4
tr|A1B597|A1B597_PARDP	tr|A1B597|A1B597_PARDP	51776000	61253000	57076000	56617000	57736000	66033000	65092000	62396000	0.902351	-0.148239	0.0626325	hpf	tr|A1B597|A1B597_PARDP Ribosome hibernation promoting factor OS=Paracoccus denitrificans (strain Pd 1222) OX=318586 GN=hpf PE=3 SV=1	9	9	9		1	9	9	9	7	8	8	8	8	7	7	7	7	8	8	8	8	7	7	7	7	8	8	8	8	7	7	7	47.4	47.4	47.4
tr|A1B716|A1B716_PARDP	tr|A1B716|A1B716_PARDP	0	4278900	0	3473100	4384400	5283600	5772400	5059000	0.378157	-1.40294	0.0628696	Pden_3229	tr|A1B716|A1B716_PARDP N-terminal of MaoC-like dehydratase domain-containing protein OS=Paracoccus denitrificans (strain Pd 1222) OX=318586 GN=Pden_3229 PE=4 SV=1	8	8	8		1	8	8	8	2	2	2	4	4	3	3	6	2	2	2	4	4	3	3	6	2	2	2	4	4	3	3	6	22.5	22.5	22.5
sp|A1B5X6|ADEC_PARDP	sp|A1B5X6|ADEC_PARDP	0	0	3960700	3418200	4253400	4391900	5241900	5480600	0.380988	-1.39218	0.0632291	ade	sp|A1B5X6|ADEC_PARDP Adenine deaminase OS=Paracoccus denitrificans (strain Pd 1222) OX=318586 GN=ade PE=3 SV=1	7	7	7		1	7	7	7	3	1	3	4	4	4	4	4	3	1	3	4	4	4	4	4	3	1	3	4	4	4	4	4	14.2	14.2	14.2
tr|A1B456|A1B456_PARDP	tr|A1B456|A1B456_PARDP	39942000	44314000	47768000	48629000	38428000	41979000	39995000	38459000	1.13718	0.185456	0.0632687	Pden_2208	tr|A1B456|A1B456_PARDP Thioredoxin reductase OS=Paracoccus denitrificans (strain Pd 1222) OX=318586 GN=Pden_2208 PE=3 SV=1	14	14	14		1	14	14	14	8	9	10	10	8	8	9	8	8	9	10	10	8	8	9	8	8	9	10	10	8	8	9	8	62.1	62.1	62.1
tr|A1B2Y4|A1B2Y4_PARDP	tr|A1B2Y4|A1B2Y4_PARDP	0	0	0	0	0	1735500	1253200	1305800	0	#NUM!	0.0639439	Pden_1781	tr|A1B2Y4|A1B2Y4_PARDP Efflux pump membrane transporter OS=Paracoccus denitrificans (strain Pd 1222) OX=318586 GN=Pden_1781 PE=3 SV=1	2	2	2		1	2	2	2	0	1	1	1	0	2	2	2	0	1	1	1	0	2	2	2	0	1	1	1	0	2	2	2	3	3	3
tr|A1B527|A1B527_PARDP	tr|A1B527|A1B527_PARDP	4777700	6412000	5741600	6468300	6106700	7445600	7463600	7012000	0.834868	-0.26038	0.0641148	Pden_2534	tr|A1B527|A1B527_PARDP Precorrin-8X methylmutase OS=Paracoccus denitrificans (strain Pd 1222) OX=318586 GN=Pden_2534 PE=3 SV=1	9	9	9		1	9	9	9	4	6	9	4	7	8	8	7	4	6	9	4	7	8	8	7	4	6	9	4	7	8	8	7	53.1	53.1	53.1
tr|A1BA24|A1BA24_PARDP	tr|A1BA24|A1BA24_PARDP	0	0	0	0	3470600	5136200	0	4435800	0	#NUM!	0.0644653	Pden_4304	tr|A1BA24|A1BA24_PARDP Iron-sulfur cluster assembly accessory protein OS=Paracoccus denitrificans (strain Pd 1222) OX=318586 GN=Pden_4304 PE=3 SV=1	3	3	3		1	3	3	3	1	1	2	1	3	2	1	2	1	1	2	1	3	2	1	2	1	1	2	1	3	2	1	2	37.4	37.4	37.4
tr|A1B2B3|A1B2B3_PARDP	tr|A1B2B3|A1B2B3_PARDP	0	0	0	0	3566500	0	5046600	5218100	0	#NUM!	0.0647943	Pden_1557	tr|A1B2B3|A1B2B3_PARDP Riboflavin synthase, alpha subunit OS=Paracoccus denitrificans (strain Pd 1222) OX=318586 GN=Pden_1557 PE=4 SV=1	3	3	3		1	3	3	3	2	1	1	2	2	2	2	2	2	1	1	2	2	2	2	2	2	1	1	2	2	2	2	2	18.8	18.8	18.8
tr|A1B5P7|A1B5P7_PARDP	tr|A1B5P7|A1B5P7_PARDP	0	0	0	0	1424100	0	2019600	2093600	0	#NUM!	0.0649314	Pden_2757	tr|A1B5P7|A1B5P7_PARDP Glycosyl transferase, family 25 OS=Paracoccus denitrificans (strain Pd 1222) OX=318586 GN=Pden_2757 PE=4 SV=1	2	2	2		1	2	2	2	1	1	1	1	2	1	2	2	1	1	1	1	2	1	2	2	1	1	1	1	2	1	2	2	8.8	8.8	8.8
tr|A1B4I5|A1B4I5_PARDP	tr|A1B4I5|A1B4I5_PARDP	0	0	4930000	0	4569400	4657300	5222800	4334000	0.262464	-1.92981	0.0656316	Pden_2338	tr|A1B4I5|A1B4I5_PARDP 4-aminobutyrate aminotransferase apoenzyme OS=Paracoccus denitrificans (strain Pd 1222) OX=318586 GN=Pden_2338 PE=3 SV=1	8	8	8		1	8	8	8	1	1	3	0	4	5	5	2	1	1	3	0	4	5	5	2	1	1	3	0	4	5	5	2	31.3	31.3	31.3
tr|A1AZ25|A1AZ25_PARDP	tr|A1AZ25|A1AZ25_PARDP	225430000	300070000	290820000	264860000	298480000	386990000	331680000	302880000	0.819057	-0.287964	0.0656561	Pden_0405	tr|A1AZ25|A1AZ25_PARDP Histone family protein DNA-binding protein OS=Paracoccus denitrificans (strain Pd 1222) OX=318586 GN=Pden_0405 PE=3 SV=1	9	9	9		1	9	9	9	7	9	8	7	9	9	8	9	7	9	8	7	9	9	8	9	7	9	8	7	9	9	8	9	66.7	66.7	66.7
tr|A1BAF8|A1BAF8_PARDP	tr|A1BAF8|A1BAF8_PARDP	55894000	52540000	50499000	53124000	52087000	69585000	68194000	67424000	0.824194	-0.278943	0.0660652	Pden_4438	tr|A1BAF8|A1BAF8_PARDP ThuA-like domain-containing protein OS=Paracoccus denitrificans (strain Pd 1222) OX=318586 GN=Pden_4438 PE=4 SV=1	10	10	10		1	10	10	10	8	8	9	9	7	7	7	7	8	8	9	9	7	7	7	7	8	8	9	9	7	7	7	7	44.8	44.8	44.8
tr|A1B3X4|A1B3X4_PARDP;tr|A1BC54|A1BC54_PARDP	tr|A1B3X4|A1B3X4_PARDP;tr|A1BC54|A1BC54_PARDP	6290300	7095900	5661200	4461700	7905100	7601100	7600500	6471000	0.794825	-0.331291	0.066323	Pden_2126	tr|A1B3X4|A1B3X4_PARDP Capsule polysaccharide export protein-like protein OS=Paracoccus denitrificans (strain Pd 1222) OX=318586 GN=Pden_2126 PE=4 SV=1;tr|A1BC54|A1BC54_PARDP Capsule polysaccharide export protein-like protein OS=Paracoccus denitrificans (s	8;6	8;6	8;6		2	8	8	8	2	4	6	2	7	4	5	3	2	4	6	2	7	4	5	3	2	4	6	2	7	4	5	3	17	17	17
tr|A1B5S2|A1B5S2_PARDP	tr|A1B5S2|A1B5S2_PARDP	133500000	148870000	136970000	139000000	139040000	158080000	155360000	162590000	0.907767	-0.139607	0.0663999	Pden_2782	tr|A1B5S2|A1B5S2_PARDP Histone family protein nucleoid-structuring protein H-NS OS=Paracoccus denitrificans (strain Pd 1222) OX=318586 GN=Pden_2782 PE=3 SV=1	11	11	11		1	11	11	11	7	7	8	10	10	10	10	11	7	7	8	10	10	10	10	11	7	7	8	10	10	10	10	11	72.5	72.5	72.5
tr|A1B2V5|A1B2V5_PARDP	tr|A1B2V5|A1B2V5_PARDP	11214000	8948600	9109200	11863000	8115300	7886500	8279300	8837800	1.24203	0.312705	0.068293	Pden_1752	tr|A1B2V5|A1B2V5_PARDP Coproporphyrinogen oxidase OS=Paracoccus denitrificans (strain Pd 1222) OX=318586 GN=Pden_1752 PE=4 SV=1	7	7	7		1	7	7	7	3	4	3	4	3	4	5	5	3	4	3	4	3	4	5	5	3	4	3	4	3	4	5	5	36.4	36.4	36.4
tr|A1B0C2|A1B0C2_PARDP	tr|A1B0C2|A1B0C2_PARDP	0	0	1536900	1293200	1461100	1809200	2336300	1631500	0.391	-1.35476	0.0685201	Pden_0854	tr|A1B0C2|A1B0C2_PARDP MORN repeat-containing protein OS=Paracoccus denitrificans (strain Pd 1222) OX=318586 GN=Pden_0854 PE=4 SV=1	4	4	4		1	4	4	4	1	2	2	2	2	3	2	3	1	2	2	2	2	3	2	3	1	2	2	2	2	3	2	3	12.3	12.3	12.3
sp|A1B943|PURL_PARDP	sp|A1B943|PURL_PARDP	19137000	23297000	20531000	21679000	23108000	25596000	24180000	22078000	0.891346	-0.165943	0.0687915	purL	sp|A1B943|PURL_PARDP Phosphoribosylformylglycinamidine synthase subunit PurL OS=Paracoccus denitrificans (strain Pd 1222) OX=318586 GN=purL PE=3 SV=1	17	17	17		1	17	17	17	8	7	9	7	11	11	12	11	8	7	9	7	11	11	12	11	8	7	9	7	11	11	12	11	37.8	37.8	37.8
tr|A1B653|A1B653_PARDP	tr|A1B653|A1B653_PARDP	3945800	3958200	4594600	5277300	3809500	3484900	3328800	3770700	1.23496	0.304465	0.069559	Pden_2913	tr|A1B653|A1B653_PARDP Cobyrinic acid a,c-diamide synthase OS=Paracoccus denitrificans (strain Pd 1222) OX=318586 GN=Pden_2913 PE=4 SV=1	10	10	10		1	10	10	10	3	3	8	6	3	4	6	4	3	3	8	6	3	4	6	4	3	3	8	6	3	4	6	4	25.6	25.6	25.6
sp|A1B364|FABH_PARDP	sp|A1B364|FABH_PARDP	11480000	13671000	0	0	16979000	16786000	16514000	15171000	0.384278	-1.37978	0.0695688	fabH	sp|A1B364|FABH_PARDP Beta-ketoacyl-[acyl-carrier-protein] synthase III OS=Paracoccus denitrificans (strain Pd 1222) OX=318586 GN=fabH PE=3 SV=1	8	8	8		1	8	8	8	3	2	2	2	4	4	5	5	3	2	2	2	4	4	5	5	3	2	2	2	4	4	5	5	33.4	33.4	33.4
sp|A1B0F4|TIG_PARDP	sp|A1B0F4|TIG_PARDP	154470000	151990000	141170000	133970000	147310000	161190000	164940000	163360000	0.913317	-0.130813	0.0708268	tig	sp|A1B0F4|TIG_PARDP Trigger factor OS=Paracoccus denitrificans (strain Pd 1222) OX=318586 GN=tig PE=3 SV=2	37	37	37		1	37	37	37	28	28	30	27	31	30	29	31	28	28	30	27	31	30	29	31	28	28	30	27	31	30	29	31	66.7	66.7	66.7
sp|A1B8N8|ATPA_PARDP	sp|A1B8N8|ATPA_PARDP	267380000	312990000	300170000	301840000	303350000	335850000	330790000	321000000	0.915871	-0.126784	0.0711401	atpA	sp|A1B8N8|ATPA_PARDP ATP synthase subunit alpha OS=Paracoccus denitrificans (strain Pd 1222) OX=318586 GN=atpA PE=1 SV=1	45	45	45		1	45	45	45	36	39	39	38	39	38	40	38	36	39	39	38	39	38	40	38	36	39	39	38	39	38	40	38	64	64	64
tr|A1B8V0|A1B8V0_PARDP	tr|A1B8V0|A1B8V0_PARDP	20377000	22471000	19846000	19363000	21859000	21084000	23758000	24089000	0.903811	-0.145907	0.0717978	ffh	tr|A1B8V0|A1B8V0_PARDP Signal recognition particle protein OS=Paracoccus denitrificans (strain Pd 1222) OX=318586 GN=ffh PE=3 SV=1	26	26	26		1	26	26	26	13	16	19	19	15	18	19	18	13	16	19	19	15	18	19	18	13	16	19	19	15	18	19	18	55	55	55
sp|A1B043|RL18_PARDP	sp|A1B043|RL18_PARDP	208220000	217510000	201360000	157460000	224500000	239500000	211820000	252960000	0.84471	-0.243472	0.0718592	rplR	sp|A1B043|RL18_PARDP Large ribosomal subunit protein uL18 OS=Paracoccus denitrificans (strain Pd 1222) OX=318586 GN=rplR PE=3 SV=1	11	11	11		1	11	11	11	6	8	8	4	7	7	6	7	6	8	8	4	7	7	6	7	6	8	8	4	7	7	6	7	62.2	62.2	62.2
tr|A1BAE1|A1BAE1_PARDP	tr|A1BAE1|A1BAE1_PARDP	2478400	4536600	3555000	3302200	3763900	4789600	4792800	6057800	0.714911	-0.484165	0.0719036	Pden_4421	tr|A1BAE1|A1BAE1_PARDP Phosphonate metabolism protein PhnM OS=Paracoccus denitrificans (strain Pd 1222) OX=318586 GN=Pden_4421 PE=4 SV=1	8	8	8		1	8	8	8	2	3	2	3	4	6	5	8	2	3	2	3	4	6	5	8	2	3	2	3	4	6	5	8	24.5	24.5	24.5
tr|A1AZ45|A1AZ45_PARDP	tr|A1AZ45|A1AZ45_PARDP	20487000	21041000	19209000	19369000	20137000	21635000	21600000	22046000	0.937812	-0.0926298	0.0719085	Pden_0425	tr|A1AZ45|A1AZ45_PARDP Electron transfer flavoprotein-ubiquinone oxidoreductase OS=Paracoccus denitrificans (strain Pd 1222) OX=318586 GN=Pden_0425 PE=4 SV=1	16	16	16		1	16	16	16	10	11	11	10	13	14	14	11	10	11	11	10	13	14	14	11	10	11	11	10	13	14	14	11	43.1	43.1	43.1
tr|A1B4L7|A1B4L7_PARDP	tr|A1B4L7|A1B4L7_PARDP	30310000	27725000	28028000	26765000	27253000	22888000	26748000	24958000	1.10782	0.147722	0.0723189	Pden_2371	tr|A1B4L7|A1B4L7_PARDP Thioredoxin domain OS=Paracoccus denitrificans (strain Pd 1222) OX=318586 GN=Pden_2371 PE=4 SV=1	9	9	9		1	9	9	9	9	8	7	5	7	6	6	8	9	8	7	5	7	6	6	8	9	8	7	5	7	6	6	8	47.5	47.5	47.5
tr|A1B4M0|A1B4M0_PARDP	tr|A1B4M0|A1B4M0_PARDP	20917000	31738000	34282000	39683000	42534000	39088000	45664000	40878000	0.752955	-0.409364	0.0723817	Pden_2374	tr|A1B4M0|A1B4M0_PARDP Two component transcriptional regulator, winged helix family OS=Paracoccus denitrificans (strain Pd 1222) OX=318586 GN=Pden_2374 PE=4 SV=1	5	5	5		1	5	5	5	4	3	4	4	3	3	4	4	4	3	4	4	3	3	4	4	4	3	4	4	3	3	4	4	25	25	25
tr|A1BA98|A1BA98_PARDP	tr|A1BA98|A1BA98_PARDP	21305000	18912000	14779000	16863000	21077000	22125000	21319000	22288000	0.827783	-0.272676	0.0724474	Pden_4378	tr|A1BA98|A1BA98_PARDP Ribonucleoside-diphosphate reductase subunit beta OS=Paracoccus denitrificans (strain Pd 1222) OX=318586 GN=Pden_4378 PE=3 SV=1	11	11	11		1	11	11	11	4	5	5	6	6	6	9	6	4	5	5	6	6	6	9	6	4	5	5	6	6	6	9	6	33.7	33.7	33.7
tr|A1B5H3|A1B5H3_PARDP	tr|A1B5H3|A1B5H3_PARDP	17878000	14726000	15004000	18038000	13491000	14423000	14501000	13738000	1.16906	0.225344	0.0725735	Pden_2680	tr|A1B5H3|A1B5H3_PARDP Glucokinase OS=Paracoccus denitrificans (strain Pd 1222) OX=318586 GN=Pden_2680 PE=3 SV=1	14	14	14		1	14	14	14	8	9	9	8	8	9	10	12	8	9	9	8	8	9	10	12	8	9	9	8	8	9	10	12	57	57	57
tr|A1BAK5|A1BAK5_PARDP	tr|A1BAK5|A1BAK5_PARDP	7359700	7424300	9080200	6875200	8110100	9883100	10706000	8674200	0.822494	-0.281923	0.0729458	bamD	tr|A1BAK5|A1BAK5_PARDP Outer membrane protein assembly factor BamD OS=Paracoccus denitrificans (strain Pd 1222) OX=318586 GN=bamD PE=3 SV=1	6	6	6		1	6	6	6	6	5	3	5	5	5	5	6	6	5	3	5	5	5	5	6	6	5	3	5	5	5	5	6	27.5	27.5	27.5
tr|A1B2V2|A1B2V2_PARDP	tr|A1B2V2|A1B2V2_PARDP	0	0	0	0	0	1767500	2822400	1742200	0	#NUM!	0.073302	Pden_1749	tr|A1B2V2|A1B2V2_PARDP MIP18 family-like domain-containing protein OS=Paracoccus denitrificans (strain Pd 1222) OX=318586 GN=Pden_1749 PE=4 SV=1	2	2	2		1	2	2	2	0	0	0	0	0	2	2	2	0	0	0	0	0	2	2	2	0	0	0	0	0	2	2	2	51.3	51.3	51.3
tr|A1BAZ4|A1BAZ4_PARDP	tr|A1BAZ4|A1BAZ4_PARDP	12154000	12599000	11118000	11990000	10475000	9751900	11894000	8651400	1.17386	0.231261	0.0736151	Pden_4625	tr|A1BAZ4|A1BAZ4_PARDP Glu/Leu/Phe/Val dehydrogenase, dimerization region OS=Paracoccus denitrificans (strain Pd 1222) OX=318586 GN=Pden_4625 PE=3 SV=1	10	10	10		1	10	10	10	4	4	7	6	8	5	5	5	4	4	7	6	8	5	5	5	4	4	7	6	8	5	5	5	35.2	35.2	35.2
tr|A1B0L0|A1B0L0_PARDP	tr|A1B0L0|A1B0L0_PARDP	4150000	3633700	3366100	2635800	4670100	4249300	4379600	3797300	0.80635	-0.310522	0.0743529	Pden_0943	tr|A1B0L0|A1B0L0_PARDP Bifunctional protein PutA OS=Paracoccus denitrificans (strain Pd 1222) OX=318586 GN=Pden_0943 PE=3 SV=1	18	18	18		1	18	18	18	5	9	6	4	10	10	13	9	5	9	6	4	10	10	13	9	5	9	6	4	10	10	13	9	17.9	17.9	17.9
tr|A1B352|A1B352_PARDP	tr|A1B352|A1B352_PARDP	46696000	50163000	49602000	59046000	48718000	42131000	44418000	42270000	1.15754	0.211068	0.0745455	Pden_1849	tr|A1B352|A1B352_PARDP UspA domain protein OS=Paracoccus denitrificans (strain Pd 1222) OX=318586 GN=Pden_1849 PE=3 SV=1	16	16	16		1	16	16	16	14	13	14	13	11	11	12	12	14	13	14	13	11	11	12	12	14	13	14	13	11	11	12	12	55.2	55.2	55.2
sp|A1AZX8|HUTI_PARDP	sp|A1AZX8|HUTI_PARDP	19137000	18435000	18192000	16807000	19444000	19026000	20549000	18919000	0.931138	-0.102934	0.0747235	hutI	sp|A1AZX8|HUTI_PARDP Imidazolonepropionase OS=Paracoccus denitrificans (strain Pd 1222) OX=318586 GN=hutI PE=3 SV=1	11	11	11		1	11	11	11	9	9	9	9	9	10	10	10	9	9	9	9	9	10	10	10	9	9	9	9	9	10	10	10	34.8	34.8	34.8
tr|A1BB79|A1BB79_PARDP	tr|A1BB79|A1BB79_PARDP	72150000	72871000	68526000	69729000	69877000	79386000	82199000	80818000	0.907122	-0.140632	0.0747538	Pden_4712	tr|A1BB79|A1BB79_PARDP Septum site-determining protein MinD OS=Paracoccus denitrificans (strain Pd 1222) OX=318586 GN=Pden_4712 PE=3 SV=1	16	16	16		1	16	16	16	7	8	12	12	11	11	12	11	7	8	12	12	11	11	12	11	7	8	12	12	11	11	12	11	55.9	55.9	55.9
tr|A1B582|A1B582_PARDP	tr|A1B582|A1B582_PARDP	17357000	12557000	13089000	16252000	10678000	10007000	11751000	14020000	1.27551	0.351072	0.075773	ubiG	tr|A1B582|A1B582_PARDP Ubiquinone biosynthesis O-methyltransferase OS=Paracoccus denitrificans (strain Pd 1222) OX=318586 GN=ubiG PE=3 SV=1	5	5	5		1	5	5	5	2	4	3	2	3	4	3	2	2	4	3	2	3	4	3	2	2	4	3	2	3	4	3	2	28.6	28.6	28.6
tr|A1BA00|A1BA00_PARDP	tr|A1BA00|A1BA00_PARDP	4003800	0	3442300	6185500	0	0	0	0	#DIV/0!	#DIV/0!	0.0762881	Pden_4280	tr|A1BA00|A1BA00_PARDP Transcriptional regulator, IclR family OS=Paracoccus denitrificans (strain Pd 1222) OX=318586 GN=Pden_4280 PE=4 SV=1	5	5	5		1	5	5	5	2	3	3	4	2	1	2	1	2	3	3	4	2	1	2	1	2	3	3	4	2	1	2	1	18.5	18.5	18.5
tr|A1B2X2|A1B2X2_PARDP	tr|A1B2X2|A1B2X2_PARDP	40196000	52386000	53659000	53953000	62025000	57720000	56586000	57868000	0.854803	-0.226336	0.0765321	Pden_1769	tr|A1B2X2|A1B2X2_PARDP 3-oxoacyl-[acyl-carrier-protein] reductase OS=Paracoccus denitrificans (strain Pd 1222) OX=318586 GN=Pden_1769 PE=3 SV=1	7	7	7		1	7	7	7	5	7	6	7	6	6	7	5	5	7	6	7	6	6	7	5	5	7	6	7	6	6	7	5	49	49	49
tr|A1B8X3|A1B8X3_PARDP	tr|A1B8X3|A1B8X3_PARDP	10169000	7451300	8629800	10916000	9073800	5883900	6728700	6552200	1.31615	0.396319	0.0765852	Pden_3901	tr|A1B8X3|A1B8X3_PARDP ATPase associated with various cellular activities, AAA_3 OS=Paracoccus denitrificans (strain Pd 1222) OX=318586 GN=Pden_3901 PE=4 SV=1	9	9	9		1	9	9	9	4	5	8	5	7	5	4	5	4	5	8	5	7	5	4	5	4	5	8	5	7	5	4	5	51.1	51.1	51.1
tr|A1B3N9|A1B3N9_PARDP	tr|A1B3N9|A1B3N9_PARDP	25110000	22127000	21274000	21083000	21631000	19557000	17846000	20108000	1.13207	0.178959	0.0766209	argD	tr|A1B3N9|A1B3N9_PARDP Acetylornithine aminotransferase OS=Paracoccus denitrificans (strain Pd 1222) OX=318586 GN=argD PE=3 SV=1	18	18	18		1	18	18	18	10	11	11	8	11	12	11	10	10	11	11	8	11	12	11	10	10	11	11	8	11	12	11	10	68.2	68.2	68.2
tr|A1B595|A1B595_PARDP	tr|A1B595|A1B595_PARDP	28476000	37070000	30186000	32294000	36318000	36134000	37778000	37086000	0.869057	-0.202477	0.078242	ilvE	tr|A1B595|A1B595_PARDP Branched-chain-amino-acid aminotransferase OS=Paracoccus denitrificans (strain Pd 1222) OX=318586 GN=ilvE PE=3 SV=1	8	8	8		1	8	8	8	3	6	4	7	4	5	5	5	3	6	4	7	4	5	5	5	3	6	4	7	4	5	5	5	28.7	28.7	28.7
sp|A1B0E4|YIDC_PARDP	sp|A1B0E4|YIDC_PARDP	15531000	16486000	13370000	10346000	15581000	16936000	19451000	17821000	0.798593	-0.324468	0.0786389	yidC	sp|A1B0E4|YIDC_PARDP Membrane protein insertase YidC OS=Paracoccus denitrificans (strain Pd 1222) OX=318586 GN=yidC PE=3 SV=1	9	9	9		1	9	9	9	5	3	5	5	4	5	6	7	5	3	5	5	4	5	6	7	5	3	5	5	4	5	6	7	17.3	17.3	17.3
tr|A1B1E4|A1B1E4_PARDP	tr|A1B1E4|A1B1E4_PARDP	11253000	9486400	9547100	12225000	9413800	8797300	8891800	8523500	1.19326	0.254906	0.078845	kdsA	tr|A1B1E4|A1B1E4_PARDP 2-dehydro-3-deoxyphosphooctonate aldolase OS=Paracoccus denitrificans (strain Pd 1222) OX=318586 GN=kdsA PE=3 SV=1	10	10	10		1	10	10	10	3	6	4	4	6	5	7	6	3	6	4	4	6	5	7	6	3	6	4	4	6	5	7	6	44.4	44.4	44.4
tr|A1B5N3|A1B5N3_PARDP	tr|A1B5N3|A1B5N3_PARDP	0	0	0	16667000	12794000	17201000	13161000	16281000	0.280415	-1.83437	0.0788558	efp	tr|A1B5N3|A1B5N3_PARDP Elongation factor P OS=Paracoccus denitrificans (strain Pd 1222) OX=318586 GN=efp PE=3 SV=1	3	3	3		1	3	3	3	1	1	1	2	3	2	3	2	1	1	1	2	3	2	3	2	1	1	1	2	3	2	3	2	19.8	19.8	19.8
tr|A1B3V4|A1B3V4_PARDP	tr|A1B3V4|A1B3V4_PARDP	4602000	2470500	0	2874000	0	0	0	0	#DIV/0!	#DIV/0!	0.078994	Pden_2106	tr|A1B3V4|A1B3V4_PARDP ErfK/YbiS/YcfS/YnhG family protein OS=Paracoccus denitrificans (strain Pd 1222) OX=318586 GN=Pden_2106 PE=3 SV=1	2	2	2		1	2	2	2	2	2	1	2	1	1	1	1	2	2	1	2	1	1	1	1	2	2	1	2	1	1	1	1	5.3	5.3	5.3
tr|A1BAP1|A1BAP1_PARDP	tr|A1BAP1|A1BAP1_PARDP	22327000	18938000	18449000	20311000	22767000	21327000	23286000	21506000	0.900311	-0.151505	0.0795116	Pden_4521	tr|A1BAP1|A1BAP1_PARDP DUF2125 domain-containing protein OS=Paracoccus denitrificans (strain Pd 1222) OX=318586 GN=Pden_4521 PE=4 SV=1	10	10	10		1	10	10	10	7	9	8	9	10	9	7	8	7	9	8	9	10	9	7	8	7	9	8	9	10	9	7	8	36.4	36.4	36.4
tr|A1AZG6|A1AZG6_PARDP	tr|A1AZG6|A1AZG6_PARDP	3507400	3390400	4245200	3590100	4138700	4270000	4375300	3895000	0.883332	-0.178972	0.0804382	Pden_0548	tr|A1AZG6|A1AZG6_PARDP ATPase associated with various cellular activities, AAA_5 OS=Paracoccus denitrificans (strain Pd 1222) OX=318586 GN=Pden_0548 PE=4 SV=1	9	9	9		1	9	9	9	5	3	2	4	3	3	3	5	5	3	2	4	3	3	3	5	5	3	2	4	3	3	3	5	39.8	39.8	39.8
sp|A1BA12|RL33_PARDP	sp|A1BA12|RL33_PARDP	48399000	65696000	62749000	54755000	58998000	105330000	81948000	80311000	0.709149	-0.495838	0.0813875	rpmG	sp|A1BA12|RL33_PARDP Large ribosomal subunit protein bL33 OS=Paracoccus denitrificans (strain Pd 1222) OX=318586 GN=rpmG PE=3 SV=1	4	4	4		1	4	4	4	2	3	4	4	4	4	4	4	2	3	4	4	4	4	4	4	2	3	4	4	4	4	4	4	49.1	49.1	49.1
tr|A1B1N4|A1B1N4_PARDP	tr|A1B1N4|A1B1N4_PARDP	6347400	4340600	4684700	6536800	4962000	3578900	4209500	3416300	1.35522	0.438531	0.0824122	Pden_1323	tr|A1B1N4|A1B1N4_PARDP Pyridoxamine 5-phosphate oxidase-related, FMN-binding protein OS=Paracoccus denitrificans (strain Pd 1222) OX=318586 GN=Pden_1323 PE=1 SV=1	5	5	5		1	5	5	5	3	3	3	2	3	3	3	4	3	3	3	2	3	3	3	4	3	3	3	2	3	3	3	4	41.6	41.6	41.6
tr|A1AZ23|A1AZ23_PARDP	tr|A1AZ23|A1AZ23_PARDP	0	4027000	0	0	2830800	4001500	3674900	3666100	0.284126	-1.8154	0.0827289	Pden_0403	tr|A1AZ23|A1AZ23_PARDP Luciferase family protein OS=Paracoccus denitrificans (strain Pd 1222) OX=318586 GN=Pden_0403 PE=4 SV=1	2	2	2		1	2	2	2	1	2	1	1	2	2	2	2	1	2	1	1	2	2	2	2	1	2	1	1	2	2	2	2	4.9	4.9	4.9
sp|A1B6A9|RL13_PARDP	sp|A1B6A9|RL13_PARDP	257200000	182640000	216080000	169490000	237580000	277330000	256480000	248950000	0.808956	-0.305867	0.0830107	rplM	sp|A1B6A9|RL13_PARDP Large ribosomal subunit protein uL13 OS=Paracoccus denitrificans (strain Pd 1222) OX=318586 GN=rplM PE=3 SV=1	8	8	8		1	8	8	8	4	6	5	7	4	5	5	5	4	6	5	7	4	5	5	5	4	6	5	7	4	5	5	5	50	50	50
sp|A1B495|NUOD_PARDP	sp|A1B495|NUOD_PARDP	24756000	31237000	31504000	31254000	29520000	38523000	35383000	36257000	0.850146	-0.234217	0.0848575	nuoD	sp|A1B495|NUOD_PARDP NADH-quinone oxidoreductase subunit D OS=Paracoccus denitrificans (strain Pd 1222) OX=318586 GN=nuoD PE=1 SV=1	17	17	17		1	17	17	17	6	7	9	8	11	11	10	6	6	7	9	8	11	11	10	6	6	7	9	8	11	11	10	6	42.2	42.2	42.2
tr|A1B3C7|A1B3C7_PARDP	tr|A1B3C7|A1B3C7_PARDP	13972000	12693000	10566000	10979000	14088000	13846000	15227000	12956000	0.859098	-0.219105	0.0848927	Pden_1927	tr|A1B3C7|A1B3C7_PARDP DUF4177 domain-containing protein OS=Paracoccus denitrificans (strain Pd 1222) OX=318586 GN=Pden_1927 PE=4 SV=1	8	8	8		1	8	8	8	5	4	6	5	5	5	4	5	5	4	6	5	5	5	4	5	5	4	6	5	5	5	4	5	58.3	58.3	58.3
tr|A1AYU3|A1AYU3_PARDP	tr|A1AYU3|A1AYU3_PARDP	37895000	31668000	32819000	28895000	27813000	27028000	28441000	29316000	1.16589	0.221433	0.0855408	Pden_0323	tr|A1AYU3|A1AYU3_PARDP Biotin carboxyl carrier protein / biotin carboxylase OS=Paracoccus denitrificans (strain Pd 1222) OX=318586 GN=Pden_0323 PE=4 SV=1	30	30	30		1	30	30	30	17	21	26	19	21	21	22	19	17	21	26	19	21	21	22	19	17	21	26	19	21	21	22	19	60	60	60
sp|A1B9H5|RL21_PARDP	sp|A1B9H5|RL21_PARDP	217570000	239250000	210150000	203730000	218330000	242710000	266340000	247680000	0.892971	-0.163315	0.0855558	rplU	sp|A1B9H5|RL21_PARDP Large ribosomal subunit protein bL21 OS=Paracoccus denitrificans (strain Pd 1222) OX=318586 GN=rplU PE=3 SV=1	9	9	9		1	9	9	9	7	6	5	7	5	5	5	5	7	6	5	7	5	5	5	5	7	6	5	7	5	5	5	5	30	30	30
sp|A1B047|RL15_PARDP	sp|A1B047|RL15_PARDP	81872000	84344000	79107000	67317000	81660000	87622000	88821000	91829000	0.893431	-0.162572	0.0869437	rplO	sp|A1B047|RL15_PARDP Large ribosomal subunit protein uL15 OS=Paracoccus denitrificans (strain Pd 1222) OX=318586 GN=rplO PE=3 SV=1	6	6	6		1	6	6	6	3	5	5	5	5	5	4	5	3	5	5	5	5	5	4	5	3	5	5	5	5	5	4	5	44.1	44.1	44.1
tr|A1B3C0|A1B3C0_PARDP	tr|A1B3C0|A1B3C0_PARDP	163830000	173310000	162790000	160700000	167680000	183130000	174450000	196930000	0.914759	-0.128536	0.0874364	Pden_1920	tr|A1B3C0|A1B3C0_PARDP Fructose-bisphosphate aldolase OS=Paracoccus denitrificans (strain Pd 1222) OX=318586 GN=Pden_1920 PE=4 SV=1	24	24	24		1	24	24	24	15	22	20	19	18	20	19	19	15	22	20	19	18	20	19	19	15	22	20	19	18	20	19	19	64.1	64.1	64.1
tr|A1B7I4|A1B7I4_PARDP;tr|A1B101|A1B101_PARDP	tr|A1B7I4|A1B7I4_PARDP	19901000	16325000	15115000	19447000	14742000	13865000	14899000	15850000	1.1926	0.254111	0.0876282	Pden_3407	tr|A1B7I4|A1B7I4_PARDP Carbohydrate ABC transporter ATP-binding protein, CUT1 family OS=Paracoccus denitrificans (strain Pd 1222) OX=318586 GN=Pden_3407 PE=3 SV=1	10;1	10;1	10;1		2	10	10	10	7	8	7	8	8	7	7	8	7	8	7	8	8	7	7	8	7	8	7	8	8	7	7	8	32.9	32.9	32.9
tr|A1AZS7|A1AZS7_PARDP	tr|A1AZS7|A1AZS7_PARDP	16185000	14098000	14469000	14078000	12432000	13880000	13959000	13467000	1.09476	0.130609	0.0879398	topA	tr|A1AZS7|A1AZS7_PARDP DNA topoisomerase 1 OS=Paracoccus denitrificans (strain Pd 1222) OX=318586 GN=topA PE=3 SV=1	29	29	29		1	29	29	29	17	18	17	14	21	18	18	18	17	18	17	14	21	18	18	18	17	18	17	14	21	18	18	18	39.7	39.7	39.7
sp|A1B4S0|DER_PARDP	sp|A1B4S0|DER_PARDP	7225800	10297000	9206600	8678400	9455900	10442000	10574000	11226000	0.849151	-0.235908	0.0881095	der	sp|A1B4S0|DER_PARDP GTPase Der OS=Paracoccus denitrificans (strain Pd 1222) OX=318586 GN=der PE=3 SV=1	13	13	13		1	13	13	13	6	7	5	7	9	6	9	6	6	7	5	7	9	6	9	6	6	7	5	7	9	6	9	6	28.4	28.4	28.4
tr|A1B3D4|A1B3D4_PARDP	tr|A1B3D4|A1B3D4_PARDP	4491600	5040900	4351500	4163100	3951900	4011200	3978500	4274200	1.11293	0.154367	0.0885754	Pden_1935	tr|A1B3D4|A1B3D4_PARDP Methionine synthase OS=Paracoccus denitrificans (strain Pd 1222) OX=318586 GN=Pden_1935 PE=3 SV=1	18	18	18		1	18	18	18	7	6	13	8	13	13	12	13	7	6	13	8	13	13	12	13	7	6	13	8	13	13	12	13	17.4	17.4	17.4
tr|A1B2K3|A1B2K3_PARDP	tr|A1B2K3|A1B2K3_PARDP	16519000	18082000	18169000	18294000	17757000	18953000	20689000	20428000	0.913102	-0.131152	0.0889069	Pden_1650	tr|A1B2K3|A1B2K3_PARDP 3-oxoacyl-[acyl-carrier-protein] synthase I OS=Paracoccus denitrificans (strain Pd 1222) OX=318586 GN=Pden_1650 PE=3 SV=1	13	13	13		1	13	13	13	9	8	9	11	11	10	10	10	9	8	9	11	11	10	10	10	9	8	9	11	11	10	10	10	47.7	47.7	47.7
sp|A1B1T3|LIPA_PARDP	sp|A1B1T3|LIPA_PARDP	14221000	10117000	9962500	11375000	9240600	9271900	8301600	9242500	1.26677	0.341157	0.0894396	lipA	sp|A1B1T3|LIPA_PARDP Lipoyl synthase OS=Paracoccus denitrificans (strain Pd 1222) OX=318586 GN=lipA PE=3 SV=1	10	10	10		1	10	10	10	8	6	4	6	7	6	6	6	8	6	4	6	7	6	6	6	8	6	4	6	7	6	6	6	37.1	37.1	37.1
tr|A1B5H9|A1B5H9_PARDP	tr|A1B5H9|A1B5H9_PARDP	43212000	51608000	47072000	43460000	46479000	55427000	56099000	51334000	0.885416	-0.175573	0.0901456	Pden_2686	tr|A1B5H9|A1B5H9_PARDP DUF2125 domain-containing protein OS=Paracoccus denitrificans (strain Pd 1222) OX=318586 GN=Pden_2686 PE=4 SV=1	9	9	9		1	9	9	9	5	7	6	6	8	6	6	7	5	7	6	6	8	6	6	7	5	7	6	6	8	6	6	7	26.6	26.6	26.6
tr|A1B0A0|A1B0A0_PARDP	tr|A1B0A0|A1B0A0_PARDP	2770800	0	0	0	2408400	2570900	1934400	2582500	0.29178	-1.77705	0.0908248	Pden_0832	tr|A1B0A0|A1B0A0_PARDP ABC transporter related protein OS=Paracoccus denitrificans (strain Pd 1222) OX=318586 GN=Pden_0832 PE=4 SV=1	6	6	6		1	6	6	6	2	2	1	2	5	2	4	3	2	2	1	2	5	2	4	3	2	2	1	2	5	2	4	3	22.1	22.1	22.1
tr|A1BB12|A1BB12_PARDP	tr|A1BB12|A1BB12_PARDP	2590500	0	3393300	0	3937500	3680600	2961000	3783600	0.416621	-1.26319	0.0942059	Pden_4645	tr|A1BB12|A1BB12_PARDP Transcriptional regulator, TetR family OS=Paracoccus denitrificans (strain Pd 1222) OX=318586 GN=Pden_4645 PE=4 SV=1	5	5	5		1	5	5	5	2	1	2	2	3	3	2	3	2	1	2	2	3	3	2	3	2	1	2	2	3	3	2	3	28.6	28.6	28.6
tr|A1B4L8|A1B4L8_PARDP	tr|A1B4L8|A1B4L8_PARDP	13897000	16749000	14699000	16833000	17865000	16923000	16723000	17645000	0.899098	-0.15345	0.0944205	Pden_2372	tr|A1B4L8|A1B4L8_PARDP Exodeoxyribonuclease III Xth OS=Paracoccus denitrificans (strain Pd 1222) OX=318586 GN=Pden_2372 PE=3 SV=1	14	14	14		1	14	14	14	5	7	9	8	9	11	10	11	5	7	9	8	9	11	10	11	5	7	9	8	9	11	10	11	64.8	64.8	64.8
tr|A1BAG3|A1BAG3_PARDP	tr|A1BAG3|A1BAG3_PARDP	60737000	45522000	45657000	26881000	63172000	63614000	61973000	55926000	0.730723	-0.452603	0.0945409	Pden_4443	tr|A1BAG3|A1BAG3_PARDP Electron transport protein SCO1/SenC OS=Paracoccus denitrificans (strain Pd 1222) OX=318586 GN=Pden_4443 PE=3 SV=1	5	5	5		1	5	5	5	4	4	4	4	5	4	4	4	4	4	4	4	5	4	4	4	4	4	4	4	5	4	4	4	33.8	33.8	33.8
tr|A1B066|A1B066_PARDP	tr|A1B066|A1B066_PARDP	25493000	28791000	29188000	34398000	25038000	23680000	25477000	26227000	1.17375	0.231121	0.0946001	Pden_0798	tr|A1B066|A1B066_PARDP Probable branched-chain-amino-acid aminotransferase OS=Paracoccus denitrificans (strain Pd 1222) OX=318586 GN=Pden_0798 PE=4 SV=1	11	11	11		1	11	11	11	8	9	8	11	9	10	10	10	8	9	8	11	9	10	10	10	8	9	8	11	9	10	10	10	37.4	37.4	37.4
tr|A1B3A0|A1B3A0_PARDP	tr|A1B3A0|A1B3A0_PARDP	0	4572500	4215300	4312000	4008400	6561900	6925100	6116100	0.554806	-0.849945	0.0953417	Pden_1899	tr|A1B3A0|A1B3A0_PARDP Substrate-binding region of ABC-type glycine betaine transport system OS=Paracoccus denitrificans (strain Pd 1222) OX=318586 GN=Pden_1899 PE=4 SV=1	4	4	4		1	4	4	4	1	3	2	2	2	2	4	3	1	3	2	2	2	2	4	3	1	3	2	2	2	2	4	3	22.4	22.4	22.4
tr|A1B669|A1B669_PARDP	tr|A1B669|A1B669_PARDP	0	0	0	1729900	1822800	1282200	1228700	1468200	0.298161	-1.74584	0.0958456	Pden_2929	tr|A1B669|A1B669_PARDP Transcriptional regulator, GntR family OS=Paracoccus denitrificans (strain Pd 1222) OX=318586 GN=Pden_2929 PE=4 SV=1	6	6	6		1	6	6	6	1	2	2	2	2	2	4	2	1	2	2	2	2	2	4	2	1	2	2	2	2	2	4	2	23	23	23
tr|A1B2V1|A1B2V1_PARDP	tr|A1B2V1|A1B2V1_PARDP	21943000	21011000	18483000	17251000	18086000	16569000	17182000	16638000	1.14915	0.200566	0.0965528	Pden_1748	tr|A1B2V1|A1B2V1_PARDP MltA-interacting MipA family protein OS=Paracoccus denitrificans (strain Pd 1222) OX=318586 GN=Pden_1748 PE=3 SV=1	5	5	5		1	5	5	5	4	3	4	4	5	4	5	4	4	3	4	4	5	4	5	4	4	3	4	4	5	4	5	4	28.1	28.1	28.1
sp|A1BAN4|RS20_PARDP	sp|A1BAN4|RS20_PARDP	0	103890000	105650000	78314000	104420000	141770000	128500000	143660000	0.555327	-0.848589	0.0982046	rpsT	sp|A1BAN4|RS20_PARDP Small ribosomal subunit protein bS20 OS=Paracoccus denitrificans (strain Pd 1222) OX=318586 GN=rpsT PE=3 SV=1	3	3	3		1	3	3	3	2	2	2	2	2	3	2	3	2	2	2	2	2	3	2	3	2	2	2	2	2	3	2	3	30.3	30.3	30.3
tr|A1B936|A1B936_PARDP	tr|A1B936|A1B936_PARDP	30008000	27233000	28627000	23638000	29687000	32249000	32105000	28629000	0.892688	-0.163773	0.0986733	Pden_3964	tr|A1B936|A1B936_PARDP Iron-regulated ABC transporter membrane component SufB OS=Paracoccus denitrificans (strain Pd 1222) OX=318586 GN=Pden_3964 PE=3 SV=1	26	26	26		1	26	26	26	16	15	16	13	15	14	16	16	16	15	16	13	15	14	16	16	16	15	16	13	15	14	16	16	65	65	65
tr|A1BAF0|A1BAF0_PARDP	tr|A1BAF0|A1BAF0_PARDP	16681000	11377000	14582000	15226000	12910000	11980000	11287000	11378000	1.21682	0.283119	0.100622	Pden_4430	tr|A1BAF0|A1BAF0_PARDP nicotinate-nucleotide diphosphorylase (carboxylating) OS=Paracoccus denitrificans (strain Pd 1222) OX=318586 GN=Pden_4430 PE=3 SV=1	8	8	8		1	8	8	8	2	4	4	4	5	5	4	3	2	4	4	4	5	5	4	3	2	4	4	4	5	5	4	3	37.5	37.5	37.5
tr|A1B6A7|A1B6A7_PARDP	tr|A1B6A7|A1B6A7_PARDP	0	0	2813000	0	2954800	1625000	2698200	2010400	0.302851	-1.72332	0.100769	Pden_2967	tr|A1B6A7|A1B6A7_PARDP Enoyl-CoA hydratase/isomerase OS=Paracoccus denitrificans (strain Pd 1222) OX=318586 GN=Pden_2967 PE=3 SV=1	3	3	3		1	3	3	3	1	1	2	1	3	2	2	2	1	1	2	1	3	2	2	2	1	1	2	1	3	2	2	2	12.8	12.8	12.8
tr|A1BBC4|A1BBC4_PARDP	tr|A1BBC4|A1BBC4_PARDP	48913000	37999000	43521000	42505000	41535000	34793000	38948000	36247000	1.14133	0.190718	0.100993	Pden_4757	tr|A1BBC4|A1BBC4_PARDP 2-oxoisovalerate dehydrogenase subunit alpha OS=Paracoccus denitrificans (strain Pd 1222) OX=318586 GN=Pden_4757 PE=3 SV=1	15	15	15		1	15	15	15	8	8	12	10	15	11	9	11	8	8	12	10	15	11	9	11	8	8	12	10	15	11	9	11	55.6	55.6	55.6
sp|A1AYV3|TRPA_PARDP	sp|A1AYV3|TRPA_PARDP	24304000	22627000	29259000	27128000	23069000	22220000	22924000	21494000	1.15173	0.203799	0.101021	trpA	sp|A1AYV3|TRPA_PARDP Tryptophan synthase alpha chain OS=Paracoccus denitrificans (strain Pd 1222) OX=318586 GN=trpA PE=3 SV=1	7	7	7		1	7	7	7	4	5	6	5	6	5	5	6	4	5	6	5	6	5	5	6	4	5	6	5	6	5	5	6	41.5	41.5	41.5
tr|A1B9J2|A1B9J2_PARDP	tr|A1B9J2|A1B9J2_PARDP	17739000	15141000	13825000	20639000	10019000	14546000	15347000	12418000	1.28691	0.363911	0.101124	Pden_4122	tr|A1B9J2|A1B9J2_PARDP TRAP dicarboxylate transporter, DctP subunit OS=Paracoccus denitrificans (strain Pd 1222) OX=318586 GN=Pden_4122 PE=3 SV=1	17	17	17		1	17	17	17	4	9	12	10	10	11	11	11	4	9	12	10	10	11	11	11	4	9	12	10	10	11	11	11	53.1	53.1	53.1
tr|A1BAI5|A1BAI5_PARDP	tr|A1BAI5|A1BAI5_PARDP	204230000	231700000	233250000	187890000	228000000	241830000	261400000	231610000	0.890148	-0.167883	0.101169	Pden_4465	tr|A1BAI5|A1BAI5_PARDP Glyceraldehyde-3-phosphate dehydrogenase OS=Paracoccus denitrificans (strain Pd 1222) OX=318586 GN=Pden_4465 PE=3 SV=1	25	25	25		1	25	25	25	12	16	20	19	21	19	14	19	12	16	20	19	21	19	14	19	12	16	20	19	21	19	14	19	77.2	77.2	77.2
tr|A1B3E9|A1B3E9_PARDP	tr|A1B3E9|A1B3E9_PARDP	6759100	0	8412300	7612100	8767000	12035000	11617000	8121200	0.561998	-0.831364	0.102435	pgl	tr|A1B3E9|A1B3E9_PARDP 6-phosphogluconolactonase OS=Paracoccus denitrificans (strain Pd 1222) OX=318586 GN=pgl PE=3 SV=1	6	6	6		1	6	6	6	2	2	3	3	3	5	2	2	2	2	3	3	3	5	2	2	2	2	3	3	3	5	2	2	28.1	28.1	28.1
sp|A1B852|DCUP_PARDP	sp|A1B852|DCUP_PARDP	17967000	16145000	15463000	18940000	14349000	14639000	16357000	15702000	1.12233	0.166499	0.102582	hemE	sp|A1B852|DCUP_PARDP Uroporphyrinogen decarboxylase OS=Paracoccus denitrificans (strain Pd 1222) OX=318586 GN=hemE PE=3 SV=1	16	16	16		1	16	16	16	4	5	7	7	8	8	9	8	4	5	7	7	8	8	9	8	4	5	7	7	8	8	9	8	54.1	54.1	54.1
tr|A1B6A2|A1B6A2_PARDP	tr|A1B6A2|A1B6A2_PARDP	19272000	12409000	14662000	17978000	13560000	11191000	13825000	11471000	1.28521	0.362006	0.102674	purQ	tr|A1B6A2|A1B6A2_PARDP Phosphoribosylformylglycinamidine synthase subunit PurQ OS=Paracoccus denitrificans (strain Pd 1222) OX=318586 GN=purQ PE=3 SV=1	5	5	5		1	5	5	5	3	3	5	4	4	5	4	4	3	3	5	4	4	5	4	4	3	3	5	4	4	5	4	4	40.5	40.5	40.5
tr|A1B1G3|A1B1G3_PARDP	tr|A1B1G3|A1B1G3_PARDP	0	4015700	3766100	3415300	4655400	5183500	5337800	4685700	0.563733	-0.826915	0.102933	Pden_1252	tr|A1B1G3|A1B1G3_PARDP ABC transporter related protein OS=Paracoccus denitrificans (strain Pd 1222) OX=318586 GN=Pden_1252 PE=4 SV=1	7	7	7		1	7	7	7	1	2	3	3	6	2	4	4	1	2	3	3	6	2	4	4	1	2	3	3	6	2	4	4	28.7	28.7	28.7
tr|A1B553|A1B553_PARDP	tr|A1B553|A1B553_PARDP	8182300	9112100	10012000	8326700	10399000	8958700	11977000	10181000	0.858304	-0.220439	0.103825	Pden_2560	tr|A1B553|A1B553_PARDP Enoyl-CoA hydratase/isomerase OS=Paracoccus denitrificans (strain Pd 1222) OX=318586 GN=Pden_2560 PE=3 SV=1	8	8	8		1	8	8	8	4	6	5	4	5	5	5	4	4	6	5	4	5	5	5	4	4	6	5	4	5	5	5	4	36.6	36.6	36.6
sp|A1BAL1|MURB_PARDP	sp|A1BAL1|MURB_PARDP	6566600	5288600	13723000	9360200	5437800	0	5922900	5467200	2.07622	1.05396	0.104606	murB	sp|A1BAL1|MURB_PARDP UDP-N-acetylenolpyruvoylglucosamine reductase OS=Paracoccus denitrificans (strain Pd 1222) OX=318586 GN=murB PE=3 SV=1	6	6	6		1	6	6	6	3	3	3	2	4	3	4	3	3	3	3	2	4	3	4	3	3	3	3	2	4	3	4	3	25.2	25.2	25.2
tr|A1B5L9|A1B5L9_PARDP	tr|A1B5L9|A1B5L9_PARDP	11469000	11518000	13596000	13120000	12746000	19729000	17615000	14088000	0.774455	-0.368746	0.104927	Pden_2729	tr|A1B5L9|A1B5L9_PARDP Peptidase M23B OS=Paracoccus denitrificans (strain Pd 1222) OX=318586 GN=Pden_2729 PE=4 SV=1	7	7	7		1	7	7	7	3	3	5	4	4	4	5	4	3	3	5	4	4	4	5	4	3	3	5	4	4	4	5	4	20.3	20.3	20.3
tr|A1B2U6|A1B2U6_PARDP	tr|A1B2U6|A1B2U6_PARDP	11398000	10862000	10686000	9502200	10932000	11391000	11601000	12561000	0.913159	-0.131062	0.104952	Pden_1743	tr|A1B2U6|A1B2U6_PARDP DEAD/DEAH box helicase domain protein OS=Paracoccus denitrificans (strain Pd 1222) OX=318586 GN=Pden_1743 PE=4 SV=1	21	21	21		1	21	21	21	12	14	12	14	15	15	12	11	12	14	12	14	15	15	12	11	12	14	12	14	15	15	12	11	56.6	56.6	56.6
tr|A1B1I6|A1B1I6_PARDP	tr|A1B1I6|A1B1I6_PARDP	86495000	88605000	88406000	75144000	83223000	96059000	96930000	99960000	0.900253	-0.151597	0.104996	Pden_1275	tr|A1B1I6|A1B1I6_PARDP Transketolase OS=Paracoccus denitrificans (strain Pd 1222) OX=318586 GN=Pden_1275 PE=3 SV=1	35	35	35		1	35	35	35	21	24	26	23	26	25	25	23	21	24	26	23	26	25	25	23	21	24	26	23	26	25	25	23	65.2	65.2	65.2
sp|A1B4Z9|GPMI_PARDP	sp|A1B4Z9|GPMI_PARDP	8606000	8137600	7895000	7233300	7549300	6418100	7451300	7463600	1.10351	0.142099	0.105488	gpmI	sp|A1B4Z9|GPMI_PARDP 2,3-bisphosphoglycerate-independent phosphoglycerate mutase OS=Paracoccus denitrificans (strain Pd 1222) OX=318586 GN=gpmI PE=3 SV=1	11	11	11		1	11	11	11	7	8	6	4	9	5	6	6	7	8	6	4	9	5	6	6	7	8	6	4	9	5	6	6	34.3	34.3	34.3
tr|A1B0M6|A1B0M6_PARDP	tr|A1B0M6|A1B0M6_PARDP	236410000	226230000	218860000	311120000	222330000	184500000	195220000	198530000	1.23988	0.310196	0.105489	Pden_0959	tr|A1B0M6|A1B0M6_PARDP Phasin OS=Paracoccus denitrificans (strain Pd 1222) OX=318586 GN=Pden_0959 PE=4 SV=1	16	16	16		1	16	16	16	11	14	12	13	11	11	11	13	11	14	12	13	11	11	11	13	11	14	12	13	11	11	11	13	76.4	76.4	76.4
tr|A1B9V8|A1B9V8_PARDP	tr|A1B9V8|A1B9V8_PARDP	11594000	8084900	7977800	9740800	7319900	7347800	6603500	0	1.75813	0.81404	0.105687	Pden_4238	tr|A1B9V8|A1B9V8_PARDP Putative transcriptional regulator, Crp/Fnr family OS=Paracoccus denitrificans (strain Pd 1222) OX=318586 GN=Pden_4238 PE=4 SV=1	5	5	5		1	5	5	5	4	2	4	3	2	2	2	1	4	2	4	3	2	2	2	1	4	2	4	3	2	2	2	1	21.4	21.4	21.4
sp|A1B475|TRMB_PARDP	sp|A1B475|TRMB_PARDP	5653300	6062400	5179300	5335300	6467100	7081700	7142800	5331700	0.854246	-0.227277	0.106102	trmB	sp|A1B475|TRMB_PARDP tRNA (guanine-N(7)-)-methyltransferase OS=Paracoccus denitrificans (strain Pd 1222) OX=318586 GN=trmB PE=3 SV=1	6	6	6		1	6	6	6	2	5	5	4	4	5	3	5	2	5	5	4	4	5	3	5	2	5	5	4	4	5	3	5	27.5	27.5	27.5
tr|A1B4F4|A1B4F4_PARDP	tr|A1B4F4|A1B4F4_PARDP	18178000	21164000	20107000	12350000	18752000	24130000	24680000	22738000	0.795116	-0.330762	0.106279	Pden_2307	tr|A1B4F4|A1B4F4_PARDP Cytochrome c1 OS=Paracoccus denitrificans (strain Pd 1222) OX=318586 GN=Pden_2307 PE=4 SV=1	4	4	4		1	4	4	4	3	4	4	4	4	4	4	4	3	4	4	4	4	4	4	4	3	4	4	4	4	4	4	4	14.7	14.7	14.7
sp|A1BA23|RS4_PARDP	sp|A1BA23|RS4_PARDP	393880000	401150000	381700000	398780000	393330000	435650000	405900000	429910000	0.946372	-0.0795213	0.10795	rpsD	sp|A1BA23|RS4_PARDP Small ribosomal subunit protein uS4 OS=Paracoccus denitrificans (strain Pd 1222) OX=318586 GN=rpsD PE=3 SV=1	26	26	26		1	26	26	26	19	24	21	23	21	23	22	23	19	24	21	23	21	23	22	23	19	24	21	23	21	23	22	23	77.2	77.2	77.2
tr|A1B5W2|A1B5W2_PARDP	tr|A1B5W2|A1B5W2_PARDP	54464000	46080000	45485000	43503000	56476000	55147000	52011000	48763000	0.892348	-0.164322	0.108134	Pden_2822	tr|A1B5W2|A1B5W2_PARDP Response regulator receiver protein OS=Paracoccus denitrificans (strain Pd 1222) OX=318586 GN=Pden_2822 PE=4 SV=1	10	10	10		1	10	10	10	9	9	9	9	9	9	8	8	9	9	9	9	9	9	8	8	9	9	9	9	9	9	8	8	53.9	53.9	53.9
sp|A1AZF8|SYGB_PARDP	sp|A1AZF8|SYGB_PARDP	25450000	17004000	17016000	22106000	16368000	15490000	15437000	15621000	1.29659	0.374718	0.108865	glyS	sp|A1AZF8|SYGB_PARDP Glycine--tRNA ligase beta subunit OS=Paracoccus denitrificans (strain Pd 1222) OX=318586 GN=glyS PE=3 SV=1	26	26	26		1	26	26	26	15	17	21	13	19	16	17	21	15	17	21	13	19	16	17	21	15	17	21	13	19	16	17	21	43.5	43.5	43.5
tr|A1B8A7|A1B8A7_PARDP	tr|A1B8A7|A1B8A7_PARDP	9473400	11064000	9628800	9884500	10359000	11851000	10442000	11162000	0.914107	-0.129564	0.110087	Pden_3684	tr|A1B8A7|A1B8A7_PARDP propionyl-CoA carboxylase OS=Paracoccus denitrificans (strain Pd 1222) OX=318586 GN=Pden_3684 PE=4 SV=1	21	21	21		1	21	21	21	12	15	12	7	16	14	12	13	12	15	12	7	16	14	12	13	12	15	12	7	16	14	12	13	39	39	39
sp|A1B8V3|RS16_PARDP	sp|A1B8V3|RS16_PARDP	131830000	155610000	140500000	132250000	141880000	162090000	149250000	169610000	0.899427	-0.152922	0.110655	rpsP	sp|A1B8V3|RS16_PARDP Small ribosomal subunit protein bS16 OS=Paracoccus denitrificans (strain Pd 1222) OX=318586 GN=rpsP PE=3 SV=1	9	9	9		1	9	9	9	7	9	9	9	8	9	8	8	7	9	9	9	8	9	8	8	7	9	9	9	8	9	8	8	50.8	50.8	50.8
tr|A1B681|A1B681_PARDP	tr|A1B681|A1B681_PARDP	8023800	7191100	6825400	6044200	5266500	6385600	6290800	6360700	1.15557	0.208604	0.110676	Pden_2941	tr|A1B681|A1B681_PARDP Efflux transporter, RND family, MFP subunit OS=Paracoccus denitrificans (strain Pd 1222) OX=318586 GN=Pden_2941 PE=3 SV=1	11	11	11		1	11	11	11	8	7	10	6	4	6	6	6	8	7	10	6	4	6	6	6	8	7	10	6	4	6	6	6	33.8	33.8	33.8
tr|A1B413|A1B413_PARDP	tr|A1B413|A1B413_PARDP	27757000	27494000	26291000	27722000	24987000	27331000	26051000	26375000	1.04315	0.0609505	0.111151	carA	tr|A1B413|A1B413_PARDP Carbamoyl-phosphate synthase small chain OS=Paracoccus denitrificans (strain Pd 1222) OX=318586 GN=carA PE=3 SV=1	11	11	11		1	11	11	11	6	6	6	7	8	7	7	7	6	6	6	7	8	7	7	7	6	6	6	7	8	7	7	7	33	33	33
tr|A1B4Q7|A1B4Q7_PARDP	tr|A1B4Q7|A1B4Q7_PARDP	13263000	13445000	12517000	8870600	10887000	9935100	8136300	9591700	1.24761	0.31917	0.111489	Pden_2413	tr|A1B4Q7|A1B4Q7_PARDP ABC transporter related protein OS=Paracoccus denitrificans (strain Pd 1222) OX=318586 GN=Pden_2413 PE=4 SV=1	15	15	15		1	15	15	15	4	8	12	3	8	4	7	8	4	8	12	3	8	4	7	8	4	8	12	3	8	4	7	8	24.2	24.2	24.2
tr|A1B4E4|A1B4E4_PARDP	tr|A1B4E4|A1B4E4_PARDP	17694000	15539000	14764000	18313000	16750000	11591000	14410000	13214000	1.18485	0.244702	0.112449	Pden_2297	tr|A1B4E4|A1B4E4_PARDP UTP--glucose-1-phosphate uridylyltransferase OS=Paracoccus denitrificans (strain Pd 1222) OX=318586 GN=Pden_2297 PE=3 SV=1	12	12	12		1	12	12	12	5	7	9	6	7	10	9	9	5	7	9	6	7	10	9	9	5	7	9	6	7	10	9	9	52	52	52
tr|A1B916|A1B916_PARDP	tr|A1B916|A1B916_PARDP	8940500	9933300	8775100	10928000	10033000	11115000	11951000	10366000	0.887539	-0.172117	0.11299	Pden_3944	tr|A1B916|A1B916_PARDP Transcriptional regulator, GntR family OS=Paracoccus denitrificans (strain Pd 1222) OX=318586 GN=Pden_3944 PE=4 SV=1	8	8	8		1	8	8	8	3	6	4	4	8	5	6	6	3	6	4	4	8	5	6	6	3	6	4	4	8	5	6	6	53.6	53.6	53.6
sp|A1B8K9|IHFB_PARDP	sp|A1B8K9|IHFB_PARDP	24057000	32426000	28999000	26739000	30903000	31406000	31890000	33534000	0.878559	-0.186789	0.113134	ihfB	sp|A1B8K9|IHFB_PARDP Integration host factor subunit beta OS=Paracoccus denitrificans (strain Pd 1222) OX=318586 GN=ihfB PE=3 SV=1	4	4	4		1	4	4	4	3	3	4	3	2	3	3	3	3	3	4	3	2	3	3	3	3	3	4	3	2	3	3	3	38.9	38.9	38.9
tr|A1BA34|A1BA34_PARDP	tr|A1BA34|A1BA34_PARDP	5860900	7557100	7013400	7836500	7324400	8719200	7832800	10238000	0.828621	-0.271216	0.114148	Pden_4314	tr|A1BA34|A1BA34_PARDP Peptidase M16 domain protein OS=Paracoccus denitrificans (strain Pd 1222) OX=318586 GN=Pden_4314 PE=3 SV=1	8	8	8		1	8	8	8	3	6	5	4	6	5	3	4	3	6	5	4	6	5	3	4	3	6	5	4	6	5	3	4	23	23	23
tr|A1B0K1|A1B0K1_PARDP	tr|A1B0K1|A1B0K1_PARDP	16747000	17383000	17024000	13844000	16008000	18658000	20151000	18994000	0.8806	-0.183441	0.114871	thyX	tr|A1B0K1|A1B0K1_PARDP Flavin-dependent thymidylate synthase OS=Paracoccus denitrificans (strain Pd 1222) OX=318586 GN=thyX PE=3 SV=1	13	13	13		1	13	13	13	8	9	8	5	8	8	9	9	8	9	8	5	8	8	9	9	8	9	8	5	8	8	9	9	49.7	49.7	49.7
sp|A1B0F1|SYE1_PARDP	sp|A1B0F1|SYE1_PARDP	34298000	29355000	30203000	33977000	30277000	27663000	29820000	28988000	1.09495	0.130862	0.11502	gltX1	sp|A1B0F1|SYE1_PARDP Glutamate--tRNA ligase 1 OS=Paracoccus denitrificans (strain Pd 1222) OX=318586 GN=gltX1 PE=3 SV=1	26	26	26		1	26	26	26	11	16	19	16	17	18	17	19	11	16	19	16	17	18	17	19	11	16	19	16	17	18	17	19	66.2	66.2	66.2
tr|A1AZT2|A1AZT2_PARDP	tr|A1AZT2|A1AZT2_PARDP	21807000	25247000	23518000	29499000	24300000	33175000	38532000	30161000	0.793157	-0.334322	0.116735	Pden_0664	tr|A1AZT2|A1AZT2_PARDP TRAP transporter solute receptor, TAXI family OS=Paracoccus denitrificans (strain Pd 1222) OX=318586 GN=Pden_0664 PE=4 SV=1	9	9	9		1	9	9	9	6	6	6	6	7	8	9	9	6	6	6	6	7	8	9	9	6	6	6	6	7	8	9	9	38.1	38.1	38.1
tr|A1B971|A1B971_PARDP	tr|A1B971|A1B971_PARDP	25910000	28501000	27164000	22649000	28856000	28260000	29107000	28854000	0.905689	-0.142912	0.117849	bamA	tr|A1B971|A1B971_PARDP Outer membrane protein assembly factor BamA OS=Paracoccus denitrificans (strain Pd 1222) OX=318586 GN=bamA PE=3 SV=1	29	29	29		1	29	29	29	18	20	20	20	22	21	22	23	18	20	20	20	22	21	22	23	18	20	20	20	22	21	22	23	42.6	42.6	42.6
tr|A1AZI4|A1AZI4_PARDP	tr|A1AZI4|A1AZI4_PARDP	12821000	8865600	10506000	8623100	7711900	8962800	7059100	8733400	1.25714	0.330141	0.117933	Pden_0566	tr|A1AZI4|A1AZI4_PARDP L-erythro-3-methylmalyl-CoA dehydratase OS=Paracoccus denitrificans (strain Pd 1222) OX=318586 GN=Pden_0566 PE=4 SV=1	7	7	7		1	7	7	7	3	4	3	3	4	2	4	4	3	4	3	3	4	2	4	4	3	4	3	3	4	2	4	4	32.3	32.3	32.3
tr|A1AYL0|A1AYL0_PARDP	tr|A1AYL0|A1AYL0_PARDP	2146400	0	3485500	3569800	3302600	3783000	4733800	4537400	0.562561	-0.829918	0.118157	Pden_0240	tr|A1AYL0|A1AYL0_PARDP Transcriptional regulator, GntR family OS=Paracoccus denitrificans (strain Pd 1222) OX=318586 GN=Pden_0240 PE=4 SV=1	4	4	4		1	4	4	4	2	1	3	3	2	3	4	4	2	1	3	3	2	3	4	4	2	1	3	3	2	3	4	4	17.1	17.1	17.1
tr|A1B3T6|A1B3T6_PARDP	tr|A1B3T6|A1B3T6_PARDP	0	1604500	1760500	1685900	2961000	2037700	1830700	1956100	0.574913	-0.798584	0.118228	Pden_2088	tr|A1B3T6|A1B3T6_PARDP Endonuclease OS=Paracoccus denitrificans (strain Pd 1222) OX=318586 GN=Pden_2088 PE=4 SV=1	11	11	11		1	11	11	11	2	3	3	3	5	5	7	7	2	3	3	3	5	5	7	7	2	3	3	3	5	5	7	7	13.2	13.2	13.2
tr|A1BAB5|A1BAB5_PARDP	tr|A1BAB5|A1BAB5_PARDP	16350000	13911000	14823000	15909000	13613000	13819000	13446000	15140000	1.08881	0.122753	0.118977	cysD	tr|A1BAB5|A1BAB5_PARDP Sulfate adenylyltransferase subunit 2 OS=Paracoccus denitrificans (strain Pd 1222) OX=318586 GN=cysD PE=3 SV=1	15	15	15		1	15	15	15	6	11	10	9	11	10	10	11	6	11	10	9	11	10	10	11	6	11	10	9	11	10	10	11	60.1	60.1	60.1
tr|A1B9A9|A1B9A9_PARDP	tr|A1B9A9|A1B9A9_PARDP	1.26406e+06	1.34978e+06	1.21347e+06	1.26575e+06	2.63443e+06	2.68069e+06	2.65245e+06	2.65944e+06	0.440669	-1.18223	3.15216e-06	Pden_4037	tr|A1B9A9|A1B9A9_PARDP D-isomer specific 2-hydroxyacid dehydrogenase, NAD-binding protein OS=Paracoccus denitrificans (strain Pd 1222) OX=318586 GN=Pden_4037 PE=4 SV=1	6	6	6		1	6	6	6	1	3	3	1	4	4	3	2	1	3	3	1	4	4	3	2	1	3	3	1	4	4	3	2	25.2	25.2	25.2
sp|A1B4E9|DNAK_PARDP	sp|A1B4E9|DNAK_PARDP	169070000	161010000	162650000	158500000	142870000	162880000	158130000	148160000	1.06403	0.0895412	0.12038	dnaK	sp|A1B4E9|DNAK_PARDP Chaperone protein DnaK OS=Paracoccus denitrificans (strain Pd 1222) OX=318586 GN=dnaK PE=3 SV=1	41	41	41		1	41	41	41	26	35	34	29	35	35	33	34	26	35	34	29	35	35	33	34	26	35	34	29	35	35	33	34	63	63	63
tr|A1B2N6|A1B2N6_PARDP	tr|A1B2N6|A1B2N6_PARDP	4057400	3352400	3579600	3139200	3322000	4250500	4817000	4685500	0.827444	-0.273267	0.120486	Pden_1683	tr|A1B2N6|A1B2N6_PARDP Ribose/galactose/methyl galactoside import ATP-binding protein OS=Paracoccus denitrificans (strain Pd 1222) OX=318586 GN=Pden_1683 PE=3 SV=1	7	7	7		1	7	7	7	2	3	3	3	4	3	4	5	2	3	3	3	4	3	4	5	2	3	3	3	4	3	4	5	15.9	15.9	15.9
tr|A1B8K8|A1B8K8_PARDP	tr|A1B8K8|A1B8K8_PARDP	314400000	352270000	367240000	398480000	406130000	387010000	401000000	386660000	0.906117	-0.142231	0.120811	Pden_3786	tr|A1B8K8|A1B8K8_PARDP 30S ribosomal protein S1 OS=Paracoccus denitrificans (strain Pd 1222) OX=318586 GN=Pden_3786 PE=3 SV=1	40	40	40		1	40	40	40	21	25	31	27	30	30	24	30	21	25	31	27	30	30	24	30	21	25	31	27	30	30	24	30	71.6	71.6	71.6
tr|A1AZ47|A1AZ47_PARDP	tr|A1AZ47|A1AZ47_PARDP	0	5415700	5255600	0	4922400	6050900	6611400	6203500	0.448596	-1.15651	0.120921	Pden_0427	tr|A1AZ47|A1AZ47_PARDP Uncharacterized protein OS=Paracoccus denitrificans (strain Pd 1222) OX=318586 GN=Pden_0427 PE=4 SV=1	4	4	4		1	4	4	4	1	2	3	0	3	3	4	3	1	2	3	0	3	3	4	3	1	2	3	0	3	3	4	3	16.2	16.2	16.2
sp|A1B2U9|NDK_PARDP	sp|A1B2U9|NDK_PARDP	186570000	202770000	207400000	225170000	198250000	262120000	259000000	230700000	0.865105	-0.209053	0.121114	ndk	sp|A1B2U9|NDK_PARDP Nucleoside diphosphate kinase OS=Paracoccus denitrificans (strain Pd 1222) OX=318586 GN=ndk PE=3 SV=1	12	12	12		1	12	12	12	8	10	10	9	12	11	9	9	8	10	10	9	12	11	9	9	8	10	10	9	12	11	9	9	88.6	88.6	88.6
tr|A1AZJ4|A1AZJ4_PARDP	tr|A1AZJ4|A1AZJ4_PARDP	26625000	22215000	21726000	20069000	19590000	17799000	19504000	21653000	1.15391	0.20653	0.121974	gatA	tr|A1AZJ4|A1AZJ4_PARDP Glutamyl-tRNA(Gln) amidotransferase subunit A OS=Paracoccus denitrificans (strain Pd 1222) OX=318586 GN=gatA PE=3 SV=1	14	14	14		1	14	14	14	7	10	11	8	10	10	8	8	7	10	11	8	10	10	8	8	7	10	11	8	10	10	8	8	47.5	47.5	47.5
tr|A1B6A1|A1B6A1_PARDP	tr|A1B6A1|A1B6A1_PARDP	127400000	146000000	146790000	154500000	132440000	129130000	129380000	135050000	1.09257	0.127721	0.122344	Pden_2961	tr|A1B6A1|A1B6A1_PARDP Isocitrate dehydrogenase [NADP] OS=Paracoccus denitrificans (strain Pd 1222) OX=318586 GN=Pden_2961 PE=3 SV=1	35	35	35		1	35	35	35	25	24	27	25	28	26	27	23	25	24	27	25	28	26	27	23	25	24	27	25	28	26	27	23	84.9	84.9	84.9
tr|A1B6A5|A1B6A5_PARDP	tr|A1B6A5|A1B6A5_PARDP	28746000	29966000	28431000	27096000	30985000	30091000	28289000	32137000	0.940223	-0.0889248	0.125025	rne	tr|A1B6A5|A1B6A5_PARDP Ribonuclease E OS=Paracoccus denitrificans (strain Pd 1222) OX=318586 GN=rne PE=3 SV=1	31	31	31		1	31	31	31	20	20	18	18	19	19	22	18	20	20	18	18	19	19	22	18	20	20	18	18	19	19	22	18	36.5	36.5	36.5
tr|A1B8W4|A1B8W4_PARDP	tr|A1B8W4|A1B8W4_PARDP	1.53663e+07	2.04766e+07	1.99029e+07	1.38812e+07	3.14041e+07	3.04092e+07	2.73603e+07	2.18576e+07	0.923423	-0.114937	0.00981274	pdhA	tr|A1B8W4|A1B8W4_PARDP Pyruvate dehydrogenase E1 component subunit alpha OS=Paracoccus denitrificans (strain Pd 1222) OX=318586 GN=pdhA PE=4 SV=1	17	17	17		1	17	17	17	9	8	11	8	8	7	9	9	9	8	11	8	8	7	9	9	9	8	11	8	8	7	9	9	56.9	56.9	56.9
sp|A1B2X1|ACP_PARDP	sp|A1B2X1|ACP_PARDP	0	0	11050000	0	13547000	15453000	15619000	0	0.247652	-2.01361	0.125839	acpP	sp|A1B2X1|ACP_PARDP Acyl carrier protein OS=Paracoccus denitrificans (strain Pd 1222) OX=318586 GN=acpP PE=3 SV=1	3	3	3		1	3	3	3	0	2	3	1	2	2	2	1	0	2	3	1	2	2	2	1	0	2	3	1	2	2	2	1	27.3	27.3	27.3
tr|A1BAI3|A1BAI3_PARDP	tr|A1BAI3|A1BAI3_PARDP	35343000	38112000	39400000	39865000	41575000	41238000	37923000	41612000	0.940695	-0.0882006	0.126098	Pden_4463	tr|A1BAI3|A1BAI3_PARDP Adenylosuccinate lyase OS=Paracoccus denitrificans (strain Pd 1222) OX=318586 GN=Pden_4463 PE=3 SV=1	26	26	26		1	26	26	26	14	13	15	16	12	13	17	14	14	13	15	16	12	13	17	14	14	13	15	16	12	13	17	14	60.3	60.3	60.3
tr|A1AYS5|A1AYS5_PARDP	tr|A1AYS5|A1AYS5_PARDP	0	0	3234100	3824300	3325300	4306100	4258800	3720300	0.452157	-1.1451	0.126471	Pden_0305	tr|A1AYS5|A1AYS5_PARDP DUF1127 domain-containing protein OS=Paracoccus denitrificans (strain Pd 1222) OX=318586 GN=Pden_0305 PE=4 SV=1	6	6	6		1	6	6	6	1	2	3	2	4	4	4	4	1	2	3	2	4	4	4	4	1	2	3	2	4	4	4	4	55.8	55.8	55.8
tr|A1BA70|A1BA70_PARDP	tr|A1BA70|A1BA70_PARDP	2747800	2153600	0	2282100	2929800	3616600	2926500	2799800	0.585324	-0.772694	0.126534	Pden_4350	tr|A1BA70|A1BA70_PARDP Periplasmic glucan biosynthesis protein, MdoG OS=Paracoccus denitrificans (strain Pd 1222) OX=318586 GN=Pden_4350 PE=3 SV=1	4	4	4		1	4	4	4	2	2	2	2	3	4	4	3	2	2	2	2	3	4	4	3	2	2	2	2	3	4	4	3	9.9	9.9	9.9
tr|A1AZ29|A1AZ29_PARDP	tr|A1AZ29|A1AZ29_PARDP	4733600	6429400	7297600	6303800	5495300	3541600	0	5218700	1.73717	0.796739	0.127376	Pden_0409	tr|A1AZ29|A1AZ29_PARDP Aminotransferase, class V OS=Paracoccus denitrificans (strain Pd 1222) OX=318586 GN=Pden_0409 PE=4 SV=1	10	10	10		1	10	10	10	3	5	4	4	2	3	3	4	3	5	4	4	2	3	3	4	3	5	4	4	2	3	3	4	27.3	27.3	27.3
tr|A1B5H2|A1B5H2_PARDP	tr|A1B5H2|A1B5H2_PARDP	3000600	0	3076800	0	3367800	3684500	3433500	2890100	0.454354	-1.13811	0.12749	Pden_2679	tr|A1B5H2|A1B5H2_PARDP Surface antigen (D15) OS=Paracoccus denitrificans (strain Pd 1222) OX=318586 GN=Pden_2679 PE=4 SV=1	4	4	4		1	4	4	4	3	0	2	1	3	3	2	2	3	0	2	1	3	3	2	2	3	0	2	1	3	3	2	2	8	8	8
sp|A1B021|RS12_PARDP	sp|A1B021|RS12_PARDP	111410000	73216000	66629000	65097000	40904000	66904000	61482000	55426000	1.40779	0.493428	0.127653	rpsL	sp|A1B021|RS12_PARDP Small ribosomal subunit protein uS12 OS=Paracoccus denitrificans (strain Pd 1222) OX=318586 GN=rpsL PE=3 SV=1	6	6	6		1	6	6	6	3	4	4	6	4	4	5	4	3	4	4	6	4	4	5	4	3	4	4	6	4	4	5	4	38.2	38.2	38.2
tr|A1B358|A1B358_PARDP	tr|A1B358|A1B358_PARDP	4353800	2658300	2652500	4145700	2659700	2245700	2773500	2304900	1.38327	0.468084	0.127812	Pden_1855	tr|A1B358|A1B358_PARDP ABC transporter related protein OS=Paracoccus denitrificans (strain Pd 1222) OX=318586 GN=Pden_1855 PE=4 SV=1	5	5	5		1	5	5	5	2	2	5	2	3	2	3	2	2	2	5	2	3	2	3	2	2	2	5	2	3	2	3	2	26.6	26.6	26.6
tr|A1B3K2|A1B3K2_PARDP	tr|A1B3K2|A1B3K2_PARDP	23667000	21687000	22670000	33479000	17543000	21160000	19768000	20452000	1.2861	0.363005	0.128145	Pden_2004	tr|A1B3K2|A1B3K2_PARDP Peptidoglycan-binding LysM OS=Paracoccus denitrificans (strain Pd 1222) OX=318586 GN=Pden_2004 PE=4 SV=1	7	7	7		1	7	7	7	4	5	5	3	5	6	5	6	4	5	5	3	5	6	5	6	4	5	5	3	5	6	5	6	42.2	42.2	42.2
tr|A1AZR5|A1AZR5_PARDP	tr|A1AZR5|A1AZR5_PARDP	0	2289200	0	0	3128200	4755400	2780500	0	0.214664	-2.21985	0.128316	def	tr|A1AZR5|A1AZR5_PARDP Peptide deformylase OS=Paracoccus denitrificans (strain Pd 1222) OX=318586 GN=def PE=3 SV=1	3	3	3		1	3	3	3	0	2	0	1	2	2	2	1	0	2	0	1	2	2	2	1	0	2	0	1	2	2	2	1	15.6	15.6	15.6
sp|A1B050|RS13_PARDP	sp|A1B050|RS13_PARDP	194880000	259100000	271190000	219950000	269940000	303460000	257940000	262990000	0.863652	-0.211478	0.128772	rpsM	sp|A1B050|RS13_PARDP Small ribosomal subunit protein uS13 OS=Paracoccus denitrificans (strain Pd 1222) OX=318586 GN=rpsM PE=3 SV=2	11	11	11		1	11	11	11	8	9	9	9	10	10	11	9	8	9	9	9	10	10	11	9	8	9	9	9	10	10	11	9	63.9	63.9	63.9
sp|A1B513|LEUC_PARDP	sp|A1B513|LEUC_PARDP	18106000	18766000	17215000	17178000	16250000	16795000	16392000	17976000	1.05714	0.0801669	0.129049	leuC	sp|A1B513|LEUC_PARDP 3-isopropylmalate dehydratase large subunit OS=Paracoccus denitrificans (strain Pd 1222) OX=318586 GN=leuC PE=3 SV=1	19	19	19		1	19	19	19	9	10	11	12	11	12	13	16	9	10	11	12	11	12	13	16	9	10	11	12	11	12	13	16	49.8	49.8	49.8
tr|A1B2S2|A1B2S2_PARDP	tr|A1B2S2|A1B2S2_PARDP	3351600	2644500	2491700	0	3583100	4469400	3187800	3240500	0.586142	-0.770679	0.131303	Pden_1719	tr|A1B2S2|A1B2S2_PARDP AMP-dependent synthetase and ligase OS=Paracoccus denitrificans (strain Pd 1222) OX=318586 GN=Pden_1719 PE=4 SV=1	9	9	9		1	9	9	9	4	2	2	1	5	8	6	6	4	2	2	1	5	8	6	6	4	2	2	1	5	8	6	6	21.3	21.3	21.3
tr|A1B2N7|A1B2N7_PARDP	tr|A1B2N7|A1B2N7_PARDP	0	0	1634700	0	0	1755200	2707000	2362300	0.239534	-2.0617	0.131436	Pden_1684	tr|A1B2N7|A1B2N7_PARDP Monosaccharide ABC transporter substrate-binding protein, CUT2 family OS=Paracoccus denitrificans (strain Pd 1222) OX=318586 GN=Pden_1684 PE=4 SV=1	3	3	3		1	3	3	3	1	1	2	1	2	2	3	3	1	1	2	1	2	2	3	3	1	1	2	1	2	2	3	3	22.4	22.4	22.4
tr|A1B1U8|A1B1U8_PARDP	tr|A1B1U8|A1B1U8_PARDP	68987000	42574000	47046000	54740000	43074000	40230000	41645000	40820000	1.28701	0.364028	0.131672	Pden_1391	tr|A1B1U8|A1B1U8_PARDP BolA family protein OS=Paracoccus denitrificans (strain Pd 1222) OX=318586 GN=Pden_1391 PE=3 SV=1	3	3	3		1	3	3	3	2	2	3	3	3	3	3	3	2	2	3	3	3	3	3	3	2	2	3	3	3	3	3	3	48.8	48.8	48.8
tr|A1B501|A1B501_PARDP	tr|A1B501|A1B501_PARDP	15579000	19155000	17818000	18316000	18624000	19652000	20271000	18632000	0.918229	-0.123074	0.133309	Pden_2508	tr|A1B501|A1B501_PARDP Carboxyl-terminal protease OS=Paracoccus denitrificans (strain Pd 1222) OX=318586 GN=Pden_2508 PE=3 SV=1	13	13	13		1	13	13	13	6	9	8	10	8	8	8	10	6	9	8	10	8	8	8	10	6	9	8	10	8	8	8	10	42.5	42.5	42.5
sp|A1B9H0|MNMA_PARDP	sp|A1B9H0|MNMA_PARDP	2855700	4030100	4313900	5116400	4568500	5517700	4680300	5404700	0.808881	-0.306001	0.133677	mnmA	sp|A1B9H0|MNMA_PARDP tRNA-specific 2-thiouridylase MnmA OS=Paracoccus denitrificans (strain Pd 1222) OX=318586 GN=mnmA PE=3 SV=1	8	8	8		1	8	8	8	2	3	6	6	5	6	4	4	2	3	6	6	5	6	4	4	2	3	6	6	5	6	4	4	23.4	23.4	23.4
tr|A1AZX5|A1AZX5_PARDP	tr|A1AZX5|A1AZX5_PARDP	13610000	11168000	11969000	14203000	11838000	11703000	10860000	10861000	1.12567	0.170782	0.135138	Pden_0707	tr|A1AZX5|A1AZX5_PARDP Inositol-1-monophosphatase OS=Paracoccus denitrificans (strain Pd 1222) OX=318586 GN=Pden_0707 PE=3 SV=1	13	13	13		1	13	13	13	8	10	8	9	10	9	9	9	8	10	8	9	10	9	9	9	8	10	8	9	10	9	9	9	58.8	58.8	58.8
tr|A1B929|A1B929_PARDP	tr|A1B929|A1B929_PARDP	4829400	6970000	8229800	5530600	7702800	9255100	7820600	7093400	0.801954	-0.318408	0.135651	Pden_3957	tr|A1B929|A1B929_PARDP Amino acid/amide ABC transporter substrate-binding protein, HAAT family OS=Paracoccus denitrificans (strain Pd 1222) OX=318586 GN=Pden_3957 PE=4 SV=1	9	9	9		1	9	9	9	2	3	8	4	5	6	6	4	2	3	8	4	5	6	6	4	2	3	8	4	5	6	6	4	32.5	32.5	32.5
tr|A1B3J8|A1B3J8_PARDP	tr|A1B3J8|A1B3J8_PARDP	0	20546000	17651000	0	16254000	23606000	23108000	19748000	0.461785	-1.11471	0.136181	Pden_2000	tr|A1B3J8|A1B3J8_PARDP YCII-related protein OS=Paracoccus denitrificans (strain Pd 1222) OX=318586 GN=Pden_2000 PE=3 SV=1	2	2	2		1	2	2	2	2	1	1	1	1	1	1	1	2	1	1	1	1	1	1	1	2	1	1	1	1	1	1	1	19.8	19.8	19.8
tr|A1B9C3|A1B9C3_PARDP	tr|A1B9C3|A1B9C3_PARDP	20237000	15794000	16546000	14247000	13762000	13675000	14732000	14449000	1.18026	0.239106	0.136708	glcB	tr|A1B9C3|A1B9C3_PARDP Malate synthase G OS=Paracoccus denitrificans (strain Pd 1222) OX=318586 GN=glcB PE=3 SV=1	22	22	22		1	22	22	22	14	18	15	14	11	14	12	13	14	18	15	14	11	14	12	13	14	18	15	14	11	14	12	13	37.5	37.5	37.5
tr|A1B5Z3|A1B5Z3_PARDP	tr|A1B5Z3|A1B5Z3_PARDP	2342800	3094400	2557800	3148200	2963800	3031100	3269700	3565300	0.868534	-0.203346	0.137256	rnr	tr|A1B5Z3|A1B5Z3_PARDP Ribonuclease R OS=Paracoccus denitrificans (strain Pd 1222) OX=318586 GN=rnr PE=3 SV=1	10	10	10		1	10	10	10	2	3	5	2	6	5	4	6	2	3	5	2	6	5	4	6	2	3	5	2	6	5	4	6	16.7	16.7	16.7
tr|A1B4I0|A1B4I0_PARDP	tr|A1B4I0|A1B4I0_PARDP	7112800	7089300	6446100	7722500	6717300	10790000	13463000	8869200	0.712125	-0.489798	0.138071	Pden_2333	tr|A1B4I0|A1B4I0_PARDP DUF4202 domain-containing protein OS=Paracoccus denitrificans (strain Pd 1222) OX=318586 GN=Pden_2333 PE=4 SV=1	3	3	3		1	3	3	3	2	3	3	3	2	3	2	3	2	3	3	3	2	3	2	3	2	3	3	3	2	3	2	3	20.3	20.3	20.3
sp|P52236|CCMG_PARDP	sp|P52236|CCMG_PARDP	0	0	0	3250400	3576200	4616500	4312000	0	0.259934	-1.94378	0.138281	ccmG	sp|P52236|CCMG_PARDP Thiol:disulfide interchange protein DsbE homolog OS=Paracoccus denitrificans (strain Pd 1222) OX=318586 GN=ccmG PE=3 SV=2	2	2	2		1	2	2	2	1	1	1	2	2	2	2	1	1	1	1	2	2	2	2	1	1	1	1	2	2	2	2	1	14	14	14
sp|A1B033|RS3_PARDP	sp|A1B033|RS3_PARDP	180170000	154980000	163720000	135290000	170100000	187410000	181390000	170190000	0.894329	-0.161122	0.139008	rpsC	sp|A1B033|RS3_PARDP Small ribosomal subunit protein uS3 OS=Paracoccus denitrificans (strain Pd 1222) OX=318586 GN=rpsC PE=3 SV=1	22	22	22		1	22	22	22	12	16	18	15	15	16	14	17	12	16	18	15	15	16	14	17	12	16	18	15	15	16	14	17	66.7	66.7	66.7
tr|A1BB68|A1BB68_PARDP	tr|A1BB68|A1BB68_PARDP	12801000	10443000	9580500	11175000	10300000	8641600	9335200	10205000	1.14338	0.193311	0.142905	Pden_4701	tr|A1BB68|A1BB68_PARDP Transcriptional regulator, ArsR family OS=Paracoccus denitrificans (strain Pd 1222) OX=318586 GN=Pden_4701 PE=4 SV=1	4	4	4		1	4	4	4	3	4	2	2	4	3	2	2	3	4	2	2	4	3	2	2	3	4	2	2	4	3	2	2	44.3	44.3	44.3
tr|A1B596|A1B596_PARDP	tr|A1B596|A1B596_PARDP	19290000	18581000	16429000	20719000	16476000	16728000	16848000	17960000	1.10303	0.141467	0.143463	Pden_2603	tr|A1B596|A1B596_PARDP PTS IIA-like nitrogen-regulatory protein PtsN OS=Paracoccus denitrificans (strain Pd 1222) OX=318586 GN=Pden_2603 PE=4 SV=1	8	8	8		1	8	8	8	5	4	3	5	3	5	2	3	5	4	3	5	3	5	2	3	5	4	3	5	3	5	2	3	72.1	72.1	72.1
tr|A1B9R0|A1B9R0_PARDP	tr|A1B9R0|A1B9R0_PARDP	17654000	15453000	12529000	14475000	13984000	21464000	19545000	18234000	0.820886	-0.284747	0.14404	Pden_4190	tr|A1B9R0|A1B9R0_PARDP Carbohydrate ABC transporter substrate-binding protein, CUT1 family OS=Paracoccus denitrificans (strain Pd 1222) OX=318586 GN=Pden_4190 PE=3 SV=1	14	14	14		1	14	14	14	7	7	7	7	7	11	10	12	7	7	7	7	7	11	10	12	7	7	7	7	7	11	10	12	37.6	37.6	37.6
tr|A1BA42|A1BA42_PARDP	tr|A1BA42|A1BA42_PARDP	6167600	8419400	9033500	8985800	9314700	9803100	8576100	10316000	0.857837	-0.221224	0.144367	Pden_4322	tr|A1BA42|A1BA42_PARDP Metalloprotease TldD OS=Paracoccus denitrificans (strain Pd 1222) OX=318586 GN=Pden_4322 PE=3 SV=1	14	14	14		1	14	14	14	3	5	6	7	7	11	7	8	3	5	6	7	7	11	7	8	3	5	6	7	7	11	7	8	35.9	35.9	35.9
tr|A1AZV6|A1AZV6_PARDP	tr|A1AZV6|A1AZV6_PARDP	4494200	4868700	4003000	4483300	4083700	5441200	5593900	5729800	0.856134	-0.224091	0.144648	cpoB	tr|A1AZV6|A1AZV6_PARDP Cell division coordinator CpoB OS=Paracoccus denitrificans (strain Pd 1222) OX=318586 GN=cpoB PE=3 SV=1	5	5	5		1	5	5	5	3	2	2	3	3	2	4	4	3	2	2	3	3	2	4	4	3	2	2	3	3	2	4	4	20.4	20.4	20.4
tr|A1B952|A1B952_PARDP	tr|A1B952|A1B952_PARDP	13200000	9351500	8035000	9414300	7600500	7895600	7176200	8699300	1.27506	0.35057	0.146266	Pden_3980	tr|A1B952|A1B952_PARDP NUDIX hydrolase OS=Paracoccus denitrificans (strain Pd 1222) OX=318586 GN=Pden_3980 PE=4 SV=1	6	6	6		1	6	6	6	4	4	4	4	4	5	5	4	4	4	4	4	4	5	5	4	4	4	4	4	4	5	5	4	25.5	25.5	25.5
tr|A1B462|A1B462_PARDP	tr|A1B462|A1B462_PARDP	34060000	42150000	40422000	55820000	33255000	31187000	30472000	41286000	1.26617	0.340468	0.147107	Pden_2214	tr|A1B462|A1B462_PARDP Accessory factor UbiK family protein OS=Paracoccus denitrificans (strain Pd 1222) OX=318586 GN=Pden_2214 PE=4 SV=1	4	4	4		1	4	4	4	2	3	4	3	4	3	4	3	2	3	4	3	4	3	4	3	2	3	4	3	4	3	4	3	50	50	50
tr|A1B398|A1B398_PARDP	tr|A1B398|A1B398_PARDP	3321800	3807100	3308100	2797200	3168300	4501800	3812500	4086400	0.850035	-0.234405	0.148445	Pden_1897	tr|A1B398|A1B398_PARDP Betaine aldehyde dehydrogenase OS=Paracoccus denitrificans (strain Pd 1222) OX=318586 GN=Pden_1897 PE=3 SV=1	8	8	8		1	8	8	8	2	6	4	4	3	3	2	4	2	6	4	4	3	3	2	4	2	6	4	4	3	3	2	4	27.4	27.4	27.4
tr|A1AY27|A1AY27_PARDP	tr|A1AY27|A1AY27_PARDP	0	0	1542800	2059000	1945600	1793400	1927700	2034600	0.467687	-1.09638	0.148506	Pden_0054	tr|A1AY27|A1AY27_PARDP Phenylacetate-CoA ligase, putative OS=Paracoccus denitrificans (strain Pd 1222) OX=318586 GN=Pden_0054 PE=4 SV=1	4	4	4		1	4	4	4	0	1	2	2	2	3	3	3	0	1	2	2	2	3	3	3	0	1	2	2	2	3	3	3	13.6	13.6	13.6
tr|A1B2S0|A1B2S0_PARDP	tr|A1B2S0|A1B2S0_PARDP	16719000	18717000	18883000	21796000	16666000	25460000	25100000	26972000	0.808032	-0.307516	0.14863	Pden_1717	tr|A1B2S0|A1B2S0_PARDP Amino acid/amide ABC transporter substrate-binding protein, HAAT family OS=Paracoccus denitrificans (strain Pd 1222) OX=318586 GN=Pden_1717 PE=4 SV=1	11	11	11		1	11	11	11	8	8	7	8	9	8	9	6	8	8	7	8	9	8	9	6	8	8	7	8	9	8	9	6	41.1	41.1	41.1
tr|A1AZN4|A1AZN4_PARDP	tr|A1AZN4|A1AZN4_PARDP	4489800	5380200	6128100	0	0	0	4319900	0	3.70335	1.88883	0.148697	Pden_0616	tr|A1AZN4|A1AZN4_PARDP Bacterioferritin OS=Paracoccus denitrificans (strain Pd 1222) OX=318586 GN=Pden_0616 PE=3 SV=1	4	4	4		1	4	4	4	3	3	4	1	1	1	2	1	3	3	4	1	1	1	2	1	3	3	4	1	1	1	2	1	26.7	26.7	26.7
tr|A1B3M4|A1B3M4_PARDP	tr|A1B3M4|A1B3M4_PARDP	122410000	102180000	108830000	108470000	125040000	114080000	128350000	112730000	0.920221	-0.119948	0.149009	Pden_2026	tr|A1B3M4|A1B3M4_PARDP Acetyl-CoA acetyltransferase OS=Paracoccus denitrificans (strain Pd 1222) OX=318586 GN=Pden_2026 PE=3 SV=1	24	24	24		1	24	24	24	19	20	18	19	20	18	18	19	19	20	18	19	20	18	18	19	19	20	18	19	20	18	18	19	84.1	84.1	84.1
tr|A1B4Q4|A1B4Q4_PARDP	tr|A1B4Q4|A1B4Q4_PARDP	5273100	5829900	5987900	6037200	3933800	4855500	4758100	6116500	1.17617	0.234097	0.149686	Pden_2410	tr|A1B4Q4|A1B4Q4_PARDP Mur ligase OS=Paracoccus denitrificans (strain Pd 1222) OX=318586 GN=Pden_2410 PE=4 SV=1	9	9	9		1	9	9	9	4	3	5	3	3	6	6	2	4	3	5	3	3	6	6	2	4	3	5	3	3	6	6	2	16.2	16.2	16.2
sp|A1B026|RS10_PARDP	sp|A1B026|RS10_PARDP	129990000	137190000	136700000	139490000	138620000	158690000	150000000	136200000	0.931209	-0.102822	0.150022	rpsJ	sp|A1B026|RS10_PARDP Small ribosomal subunit protein uS10 OS=Paracoccus denitrificans (strain Pd 1222) OX=318586 GN=rpsJ PE=3 SV=1	7	7	7		1	7	7	7	7	7	7	7	7	7	7	7	7	7	7	7	7	7	7	7	7	7	7	7	7	7	7	7	57.8	57.8	57.8
tr|A1B3K0|A1B3K0_PARDP	tr|A1B3K0|A1B3K0_PARDP	3013000	6548400	5462600	2686000	5222700	6662500	6889800	6153300	0.710438	-0.49322	0.15027	Pden_2002	tr|A1B3K0|A1B3K0_PARDP Lipid A ABC exporter family, fused ATPase and inner membrane subunits OS=Paracoccus denitrificans (strain Pd 1222) OX=318586 GN=Pden_2002 PE=4 SV=1	14	14	14		1	14	14	14	4	5	5	3	7	9	9	7	4	5	5	3	7	9	9	7	4	5	5	3	7	9	9	7	28	28	28
tr|A1B547|A1B547_PARDP	tr|A1B547|A1B547_PARDP	4701900	5795200	5757600	7129700	7722500	6815900	6096600	6775000	0.853134	-0.229156	0.15091	Pden_2554	tr|A1B547|A1B547_PARDP Dihydroorotase OS=Paracoccus denitrificans (strain Pd 1222) OX=318586 GN=Pden_2554 PE=4 SV=1	9	9	9		1	9	9	9	2	6	3	4	6	4	5	6	2	6	3	4	6	4	5	6	2	6	3	4	6	4	5	6	28.4	28.4	28.4
tr|A1B0M1|A1B0M1_PARDP	tr|A1B0M1|A1B0M1_PARDP	230270000	267280000	267320000	358180000	286120000	368020000	320510000	378710000	0.829824	-0.269123	0.150917	Pden_0954	tr|A1B0M1|A1B0M1_PARDP Cold-shock DNA-binding protein family OS=Paracoccus denitrificans (strain Pd 1222) OX=318586 GN=Pden_0954 PE=4 SV=1	6	6	6		1	6	6	6	5	6	5	5	4	5	5	5	5	6	5	5	4	5	5	5	5	6	5	5	4	5	5	5	80.9	80.9	80.9
sp|A1B4C2|RL35_PARDP	sp|A1B4C2|RL35_PARDP	50631000	56527000	0	33456000	0	36297000	0	0	3.87398	1.95382	0.150944	rpmI	sp|A1B4C2|RL35_PARDP Large ribosomal subunit protein bL35 OS=Paracoccus denitrificans (strain Pd 1222) OX=318586 GN=rpmI PE=3 SV=1	2	2	2		1	2	2	2	2	2	2	2	1	2	1	1	2	2	2	2	1	2	1	1	2	2	2	2	1	2	1	1	33.3	33.3	33.3
tr|A1B5Q3|A1B5Q3_PARDP	tr|A1B5Q3|A1B5Q3_PARDP	202790000	181140000	202250000	129910000	162480000	242950000	272140000	230780000	0.788341	-0.343107	0.151093	Pden_2763	tr|A1B5Q3|A1B5Q3_PARDP Outer membrane porin OS=Paracoccus denitrificans (strain Pd 1222) OX=318586 GN=Pden_2763 PE=4 SV=1	15	15	15		1	15	15	15	7	10	10	8	13	12	12	10	7	10	10	8	13	12	12	10	7	10	10	8	13	12	12	10	53.9	53.9	53.9
tr|A1B9U4|A1B9U4_PARDP	tr|A1B9U4|A1B9U4_PARDP	0	4454300	5769000	4053600	3840300	0	0	0	3.71765	1.89439	0.151237	Pden_4224	tr|A1B9U4|A1B9U4_PARDP Hemerythrin-like domain-containing protein OS=Paracoccus denitrificans (strain Pd 1222) OX=318586 GN=Pden_4224 PE=4 SV=1	2	2	2		1	2	2	2	2	2	2	2	2	1	1	1	2	2	2	2	2	1	1	1	2	2	2	2	2	1	1	1	14.2	14.2	14.2
tr|A1B4H4|A1B4H4_PARDP	tr|A1B4H4|A1B4H4_PARDP	0	0	2747700	3038000	3385600	3081700	2959200	2752900	0.47504	-1.07388	0.151401	Pden_2327	tr|A1B4H4|A1B4H4_PARDP DUF1428 domain-containing protein OS=Paracoccus denitrificans (strain Pd 1222) OX=318586 GN=Pden_2327 PE=4 SV=1	4	4	4		1	4	4	4	1	1	2	2	4	2	2	3	1	1	2	2	4	2	2	3	1	1	2	2	4	2	2	3	45.8	45.8	45.8
tr|A1AZA6|A1AZA6_PARDP	tr|A1AZA6|A1AZA6_PARDP	8927100	9548500	9153600	8090000	8629900	8261800	8320500	8167500	1.07009	0.0977288	0.152532	Pden_0488	tr|A1AZA6|A1AZA6_PARDP Glutamate synthase (NADPH) large subunit OS=Paracoccus denitrificans (strain Pd 1222) OX=318586 GN=Pden_0488 PE=3 SV=1	38	38	38		1	38	38	38	20	20	24	12	20	21	23	22	20	20	24	12	20	21	23	22	20	20	24	12	20	21	23	22	32.3	32.3	32.3
tr|A1B652|A1B652_PARDP	tr|A1B652|A1B652_PARDP	2243900	3333600	2588500	1718500	2573600	3152200	3517700	3311000	0.787327	-0.344965	0.15265	Pden_2912	tr|A1B652|A1B652_PARDP Replication protein, putative OS=Paracoccus denitrificans (strain Pd 1222) OX=318586 GN=Pden_2912 PE=4 SV=1	11	11	11		1	11	11	11	2	6	7	2	6	6	8	7	2	6	7	2	6	6	8	7	2	6	7	2	6	6	8	7	32.2	32.2	32.2
tr|A1B1U9|A1B1U9_PARDP	tr|A1B1U9|A1B1U9_PARDP	52173000	39622000	43185000	51642000	37789000	40229000	43400000	41484000	1.14561	0.196115	0.153025	Pden_1392	tr|A1B1U9|A1B1U9_PARDP Glutaredoxin OS=Paracoccus denitrificans (strain Pd 1222) OX=318586 GN=Pden_1392 PE=3 SV=1	8	8	8		1	8	8	8	5	6	5	5	5	5	5	5	5	6	5	5	5	5	5	5	5	6	5	5	5	5	5	5	69.2	69.2	69.2
tr|A1AYM5|A1AYM5_PARDP	tr|A1AYM5|A1AYM5_PARDP	13069000	16268000	15394000	15916000	15344000	18246000	17269000	16096000	0.905787	-0.142756	0.153452	Pden_0255	tr|A1AYM5|A1AYM5_PARDP HTH HARE-type domain-containing protein OS=Paracoccus denitrificans (strain Pd 1222) OX=318586 GN=Pden_0255 PE=4 SV=1	11	11	11		1	11	11	11	3	8	6	6	9	6	7	7	3	8	6	6	9	6	7	7	3	8	6	6	9	6	7	7	69.2	69.2	69.2
tr|A1B064|A1B064_PARDP;tr|A1B0Z0|A1B0Z0_PARDP	tr|A1B064|A1B064_PARDP	7593800	7587100	9751000	10886000	10572000	10964000	9672900	10816000	0.852302	-0.230564	0.154277		tr|A1B064|A1B064_PARDP L-aspartate ABC transporter ATP-binding protein / L-glutamine ABC transporter ATP-binding protein / L-glutamate ABC transporter ATP-binding protein / L-asparagine ABC transporter ATP-binding protein OS=Paracoccus denitrificans (strai	8;1	8;1	8;1		2	8	8	8	6	4	5	4	7	5	6	7	6	4	5	4	7	5	6	7	6	4	5	4	7	5	6	7	31.1	31.1	31.1
tr|A1BAB6|A1BAB6_PARDP	tr|A1BAB6|A1BAB6_PARDP	25217000	24114000	26196000	23442000	25288000	27203000	24846000	27576000	0.943344	-0.0841448	0.155072	cysC	tr|A1BAB6|A1BAB6_PARDP Multifunctional fusion protein OS=Paracoccus denitrificans (strain Pd 1222) OX=318586 GN=cysC PE=3 SV=1	20	20	20		1	20	20	20	12	9	11	8	14	15	14	14	12	9	11	8	14	15	14	14	12	9	11	8	14	15	14	14	38.1	38.1	38.1
tr|A1B4N7|A1B4N7_PARDP	tr|A1B4N7|A1B4N7_PARDP	30587000	24824000	23979000	25361000	23775000	22854000	23196000	23712000	1.11989	0.163355	0.156507	Pden_2393	tr|A1B4N7|A1B4N7_PARDP 6-phosphogluconate dehydrogenase, decarboxylating OS=Paracoccus denitrificans (strain Pd 1222) OX=318586 GN=Pden_2393 PE=3 SV=1	19	19	19		1	19	19	19	12	14	16	16	17	14	15	13	12	14	16	16	17	14	15	13	12	14	16	16	17	14	15	13	52.8	52.8	52.8
tr|A1BBH5|A1BBH5_PARDP	tr|A1BBH5|A1BBH5_PARDP	0	7451500	0	0	12018000	8051500	7903200	0	0.266385	-1.90842	0.156797	Pden_4808	tr|A1BBH5|A1BBH5_PARDP Phenylacetate-CoA oxygenase, PaaI subunit OS=Paracoccus denitrificans (strain Pd 1222) OX=318586 GN=Pden_4808 PE=4 SV=1	4	4	4		1	4	4	4	1	2	1	2	3	3	2	1	1	2	1	2	3	3	2	1	1	2	1	2	3	3	2	1	13	13	13
tr|A1B0B7|A1B0B7_PARDP	tr|A1B0B7|A1B0B7_PARDP	0	0	4273200	0	0	5084200	4997100	4837700	0.286427	-1.80376	0.156877	Pden_0849	tr|A1B0B7|A1B0B7_PARDP Putative outer membrane protein OS=Paracoccus denitrificans (strain Pd 1222) OX=318586 GN=Pden_0849 PE=4 SV=1	3	3	3		1	3	3	3	1	1	3	1	1	2	2	2	1	1	3	1	1	2	2	2	1	1	3	1	1	2	2	2	20.6	20.6	20.6
tr|A1B644|A1B644_PARDP	tr|A1B644|A1B644_PARDP	39646000	49013000	46948000	48653000	51006000	46197000	55373000	50338000	0.908069	-0.139125	0.157943	Pden_2904	tr|A1B644|A1B644_PARDP 3-oxoacyl-[acyl-carrier-protein] synthase 2 OS=Paracoccus denitrificans (strain Pd 1222) OX=318586 GN=Pden_2904 PE=3 SV=1	15	15	15		1	15	15	15	10	11	10	9	11	13	8	10	10	11	10	9	11	13	8	10	10	11	10	9	11	13	8	10	55.5	55.5	55.5
tr|A1B3A9|A1B3A9_PARDP	tr|A1B3A9|A1B3A9_PARDP	46670000	45391000	44089000	45547000	42689000	38856000	44615000	45014000	1.06148	0.086071	0.158173	fumC	tr|A1B3A9|A1B3A9_PARDP Fumarate hydratase class II OS=Paracoccus denitrificans (strain Pd 1222) OX=318586 GN=fumC PE=3 SV=1	19	19	19		1	19	19	19	13	17	17	19	17	15	13	13	13	17	17	19	17	15	13	13	13	17	17	19	17	15	13	13	56.6	56.6	56.6
tr|A1B1F6|A1B1F6_PARDP	tr|A1B1F6|A1B1F6_PARDP	37567000	27090000	25197000	30813000	24076000	26148000	24950000	25220000	1.20193	0.265358	0.159529	Pden_1245	tr|A1B1F6|A1B1F6_PARDP 2-dehydro-3-deoxy-phosphogluconate aldolase OS=Paracoccus denitrificans (strain Pd 1222) OX=318586 GN=Pden_1245 PE=3 SV=1	10	10	10		1	10	10	10	7	7	9	6	9	9	8	7	7	7	9	6	9	9	8	7	7	7	9	6	9	9	8	7	61.8	61.8	61.8
tr|A1B7V6|A1B7V6_PARDP	tr|A1B7V6|A1B7V6_PARDP	0	2368100	0	0	2340200	3081100	2902800	0	0.284487	-1.81356	0.160409	Pden_3530	tr|A1B7V6|A1B7V6_PARDP Siderophore-interacting protein OS=Paracoccus denitrificans (strain Pd 1222) OX=318586 GN=Pden_3530 PE=4 SV=1	4	4	4		1	4	4	4	1	2	1	1	3	2	3	1	1	2	1	1	3	2	3	1	1	2	1	1	3	2	3	1	22.1	22.1	22.1
tr|A1BB82|A1BB82_PARDP	tr|A1BB82|A1BB82_PARDP	48354000	56300000	51919000	60190000	49529000	67869000	68509000	65005000	0.8639	-0.211063	0.161067	Pden_4715	tr|A1BB82|A1BB82_PARDP TRAP dicarboxylate transporter, DctP subunit OS=Paracoccus denitrificans (strain Pd 1222) OX=318586 GN=Pden_4715 PE=3 SV=1	14	14	14		1	14	14	14	10	9	8	11	11	13	12	11	10	9	8	11	11	13	12	11	10	9	8	11	11	13	12	11	61.2	61.2	61.2
tr|A1B956|A1B956_PARDP	tr|A1B956|A1B956_PARDP	44874000	41692000	43768000	41404000	48030000	43918000	43957000	44192000	0.953586	-0.0685649	0.162045	Pden_3984	tr|A1B956|A1B956_PARDP Aminotransferase OS=Paracoccus denitrificans (strain Pd 1222) OX=318586 GN=Pden_3984 PE=1 SV=1	27	27	27		1	27	27	27	21	21	21	22	19	22	19	20	21	21	21	22	19	22	19	20	21	21	21	22	19	22	19	20	71.3	71.3	71.3
tr|A1B8X0|A1B8X0_PARDP	tr|A1B8X0|A1B8X0_PARDP	2411800	0	1998600	0	2355000	2348300	2243900	2199000	0.482211	-1.05226	0.162311	Pden_3898	tr|A1B8X0|A1B8X0_PARDP Aldehyde dehydrogenase (NAD(+)) OS=Paracoccus denitrificans (strain Pd 1222) OX=318586 GN=Pden_3898 PE=3 SV=1	7	7	7		1	7	7	7	2	1	2	0	2	5	4	6	2	1	2	0	2	5	4	6	2	1	2	0	2	5	4	6	10.8	10.8	10.8
tr|A1B1T9|A1B1T9_PARDP	tr|A1B1T9|A1B1T9_PARDP	18132000	17522000	17732000	18011000	15615000	15233000	18562000	16515000	1.083	0.115038	0.162334	Pden_1382	tr|A1B1T9|A1B1T9_PARDP Probable periplasmic serine endoprotease DegP-like OS=Paracoccus denitrificans (strain Pd 1222) OX=318586 GN=Pden_1382 PE=4 SV=1	16	16	16		1	16	16	16	9	11	9	10	10	7	13	11	9	11	9	10	10	7	13	11	9	11	9	10	10	7	13	11	38.3	38.3	38.3
tr|A1BBF8|A1BBF8_PARDP	tr|A1BBF8|A1BBF8_PARDP	0	12934000	14093000	0	17630000	15806000	10843000	11576000	0.483878	-1.04729	0.163831	Pden_4791	tr|A1BBF8|A1BBF8_PARDP Phospho-2-dehydro-3-deoxyheptonate aldolase OS=Paracoccus denitrificans (strain Pd 1222) OX=318586 GN=Pden_4791 PE=3 SV=1	6	6	6		1	6	6	6	1	3	3	1	2	3	5	3	1	3	3	1	2	3	5	3	1	3	3	1	2	3	5	3	21.5	21.5	21.5
tr|A1B2M3|A1B2M3_PARDP	tr|A1B2M3|A1B2M3_PARDP	0	0	3145900	0	0	3647900	3933000	3170900	0.292593	-1.77303	0.165932	Pden_1670	tr|A1B2M3|A1B2M3_PARDP Binding-protein-dependent transport systems inner membrane component OS=Paracoccus denitrificans (strain Pd 1222) OX=318586 GN=Pden_1670 PE=3 SV=1	2	2	2		1	2	2	2	1	1	2	1	1	2	2	2	1	1	2	1	1	2	2	2	1	1	2	1	1	2	2	2	6.3	6.3	6.3
tr|A1B0C5|A1B0C5_PARDP	tr|A1B0C5|A1B0C5_PARDP	41679000	54822000	50563000	58562000	52695000	62012000	57795000	60376000	0.882977	-0.179552	0.166123	Pden_0857	tr|A1B0C5|A1B0C5_PARDP Enoyl-[acyl-carrier-protein] reductase [NADH] OS=Paracoccus denitrificans (strain Pd 1222) OX=318586 GN=Pden_0857 PE=3 SV=1	16	16	15		1	16	16	15	9	9	10	7	9	13	13	11	9	9	10	7	9	13	13	11	8	9	9	7	9	12	12	11	37.8	37.8	37.8
tr|A1B4E6|A1B4E6_PARDP	tr|A1B4E6|A1B4E6_PARDP	0	10541000	10018000	7531000	9712200	11994000	11206000	12808000	0.614389	-0.702775	0.166644	Pden_2299	tr|A1B4E6|A1B4E6_PARDP 3-deoxy-manno-octulosonate cytidylyltransferase OS=Paracoccus denitrificans (strain Pd 1222) OX=318586 GN=Pden_2299 PE=4 SV=1	10	10	10		1	10	10	10	1	3	5	6	5	7	6	5	1	3	5	6	5	7	6	5	1	3	5	6	5	7	6	5	37.2	37.2	37.2
tr|A1AY61|A1AY61_PARDP	tr|A1AY61|A1AY61_PARDP	0	10983000	10839000	11017000	11981000	12585000	12932000	15169000	0.623521	-0.681489	0.166901	Pden_0088	tr|A1AY61|A1AY61_PARDP Flagellin modification protein FlmD OS=Paracoccus denitrificans (strain Pd 1222) OX=318586 GN=Pden_0088 PE=4 SV=1	17	17	17		1	17	17	17	3	3	7	4	13	6	4	11	3	3	7	4	13	6	4	11	3	3	7	4	13	6	4	11	54.6	54.6	54.6
tr|A1B3D9|A1B3D9_PARDP	tr|A1B3D9|A1B3D9_PARDP	5860700	5956700	4803400	4922100	6624200	5898200	5826800	5584600	0.900104	-0.151837	0.168394	Pden_1940	tr|A1B3D9|A1B3D9_PARDP FAD dependent oxidoreductase OS=Paracoccus denitrificans (strain Pd 1222) OX=318586 GN=Pden_1940 PE=3 SV=1	19	19	19		1	19	19	19	7	9	7	6	9	10	11	6	7	9	7	6	9	10	11	6	7	9	7	6	9	10	11	6	30.4	30.4	30.4
tr|A1B2M9|A1B2M9_PARDP	tr|A1B2M9|A1B2M9_PARDP	0	2789200	2733900	0	2335000	3145300	2690500	3099800	0.490045	-1.02901	0.168452	Pden_1676	tr|A1B2M9|A1B2M9_PARDP 5-dehydro-2-deoxygluconokinase OS=Paracoccus denitrificans (strain Pd 1222) OX=318586 GN=Pden_1676 PE=4 SV=1	9	9	9		1	9	9	9	1	5	4	0	3	4	3	4	1	5	4	0	3	4	3	4	1	5	4	0	3	4	3	4	17	17	17
tr|A1B9E7|A1B9E7_PARDP	tr|A1B9E7|A1B9E7_PARDP	6875500	6032000	6020000	9035900	6972300	5215200	5172000	5223300	1.23826	0.308315	0.168659	Pden_4075	tr|A1B9E7|A1B9E7_PARDP L-lactate dehydrogenase (Cytochrome) OS=Paracoccus denitrificans (strain Pd 1222) OX=318586 GN=Pden_4075 PE=3 SV=1	7	7	7		1	7	7	7	5	4	4	3	3	3	4	4	5	4	4	3	3	3	4	4	5	4	4	3	3	3	4	4	20.7	20.7	20.7
sp|A1B616|ATPF_PARDP	sp|A1B616|ATPF_PARDP	44651000	40131000	44407000	35128000	41779000	46171000	44969000	48154000	0.907463	-0.14009	0.17024	atpF	sp|A1B616|ATPF_PARDP ATP synthase subunit b OS=Paracoccus denitrificans (strain Pd 1222) OX=318586 GN=atpF PE=3 SV=1	13	13	13		1	13	13	13	12	10	11	12	10	11	10	10	12	10	11	12	10	11	10	10	12	10	11	12	10	11	10	10	52.7	52.7	52.7
sp|A1B2N1|IOLG_PARDP	sp|A1B2N1|IOLG_PARDP	7814100	9060200	9510900	10404000	10224000	10242000	9843700	10331000	0.90523	-0.143643	0.171302	iolG	sp|A1B2N1|IOLG_PARDP Inositol 2-dehydrogenase OS=Paracoccus denitrificans (strain Pd 1222) OX=318586 GN=iolG PE=3 SV=1	11	11	11		1	11	11	11	7	8	6	5	10	10	8	7	7	8	6	5	10	10	8	7	7	8	6	5	10	10	8	7	37.5	37.5	37.5
tr|A1AZ19|A1AZ19_PARDP	tr|A1AZ19|A1AZ19_PARDP	8602200	10057000	9489300	11095000	10536000	10626000	10432000	11412000	0.912512	-0.132084	0.172047	Pden_0399	tr|A1AZ19|A1AZ19_PARDP Farnesyl-diphosphate synthase OS=Paracoccus denitrificans (strain Pd 1222) OX=318586 GN=Pden_0399 PE=3 SV=1	5	5	5		1	5	5	5	3	5	3	4	4	4	4	4	3	5	3	4	4	4	4	4	3	5	3	4	4	4	4	4	19.5	19.5	19.5
tr|A1B695|A1B695_PARDP	tr|A1B695|A1B695_PARDP	45368000	35801000	36169000	35344000	34272000	35523000	32265000	33478000	1.12649	0.171833	0.172215	Pden_2955	tr|A1B695|A1B695_PARDP Carboxynorspermidine dehydrogenase OS=Paracoccus denitrificans (strain Pd 1222) OX=318586 GN=Pden_2955 PE=4 SV=1	18	18	18		1	18	18	18	9	13	13	10	15	14	11	15	9	13	13	10	15	14	11	15	9	13	13	10	15	14	11	15	47.7	47.7	47.7
tr|A1AZP0|A1AZP0_PARDP	tr|A1AZP0|A1AZP0_PARDP	7814000	12157000	11432000	11625000	11647000	12953000	11496000	14671000	0.847558	-0.238615	0.172715	prmA	tr|A1AZP0|A1AZP0_PARDP Ribosomal protein L11 methyltransferase OS=Paracoccus denitrificans (strain Pd 1222) OX=318586 GN=prmA PE=3 SV=1	7	7	7		1	7	7	7	3	2	4	2	5	6	3	3	3	2	4	2	5	6	3	3	3	2	4	2	5	6	3	3	28.7	28.7	28.7
tr|A1B4H2|A1B4H2_PARDP	tr|A1B4H2|A1B4H2_PARDP	19857000	14994000	17711000	20070000	32664000	17925000	26336000	19674000	0.751892	-0.411403	0.173625	Pden_2325	tr|A1B4H2|A1B4H2_PARDP Glutathione-dependent peroxiredoxin OS=Paracoccus denitrificans (strain Pd 1222) OX=318586 GN=Pden_2325 PE=3 SV=1	5	5	5		1	5	5	5	4	4	4	5	4	5	4	5	4	4	4	5	4	5	4	5	4	4	4	5	4	5	4	5	63.1	63.1	63.1
sp|A1B9Q5|QUEC_PARDP	sp|A1B9Q5|QUEC_PARDP	0	0	3949000	5995300	4474800	5651600	4998100	5424800	0.483924	-1.04715	0.17366	queC	sp|A1B9Q5|QUEC_PARDP 7-cyano-7-deazaguanine synthase OS=Paracoccus denitrificans (strain Pd 1222) OX=318586 GN=queC PE=3 SV=1	5	5	5		1	5	5	5	1	3	2	2	2	2	3	2	1	3	2	2	2	2	3	2	1	3	2	2	2	2	3	2	19.3	19.3	19.3
tr|A1AY08|A1AY08_PARDP	tr|A1AY08|A1AY08_PARDP	0	0	5142900	6940800	6722700	7171100	5251500	5510800	0.49009	-1.02888	0.175461	Pden_0035	tr|A1AY08|A1AY08_PARDP Aminopyrimidine aminohydrolase OS=Paracoccus denitrificans (strain Pd 1222) OX=318586 GN=Pden_0035 PE=3 SV=1	4	4	4		1	4	4	4	1	0	3	2	2	3	2	2	1	0	3	2	2	3	2	2	1	0	3	2	2	3	2	2	23.2	23.2	23.2
tr|A1B5J5|A1B5J5_PARDP	tr|A1B5J5|A1B5J5_PARDP	0	6114700	12573000	8226300	14351000	10154000	10750000	10206000	0.592024	-0.756273	0.175661	Pden_2705	tr|A1B5J5|A1B5J5_PARDP Carbonic anhydrase OS=Paracoccus denitrificans (strain Pd 1222) OX=318586 GN=Pden_2705 PE=3 SV=1	6	6	6		1	6	6	6	1	2	6	2	4	5	2	5	1	2	6	2	4	5	2	5	1	2	6	2	4	5	2	5	42.1	42.1	42.1
tr|A1B1L4|A1B1L4_PARDP	tr|A1B1L4|A1B1L4_PARDP	12174000	10535000	9483600	9363600	9641000	8704600	9939300	8561200	1.12783	0.173552	0.175755	Pden_1303	tr|A1B1L4|A1B1L4_PARDP Ppx/GppA phosphatase OS=Paracoccus denitrificans (strain Pd 1222) OX=318586 GN=Pden_1303 PE=4 SV=1	22	22	22		1	22	22	22	9	11	12	10	13	10	7	12	9	11	12	10	13	10	7	12	9	11	12	10	13	10	7	12	48	48	48
tr|A1B841|A1B841_PARDP	tr|A1B841|A1B841_PARDP	10392000	9980600	8611400	13476000	9431300	8141700	8786400	8884400	1.20475	0.268735	0.176652	Pden_3618	tr|A1B841|A1B841_PARDP Glutathione S-transferase, C-terminal domain OS=Paracoccus denitrificans (strain Pd 1222) OX=318586 GN=Pden_3618 PE=4 SV=1	5	5	5		1	5	5	5	2	3	3	3	3	2	2	2	2	3	3	3	3	2	2	2	2	3	3	3	3	2	2	2	33.8	33.8	33.8
tr|A1B9D4|A1B9D4_PARDP	tr|A1B9D4|A1B9D4_PARDP	0	7343300	5357100	5472300	7429200	7450900	7106600	7310200	0.620294	-0.688975	0.176805	Pden_4062	tr|A1B9D4|A1B9D4_PARDP (R)-citramalate synthase OS=Paracoccus denitrificans (strain Pd 1222) OX=318586 GN=Pden_4062 PE=3 SV=1	13	13	13		1	13	13	13	1	6	4	4	4	6	5	4	1	6	4	4	4	6	5	4	1	6	4	4	4	6	5	4	34.4	34.4	34.4
tr|A1BC41|A1BC41_PARDP	tr|A1BC41|A1BC41_PARDP	12836000	0	0	20247000	13951000	18044000	18814000	17440000	0.48474	-1.04472	0.176901	Pden_5025	tr|A1BC41|A1BC41_PARDP Glycerol-3-phosphate cytidylyltransferase OS=Paracoccus denitrificans (strain Pd 1222) OX=318586 GN=Pden_5025 PE=4 SV=1	4	4	4		1	4	4	4	2	1	1	3	2	4	3	4	2	1	1	3	2	4	3	4	2	1	1	3	2	4	3	4	36.8	36.8	36.8
tr|A1B5X2|A1B5X2_PARDP;tr|A1B1A0|A1B1A0_PARDP	tr|A1B5X2|A1B5X2_PARDP	14912000	14246000	11915000	13392000	15726000	13993000	15732000	14022000	0.915794	-0.126905	0.17894	Pden_2832	tr|A1B5X2|A1B5X2_PARDP Rieske (2Fe-2S) domain protein OS=Paracoccus denitrificans (strain Pd 1222) OX=318586 GN=Pden_2832 PE=4 SV=1	13;1	13;1	13;1		2	13	13	13	8	8	8	5	8	11	10	8	8	8	8	5	8	11	10	8	8	8	8	5	8	11	10	8	48.8	48.8	48.8
tr|A1B9J9|A1B9J9_PARDP	tr|A1B9J9|A1B9J9_PARDP	4828500	4181000	5406400	0	6954100	5571600	4974000	5485000	0.627195	-0.673013	0.179899	Pden_4129	tr|A1B9J9|A1B9J9_PARDP Two component, sigma54 specific, transcriptional regulator, Fis family OS=Paracoccus denitrificans (strain Pd 1222) OX=318586 GN=Pden_4129 PE=4 SV=1	8	8	8		1	8	8	8	2	5	5	0	4	5	5	4	2	5	5	0	4	5	5	4	2	5	5	0	4	5	5	4	22.3	22.3	22.3
sp|A1BAE6|GLGA_PARDP	sp|A1BAE6|GLGA_PARDP	0	3216900	2967600	3714400	0	0	3039100	0	3.25718	1.70362	0.181095	glgA	sp|A1BAE6|GLGA_PARDP Glycogen synthase OS=Paracoccus denitrificans (strain Pd 1222) OX=318586 GN=glgA PE=3 SV=1	6	6	6		1	6	6	6	1	2	3	2	2	2	4	2	1	2	3	2	2	2	4	2	1	2	3	2	2	2	4	2	18.8	18.8	18.8
tr|A1BCB4|A1BCB4_PARDP	tr|A1BCB4|A1BCB4_PARDP	0	0	0	0	0	0	1679500	1681000	0	#NUM!	0.18169	Pden_5098	tr|A1BCB4|A1BCB4_PARDP Amino acid/amide ABC transporter ATP-binding protein 1, HAAT family OS=Paracoccus denitrificans (strain Pd 1222) OX=318586 GN=Pden_5098 PE=4 SV=1	4	4	4		1	4	4	4	2	0	2	0	1	2	2	2	2	0	2	0	1	2	2	2	2	0	2	0	1	2	2	2	16.5	16.5	16.5
tr|A1B1H9|A1B1H9_PARDP	tr|A1B1H9|A1B1H9_PARDP	0	0	2176600	2187700	0	0	0	0	#DIV/0!	#DIV/0!	0.181692	Pden_1268	tr|A1B1H9|A1B1H9_PARDP Mammalian cell entry related domain protein OS=Paracoccus denitrificans (strain Pd 1222) OX=318586 GN=Pden_1268 PE=4 SV=1	3	3	3		1	3	3	3	0	0	2	2	1	1	2	1	0	0	2	2	1	1	2	1	0	0	2	2	1	1	2	1	22.6	22.6	22.6
tr|A1B9P4|A1B9P4_PARDP	tr|A1B9P4|A1B9P4_PARDP	0	0	0	0	1676600	1658800	0	0	0	#NUM!	0.181699	Pden_4174	tr|A1B9P4|A1B9P4_PARDP Transcriptional regulator, DeoR family OS=Paracoccus denitrificans (strain Pd 1222) OX=318586 GN=Pden_4174 PE=3 SV=1	5	5	5		1	5	5	5	0	1	1	1	3	2	2	2	0	1	1	1	3	2	2	2	0	1	1	1	3	2	2	2	19.4	19.4	19.4
tr|A1B3Y2|A1B3Y2_PARDP	tr|A1B3Y2|A1B3Y2_PARDP	0	2582300	0	2545500	0	0	0	0	#DIV/0!	#DIV/0!	0.181707	Pden_2134	tr|A1B3Y2|A1B3Y2_PARDP Aminotransferase OS=Paracoccus denitrificans (strain Pd 1222) OX=318586 GN=Pden_2134 PE=4 SV=1	3	3	3		1	3	3	3	2	2	0	2	1	1	2	0	2	2	0	2	1	1	2	0	2	2	0	2	1	1	2	0	8.7	8.7	8.7
tr|A1B9S0|A1B9S0_PARDP	tr|A1B9S0|A1B9S0_PARDP	0	0	0	0	1471700	1436200	0	0	0	#NUM!	0.181738	Pden_4200	tr|A1B9S0|A1B9S0_PARDP ABC transporter related protein OS=Paracoccus denitrificans (strain Pd 1222) OX=318586 GN=Pden_4200 PE=4 SV=1	4	3	3		1	4	3	3	1	0	1	0	3	2	0	2	1	0	1	0	3	2	0	1	1	0	1	0	3	2	0	1	6.9	5.7	5.7
tr|A1B345|A1B345_PARDP	tr|A1B345|A1B345_PARDP	0	0	0	0	1035500	0	1063500	0	0	#NUM!	0.181747	Pden_1842	tr|A1B345|A1B345_PARDP Heavy metal translocating P-type ATPase OS=Paracoccus denitrificans (strain Pd 1222) OX=318586 GN=Pden_1842 PE=3 SV=1	3	3	3		1	3	3	3	0	0	1	0	2	1	2	2	0	0	1	0	2	1	2	2	0	0	1	0	2	1	2	2	6.3	6.3	6.3
tr|A1BBN3|A1BBN3_PARDP	tr|A1BBN3|A1BBN3_PARDP	8201100	8442700	0	0	0	0	0	0	#DIV/0!	#DIV/0!	0.181757	Pden_4867	tr|A1BBN3|A1BBN3_PARDP Dihydrodipicolinate synthase OS=Paracoccus denitrificans (strain Pd 1222) OX=318586 GN=Pden_4867 PE=3 SV=1	8	8	8		1	8	8	8	2	2	2	4	3	1	0	2	2	2	2	4	3	1	0	2	2	2	2	4	3	1	0	2	46.2	46.2	46.2
tr|A1B4M4|A1B4M4_PARDP	tr|A1B4M4|A1B4M4_PARDP	0	0	0	0	2381800	0	2452500	0	0	#NUM!	0.181758	Pden_2378	tr|A1B4M4|A1B4M4_PARDP Putative RNA methylase OS=Paracoccus denitrificans (strain Pd 1222) OX=318586 GN=Pden_2378 PE=4 SV=1	3	3	3		1	3	3	3	0	1	0	0	2	0	3	1	0	1	0	0	2	0	3	1	0	1	0	0	2	0	3	1	8.5	8.5	8.5
tr|A1BBH7|A1BBH7_PARDP	tr|A1BBH7|A1BBH7_PARDP	0	0	0	0	4591400	0	4743300	0	0	#NUM!	0.181774	Pden_4810	tr|A1BBH7|A1BBH7_PARDP Phenylacetate-CoA oxygenase, PaaG subunit OS=Paracoccus denitrificans (strain Pd 1222) OX=318586 GN=Pden_4810 PE=4 SV=1	6	6	6		1	6	6	6	1	2	1	1	3	2	2	0	1	2	1	1	3	2	2	0	1	2	1	1	3	2	2	0	13.4	13.4	13.4
tr|A1B5R9|A1B5R9_PARDP	tr|A1B5R9|A1B5R9_PARDP	0	0	0	0	2654400	0	0	2567300	0	#NUM!	0.181779	Pden_2779	tr|A1B5R9|A1B5R9_PARDP histidine kinase OS=Paracoccus denitrificans (strain Pd 1222) OX=318586 GN=Pden_2779 PE=4 SV=1	2	2	2		1	2	2	2	1	0	0	0	2	0	1	2	1	0	0	0	2	0	1	2	1	0	0	0	2	0	1	2	4.5	4.5	4.5
tr|A1B6P5|A1B6P5_PARDP	tr|A1B6P5|A1B6P5_PARDP	0	0	0	0	1730200	0	1661200	0	0	#NUM!	0.181822	Pden_3108	tr|A1B6P5|A1B6P5_PARDP Hydrogenase accessory protein HypB OS=Paracoccus denitrificans (strain Pd 1222) OX=318586 GN=Pden_3108 PE=3 SV=1	3	3	3		1	3	3	3	1	1	1	2	2	1	2	1	1	1	1	2	2	1	2	1	1	1	1	2	2	1	2	1	11.8	11.8	11.8
tr|A1B3Z4|A1B3Z4_PARDP	tr|A1B3Z4|A1B3Z4_PARDP	0	0	0	0	4522100	0	4324300	0	0	#NUM!	0.181849	Pden_2146	tr|A1B3Z4|A1B3Z4_PARDP Hydrolase, TatD family OS=Paracoccus denitrificans (strain Pd 1222) OX=318586 GN=Pden_2146 PE=3 SV=1	4	4	4		1	4	4	4	1	2	1	0	3	2	2	2	1	2	1	0	3	2	2	2	1	2	1	0	3	2	2	2	23.8	23.8	23.8
tr|A1B928|A1B928_PARDP	tr|A1B928|A1B928_PARDP	0	0	0	0	0	1135500	1188600	0	0	#NUM!	0.181856	glnD	tr|A1B928|A1B928_PARDP Bifunctional uridylyltransferase/uridylyl-removing enzyme OS=Paracoccus denitrificans (strain Pd 1222) OX=318586 GN=glnD PE=3 SV=1	5	5	5		1	5	5	5	2	0	1	1	2	3	2	2	2	0	1	1	2	3	2	2	2	0	1	1	2	3	2	2	5.4	5.4	5.4
tr|A1BAS8|A1BAS8_PARDP	tr|A1BAS8|A1BAS8_PARDP	0	0	0	0	1307700	0	1372000	0	0	#NUM!	0.181873	Pden_4559	tr|A1BAS8|A1BAS8_PARDP Anti-sigma factor OS=Paracoccus denitrificans (strain Pd 1222) OX=318586 GN=Pden_4559 PE=4 SV=1	2	2	2		1	2	2	2	0	0	1	0	2	1	2	1	0	0	1	0	2	1	2	1	0	0	1	0	2	1	2	1	9.9	9.9	9.9
tr|A1B4Q6|A1B4Q6_PARDP	tr|A1B4Q6|A1B4Q6_PARDP	0	0	0	0	1185100	0	0	1129300	0	#NUM!	0.181875	Pden_2412	tr|A1B4Q6|A1B4Q6_PARDP Membrane fusion protein (MFP) family protein OS=Paracoccus denitrificans (strain Pd 1222) OX=318586 GN=Pden_2412 PE=3 SV=1	4	4	4		1	4	4	4	1	1	2	3	1	2	1	1	1	1	2	3	1	2	1	1	1	1	2	3	1	2	1	1	12.8	12.8	12.8
tr|A1BBT9|A1BBT9_PARDP	tr|A1BBT9|A1BBT9_PARDP	0	0	0	0	2188600	0	2297200	0	0	#NUM!	0.181877	Pden_4923	tr|A1BBT9|A1BBT9_PARDP Transcriptional regulator, IclR family OS=Paracoccus denitrificans (strain Pd 1222) OX=318586 GN=Pden_4923 PE=4 SV=1	4	4	4		1	4	4	4	0	0	1	1	4	1	2	1	0	0	1	1	4	1	2	1	0	0	1	1	4	1	2	1	18.8	18.8	18.8
tr|A1B7W1|A1B7W1_PARDP	tr|A1B7W1|A1B7W1_PARDP	0	0	0	0	4492400	0	0	4724300	0	#NUM!	0.181892	Pden_3535	tr|A1B7W1|A1B7W1_PARDP Glutathione S-transferase, N-terminal domain OS=Paracoccus denitrificans (strain Pd 1222) OX=318586 GN=Pden_3535 PE=4 SV=1	3	3	3		1	3	3	3	1	0	1	2	2	2	1	2	1	0	1	2	2	2	1	2	1	0	1	2	2	2	1	2	13.7	13.7	13.7
tr|A1B065|A1B065_PARDP	tr|A1B065|A1B065_PARDP	0	0	0	0	0	0	21228000	22385000	0	#NUM!	0.181914	Pden_0797	tr|A1B065|A1B065_PARDP Calcium-binding protein OS=Paracoccus denitrificans (strain Pd 1222) OX=318586 GN=Pden_0797 PE=4 SV=1	2	2	2		1	2	2	2	1	0	1	1	1	1	2	2	1	0	1	1	1	1	2	2	1	0	1	1	1	1	2	2	7	7	7
tr|A1B909|A1B909_PARDP	tr|A1B909|A1B909_PARDP	0	3255700	3074300	0	0	0	0	0	#DIV/0!	#DIV/0!	0.181951	Pden_3937	tr|A1B909|A1B909_PARDP Transferase hexapeptide protein OS=Paracoccus denitrificans (strain Pd 1222) OX=318586 GN=Pden_3937 PE=4 SV=1	3	3	3		1	3	3	3	0	2	2	0	2	1	2	1	0	2	2	0	2	1	2	1	0	2	2	0	2	1	2	1	24	24	24
sp|A1B2U5|DTD_PARDP	sp|A1B2U5|DTD_PARDP	0	0	0	0	0	0	2658900	2827800	0	#NUM!	0.181992	dtd	sp|A1B2U5|DTD_PARDP D-aminoacyl-tRNA deacylase OS=Paracoccus denitrificans (strain Pd 1222) OX=318586 GN=dtd PE=3 SV=1	4	4	4		1	4	4	4	1	0	0	2	1	1	3	3	1	0	0	2	1	1	3	3	1	0	0	2	1	1	3	3	34.9	34.9	34.9
tr|A1B534|A1B534_PARDP	tr|A1B534|A1B534_PARDP	0	0	0	0	0	0	1038800	1115700	0	#NUM!	0.182095	cobB	tr|A1B534|A1B534_PARDP Hydrogenobyrinate a,c-diamide synthase OS=Paracoccus denitrificans (strain Pd 1222) OX=318586 GN=cobB PE=3 SV=1	4	4	4		1	4	4	4	0	1	1	1	2	3	3	2	0	1	1	1	2	3	3	2	0	1	1	1	2	3	3	2	13.1	13.1	13.1
tr|A1BC76|A1BC76_PARDP	tr|A1BC76|A1BC76_PARDP	0	0	16376000	17625000	0	0	0	0	#DIV/0!	#DIV/0!	0.182119	Pden_5060	tr|A1BC76|A1BC76_PARDP Mannitol dehydrogenase, C-terminal domain OS=Paracoccus denitrificans (strain Pd 1222) OX=318586 GN=Pden_5060 PE=4 SV=1	3	3	3		1	3	3	3	2	0	2	2	0	0	1	0	2	0	2	2	0	0	1	0	2	0	2	2	0	0	1	0	8.5	8.5	8.5
tr|A1B4F9|A1B4F9_PARDP	tr|A1B4F9|A1B4F9_PARDP	0	0	0	0	0	1395500	0	1290300	0	#NUM!	0.182178	uvrC	tr|A1B4F9|A1B4F9_PARDP UvrABC system protein C OS=Paracoccus denitrificans (strain Pd 1222) OX=318586 GN=uvrC PE=3 SV=1	5	5	5		1	5	5	5	1	0	1	1	0	2	1	3	1	0	1	1	0	2	1	3	1	0	1	1	0	2	1	3	10.1	10.1	10.1
sp|P52218|CCMA_PARDP	sp|P52218|CCMA_PARDP	0	0	0	0	1443000	1561900	0	0	0	#NUM!	0.182188	ccmA	sp|P52218|CCMA_PARDP Cytochrome c biogenesis ATP-binding export protein CcmA OS=Paracoccus denitrificans (strain Pd 1222) OX=318586 GN=ccmA PE=1 SV=2	2	2	2		1	2	2	2	1	0	1	0	2	2	0	0	1	0	1	0	2	2	0	0	1	0	1	0	2	2	0	0	10	10	10
tr|A1B5J9|A1B5J9_PARDP	tr|A1B5J9|A1B5J9_PARDP	0	2451000	0	2247300	0	0	0	0	#DIV/0!	#DIV/0!	0.182288	Pden_2709	tr|A1B5J9|A1B5J9_PARDP Saccharopine dehydrogenase [NAD(+), L-lysine-forming] OS=Paracoccus denitrificans (strain Pd 1222) OX=318586 GN=Pden_2709 PE=4 SV=1	7	7	7		1	7	7	7	2	3	2	2	2	2	1	1	2	3	2	2	2	2	1	1	2	3	2	2	2	2	1	1	22.2	22.2	22.2
tr|A1B8A8|A1B8A8_PARDP	tr|A1B8A8|A1B8A8_PARDP	0	0	0	0	0	0	95230000	87262000	0	#NUM!	0.182296	Pden_3685	tr|A1B8A8|A1B8A8_PARDP 17 kDa surface antigen OS=Paracoccus denitrificans (strain Pd 1222) OX=318586 GN=Pden_3685 PE=4 SV=1	2	2	2		1	2	2	2	1	1	1	1	1	1	2	2	1	1	1	1	1	1	2	2	1	1	1	1	1	1	2	2	50.6	50.6	50.6
tr|A1BB83|A1BB83_PARDP	tr|A1BB83|A1BB83_PARDP	0	0	0	0	1806800	1971800	0	0	0	#NUM!	0.182296	Pden_4716	tr|A1BB83|A1BB83_PARDP TRAP transporter small permease protein OS=Paracoccus denitrificans (strain Pd 1222) OX=318586 GN=Pden_4716 PE=3 SV=1	2	2	2		1	2	2	2	1	1	1	0	2	2	1	1	1	1	1	0	2	2	1	1	1	1	1	0	2	2	1	1	12.8	12.8	12.8
tr|A1B4G2|A1B4G2_PARDP	tr|A1B4G2|A1B4G2_PARDP	0	0	0	0	0	0	1236500	1370700	0	#NUM!	0.182532	Pden_2315	tr|A1B4G2|A1B4G2_PARDP Mammalian cell entry related domain protein OS=Paracoccus denitrificans (strain Pd 1222) OX=318586 GN=Pden_2315 PE=4 SV=1	3	3	3		1	3	3	3	0	0	0	0	0	0	3	3	0	0	0	0	0	0	3	3	0	0	0	0	0	0	3	3	9	9	9
sp|A1B9F2|HIS3_PARDP	sp|A1B9F2|HIS3_PARDP	0	0	0	0	7325600	8143100	0	0	0	#NUM!	0.182578	hisI	sp|A1B9F2|HIS3_PARDP Phosphoribosyl-AMP cyclohydrolase OS=Paracoccus denitrificans (strain Pd 1222) OX=318586 GN=hisI PE=3 SV=1	3	3	3		1	3	3	3	1	1	1	0	2	2	2	1	1	1	1	0	2	2	2	1	1	1	1	0	2	2	2	1	25.6	25.6	25.6
tr|A1B5I4|A1B5I4_PARDP	tr|A1B5I4|A1B5I4_PARDP	2339600	0	2616000	0	0	0	0	0	#DIV/0!	#DIV/0!	0.182679	Pden_2691	tr|A1B5I4|A1B5I4_PARDP ABC-type transport auxiliary lipoprotein component domain-containing protein OS=Paracoccus denitrificans (strain Pd 1222) OX=318586 GN=Pden_2691 PE=4 SV=1	3	3	3		1	3	3	3	2	0	2	0	1	2	1	1	2	0	2	0	1	2	1	1	2	0	2	0	1	2	1	1	20.4	20.4	20.4
tr|A1B0K8|A1B0K8_PARDP	tr|A1B0K8|A1B0K8_PARDP	0	0	0	0	2660800	0	2981300	0	0	#NUM!	0.182716	Pden_0941	tr|A1B0K8|A1B0K8_PARDP Malate/L-lactate dehydrogenase OS=Paracoccus denitrificans (strain Pd 1222) OX=318586 GN=Pden_0941 PE=4 SV=1	4	4	4		1	4	4	4	0	0	1	1	3	1	3	1	0	0	1	1	3	1	3	1	0	0	1	1	3	1	3	1	12.2	12.2	12.2
tr|A1B598|A1B598_PARDP	tr|A1B598|A1B598_PARDP	0	0	0	0	0	0	998740	1121400	0	#NUM!	0.182754	Pden_2605	tr|A1B598|A1B598_PARDP ABC transporter related protein OS=Paracoccus denitrificans (strain Pd 1222) OX=318586 GN=Pden_2605 PE=4 SV=1	5	5	5		1	5	5	5	0	1	2	1	0	1	3	3	0	1	2	1	0	1	3	3	0	1	2	1	0	1	3	3	18	18	18
sp|A1BB44|Y4677_PARDP	sp|A1BB44|Y4677_PARDP	0	0	0	0	0	4673200	0	5267300	0	#NUM!	0.182825	Pden_4677	sp|A1BB44|Y4677_PARDP PKHD-type hydroxylase Pden_4677 OS=Paracoccus denitrificans (strain Pd 1222) OX=318586 GN=Pden_4677 PE=3 SV=1	4	4	4		1	4	4	4	1	1	2	1	4	2	1	2	1	1	2	1	4	2	1	2	1	1	2	1	4	2	1	2	22	22	22
tr|A1B397|A1B397_PARDP	tr|A1B397|A1B397_PARDP	0	0	0	0	0	0	4655200	4129200	0	#NUM!	0.182829	Pden_1896	tr|A1B397|A1B397_PARDP Choline dehydrogenase OS=Paracoccus denitrificans (strain Pd 1222) OX=318586 GN=Pden_1896 PE=3 SV=1	6	6	6		1	6	6	6	1	2	1	1	2	2	2	3	1	2	1	1	2	2	2	3	1	2	1	1	2	2	2	3	14.9	14.9	14.9
tr|A1B2H0|A1B2H0_PARDP	tr|A1B2H0|A1B2H0_PARDP	0	2204600	2487300	0	0	0	0	0	#DIV/0!	#DIV/0!	0.182844	Pden_1614	tr|A1B2H0|A1B2H0_PARDP Thioesterase superfamily protein OS=Paracoccus denitrificans (strain Pd 1222) OX=318586 GN=Pden_1614 PE=4 SV=1	2	2	2		1	2	2	2	1	2	2	1	0	1	0	0	1	2	2	1	0	1	0	0	1	2	2	1	0	1	0	0	20.1	20.1	20.1
tr|A1AY32|A1AY32_PARDP	tr|A1AY32|A1AY32_PARDP	0	0	1852200	2119800	0	0	0	0	#DIV/0!	#DIV/0!	0.183132	Pden_0059	tr|A1AY32|A1AY32_PARDP Glutathione S-transferase, N-terminal domain OS=Paracoccus denitrificans (strain Pd 1222) OX=318586 GN=Pden_0059 PE=4 SV=1	2	2	2		1	2	2	2	0	1	2	2	0	1	1	1	0	1	2	2	0	1	1	1	0	1	2	2	0	1	1	1	11	11	11
tr|A1B5K5|A1B5K5_PARDP	tr|A1B5K5|A1B5K5_PARDP	0	0	0	0	0	0	17224000	14942000	0	#NUM!	0.183288	Pden_2715	tr|A1B5K5|A1B5K5_PARDP Peptidase M16 domain protein OS=Paracoccus denitrificans (strain Pd 1222) OX=318586 GN=Pden_2715 PE=3 SV=1	4	4	4		1	4	4	4	0	1	0	0	0	2	2	2	0	1	0	0	0	2	2	2	0	1	0	0	0	2	2	2	11.9	11.9	11.9
tr|A1B5B5|A1B5B5_PARDP	tr|A1B5B5|A1B5B5_PARDP	0	3984300	3433000	0	0	0	0	0	#DIV/0!	#DIV/0!	0.183444	Pden_2622	tr|A1B5B5|A1B5B5_PARDP Peptidase inhibitor I78 family protein OS=Paracoccus denitrificans (strain Pd 1222) OX=318586 GN=Pden_2622 PE=4 SV=1	2	2	2		1	2	2	2	1	2	2	1	1	1	1	1	1	2	2	1	1	1	1	1	1	2	2	1	1	1	1	1	18.9	18.9	18.9
tr|A1B5Q2|A1B5Q2_PARDP	tr|A1B5Q2|A1B5Q2_PARDP	5287800	0	4502600	0	0	0	0	0	#DIV/0!	#DIV/0!	0.183731	Pden_2762	tr|A1B5Q2|A1B5Q2_PARDP Pyridoxal phosphate homeostasis protein OS=Paracoccus denitrificans (strain Pd 1222) OX=318586 GN=Pden_2762 PE=3 SV=1	6	6	6		1	6	6	6	2	1	3	2	3	2	1	2	2	1	3	2	3	2	1	2	2	1	3	2	3	2	1	2	31.8	31.8	31.8
tr|A1BBJ1|A1BBJ1_PARDP	tr|A1BBJ1|A1BBJ1_PARDP	0	0	0	0	0	0	594950	700440	0	#NUM!	0.183794	Pden_4824	tr|A1BBJ1|A1BBJ1_PARDP Phosphoglucomutase/phosphomannomutase alpha/beta/alpha domain I OS=Paracoccus denitrificans (strain Pd 1222) OX=318586 GN=Pden_4824 PE=3 SV=1	4	4	4		1	4	4	4	0	0	1	1	2	1	3	2	0	0	1	1	2	1	3	2	0	0	1	1	2	1	3	2	13.4	13.4	13.4
tr|A1B367|A1B367_PARDP	tr|A1B367|A1B367_PARDP	0	0	0	0	0	1804500	1530500	0	0	#NUM!	0.183831	Pden_1864	tr|A1B367|A1B367_PARDP Putative transcriptional regulator, MerR family OS=Paracoccus denitrificans (strain Pd 1222) OX=318586 GN=Pden_1864 PE=4 SV=1	2	2	2		1	2	2	2	0	1	0	0	1	2	2	1	0	1	0	0	1	2	2	1	0	1	0	0	1	2	2	1	15.4	15.4	15.4
tr|A1AZS1|A1AZS1_PARDP	tr|A1AZS1|A1AZS1_PARDP	0	0	0	0	0	0	3122100	3681200	0	#NUM!	0.183833	Pden_0653	tr|A1AZS1|A1AZS1_PARDP Transcriptional regulator, AsnC family OS=Paracoccus denitrificans (strain Pd 1222) OX=318586 GN=Pden_0653 PE=4 SV=1	2	2	2		1	2	2	2	1	1	0	0	2	1	2	2	1	1	0	0	2	1	2	2	1	1	0	0	2	1	2	2	12.5	12.5	12.5
tr|A1AZZ2|A1AZZ2_PARDP	tr|A1AZZ2|A1AZZ2_PARDP	0	0	0	0	2251000	0	1897800	0	0	#NUM!	0.183989	Pden_0724	tr|A1AZZ2|A1AZZ2_PARDP Transcriptional regulator, LysR family OS=Paracoccus denitrificans (strain Pd 1222) OX=318586 GN=Pden_0724 PE=3 SV=1	2	2	2		1	2	2	2	0	0	1	0	2	1	2	0	0	0	1	0	2	1	2	0	0	0	1	0	2	1	2	0	10.1	10.1	10.1
sp|A1BAN1|UBIE_PARDP	sp|A1BAN1|UBIE_PARDP	7101600	7176600	7576100	9326800	7466300	7012700	6452400	6623600	1.13159	0.178358	0.184057	ubiE	sp|A1BAN1|UBIE_PARDP Ubiquinone/menaquinone biosynthesis C-methyltransferase UbiE OS=Paracoccus denitrificans (strain Pd 1222) OX=318586 GN=ubiE PE=3 SV=1	11	11	11		1	11	11	11	5	6	6	5	7	8	6	7	5	6	6	5	7	8	6	7	5	6	6	5	7	8	6	7	52.4	52.4	52.4
tr|A1B8W6|A1B8W6_PARDP	tr|A1B8W6|A1B8W6_PARDP	0	0	0	0	0	790620	950860	0	0	#NUM!	0.184374	Pden_3894	tr|A1B8W6|A1B8W6_PARDP Probable succinyl-diaminopimelate desuccinylase OS=Paracoccus denitrificans (strain Pd 1222) OX=318586 GN=Pden_3894 PE=3 SV=1	2	2	2		1	2	2	2	0	0	0	0	1	2	2	1	0	0	0	0	1	2	2	1	0	0	0	0	1	2	2	1	5.1	5.1	5.1
tr|A1B562|A1B562_PARDP	tr|A1B562|A1B562_PARDP	0	0	0	0	1371800	0	0	1135800	0	#NUM!	0.184497	Pden_2569	tr|A1B562|A1B562_PARDP ABC transporter related protein OS=Paracoccus denitrificans (strain Pd 1222) OX=318586 GN=Pden_2569 PE=4 SV=1	2	2	2		1	2	2	2	1	1	1	1	2	1	1	2	1	1	1	1	2	1	1	2	1	1	1	1	2	1	1	2	8.5	8.5	8.5
tr|A1BAK4|A1BAK4_PARDP	tr|A1BAK4|A1BAK4_PARDP	0	0	0	0	0	1654400	0	1352200	0	#NUM!	0.18489	Pden_4484	tr|A1BAK4|A1BAK4_PARDP DNA repair protein RecN OS=Paracoccus denitrificans (strain Pd 1222) OX=318586 GN=Pden_4484 PE=3 SV=1	10	10	10		1	10	10	10	1	2	4	3	4	3	2	3	1	2	4	3	4	3	2	3	1	2	4	3	4	3	2	3	23.9	23.9	23.9
sp|A1B937|Y3965_PARDP	sp|A1B937|Y3965_PARDP	0	0	0	0	0	1661300	2033200	0	0	#NUM!	0.184899	Pden_3965	sp|A1B937|Y3965_PARDP UPF0145 protein Pden_3965 OS=Paracoccus denitrificans (strain Pd 1222) OX=318586 GN=Pden_3965 PE=3 SV=1	3	3	3		1	3	3	3	0	1	2	0	0	2	2	1	0	1	2	0	0	2	2	1	0	1	2	0	0	2	2	1	28.2	28.2	28.2
sp|A1B027|RL3_PARDP	sp|A1B027|RL3_PARDP	173110000	223810000	248880000	275930000	232440000	297250000	274750000	275320000	0.853643	-0.228295	0.185169	rplC	sp|A1B027|RL3_PARDP Large ribosomal subunit protein uL3 OS=Paracoccus denitrificans (strain Pd 1222) OX=318586 GN=rplC PE=3 SV=1	14	14	14		1	14	14	14	8	10	11	10	13	13	13	13	8	10	11	10	13	13	13	13	8	10	11	10	13	13	13	13	66.1	66.1	66.1
tr|A1BBG4|A1BBG4_PARDP	tr|A1BBG4|A1BBG4_PARDP	0	0	0	0	0	0	1569100	1267000	0	#NUM!	0.185281	Pden_4797	tr|A1BBG4|A1BBG4_PARDP Amino acid/amide ABC transporter substrate-binding protein, HAAT family OS=Paracoccus denitrificans (strain Pd 1222) OX=318586 GN=Pden_4797 PE=3 SV=1	3	3	3		1	3	3	3	1	1	0	1	1	1	3	2	1	1	0	1	1	1	3	2	1	1	0	1	1	1	3	2	18.6	18.6	18.6
tr|A1B860|A1B860_PARDP	tr|A1B860|A1B860_PARDP	5448400	7643900	6566600	6483600	7386700	7117600	6822700	8000200	0.891408	-0.165842	0.185541	Pden_3637	tr|A1B860|A1B860_PARDP Propionyl-CoA carboxylase OS=Paracoccus denitrificans (strain Pd 1222) OX=318586 GN=Pden_3637 PE=4 SV=1	13	13	13		1	13	13	13	9	10	9	9	9	9	10	9	9	10	9	9	9	9	10	9	9	10	9	9	9	9	10	9	29.8	29.8	29.8
tr|A1B8C9|A1B8C9_PARDP;tr|A1B166|A1B166_PARDP	tr|A1B8C9|A1B8C9_PARDP	0	0	0	0	0	2818400	3553900	0	0	#NUM!	0.185903	Pden_3706	tr|A1B8C9|A1B8C9_PARDP Amino acid ABC transporter ATP-binding protein, PAAT family OS=Paracoccus denitrificans (strain Pd 1222) OX=318586 GN=Pden_3706 PE=3 SV=1	7;1	7;1	7;1		2	7	7	7	0	1	3	2	1	1	2	3	0	1	3	2	1	1	2	3	0	1	3	2	1	1	2	3	33.7	33.7	33.7
tr|A1B1V1|A1B1V1_PARDP	tr|A1B1V1|A1B1V1_PARDP	0	0	0	0	519180	0	0	655780	0	#NUM!	0.185964	Pden_1394	tr|A1B1V1|A1B1V1_PARDP DUF883 domain-containing protein OS=Paracoccus denitrificans (strain Pd 1222) OX=318586 GN=Pden_1394 PE=4 SV=1	4	4	4		1	4	4	4	0	0	1	0	3	2	1	2	0	0	1	0	3	2	1	2	0	0	1	0	3	2	1	2	32.4	32.4	32.4
tr|A1B0K6|A1B0K6_PARDP	tr|A1B0K6|A1B0K6_PARDP	39416000	46747000	50240000	45120000	50492000	47372000	49539000	49555000	0.921633	-0.117736	0.186005	Pden_0939	tr|A1B0K6|A1B0K6_PARDP Aspartate ammonia-lyase OS=Paracoccus denitrificans (strain Pd 1222) OX=318586 GN=Pden_0939 PE=3 SV=1	21	21	21		1	21	21	21	13	14	14	16	19	15	18	15	13	14	14	16	19	15	18	15	13	14	14	16	19	15	18	15	62.6	62.6	62.6
sp|A1B9C8|OBG_PARDP	sp|A1B9C8|OBG_PARDP	7666400	11416000	12712000	12088000	12755000	13026000	13623000	12214000	0.850138	-0.234232	0.186136	obg	sp|A1B9C8|OBG_PARDP GTPase Obg OS=Paracoccus denitrificans (strain Pd 1222) OX=318586 GN=obg PE=3 SV=1	11	11	11		1	11	11	11	3	4	9	5	8	5	7	7	3	4	9	5	8	5	7	7	3	4	9	5	8	5	7	7	32.4	32.4	32.4
tr|A1B2B7|A1B2B7_PARDP	tr|A1B2B7|A1B2B7_PARDP	0	1025900	0	1331400	0	0	0	0	#DIV/0!	#DIV/0!	0.186992	Pden_1561	tr|A1B2B7|A1B2B7_PARDP Riboflavin biosynthesis protein RibD OS=Paracoccus denitrificans (strain Pd 1222) OX=318586 GN=Pden_1561 PE=3 SV=1	3	3	3		1	3	3	3	1	2	1	2	0	2	0	1	1	2	1	2	0	2	0	1	1	2	1	2	0	2	0	1	10.8	10.8	10.8
tr|A1AZ24|A1AZ24_PARDP	tr|A1AZ24|A1AZ24_PARDP	0	0	0	0	1932600	0	0	2559100	0	#NUM!	0.187823	amn	tr|A1AZ24|A1AZ24_PARDP AMP nucleosidase OS=Paracoccus denitrificans (strain Pd 1222) OX=318586 GN=amn PE=3 SV=1	6	6	6		1	6	6	6	0	2	2	1	3	2	1	3	0	2	2	1	3	2	1	3	0	2	2	1	3	2	1	3	15	15	15
tr|A1AYK0|A1AYK0_PARDP	tr|A1AYK0|A1AYK0_PARDP	3811600	0	0	5122200	0	0	0	0	#DIV/0!	#DIV/0!	0.188467	Pden_0230	tr|A1AYK0|A1AYK0_PARDP Luciferase family protein OS=Paracoccus denitrificans (strain Pd 1222) OX=318586 GN=Pden_0230 PE=4 SV=1	5	5	5		1	5	5	5	2	2	1	2	2	2	2	1	2	2	1	2	2	2	2	1	2	2	1	2	2	2	2	1	17	17	17
tr|A1B331|A1B331_PARDP	tr|A1B331|A1B331_PARDP	30824000	30345000	28393000	28398000	29664000	27173000	27212000	28684000	1.04637	0.0653878	0.188665	Pden_1828	tr|A1B331|A1B331_PARDP Helicase domain protein OS=Paracoccus denitrificans (strain Pd 1222) OX=318586 GN=Pden_1828 PE=4 SV=1	20	20	20		1	20	20	20	10	13	11	11	14	12	10	12	10	13	11	11	14	12	10	12	10	13	11	11	14	12	10	12	27.8	27.8	27.8
tr|A1B9F4|A1B9F4_PARDP	tr|A1B9F4|A1B9F4_PARDP	0	0	0	0	0	0	882150	1196600	0	#NUM!	0.188891	Pden_4082	tr|A1B9F4|A1B9F4_PARDP ATP-dependent DNA helicase RecG OS=Paracoccus denitrificans (strain Pd 1222) OX=318586 GN=Pden_4082 PE=3 SV=1	2	2	2		1	2	2	2	0	0	0	0	1	1	2	2	0	0	0	0	1	1	2	2	0	0	0	0	1	1	2	2	2.3	2.3	2.3
tr|A1B8U4|A1B8U4_PARDP	tr|A1B8U4|A1B8U4_PARDP	3.74734e+07	3.78559e+07	3.63557e+07	3.76015e+07	3.93101e+07	4.03757e+07	4.21811e+07	3.90726e+07	0.897482	-0.156045	0.0182162	Pden_3872	tr|A1B8U4|A1B8U4_PARDP Glutamate dehydrogenase OS=Paracoccus denitrificans (strain Pd 1222) OX=318586 GN=Pden_3872 PE=3 SV=1	22	22	22		1	22	22	22	12	13	15	15	13	11	12	14	12	13	15	15	13	11	12	14	12	13	15	15	13	11	12	14	53.6	53.6	53.6
sp|A1AZF6|SYGA_PARDP	sp|A1AZF6|SYGA_PARDP	9182200	18155000	17861000	15705000	17670000	20600000	18562000	18225000	0.811426	-0.301469	0.189091	glyQ	sp|A1AZF6|SYGA_PARDP Glycine--tRNA ligase alpha subunit OS=Paracoccus denitrificans (strain Pd 1222) OX=318586 GN=glyQ PE=3 SV=1	6	6	6		1	6	6	6	4	3	5	4	5	6	3	4	4	3	5	4	5	6	3	4	4	3	5	4	5	6	3	4	24.4	24.4	24.4
tr|A1B1F7|A1B1F7_PARDP	tr|A1B1F7|A1B1F7_PARDP	0	3249500	3025900	0	3040300	3095400	3386400	2887600	0.505685	-0.983689	0.189218	Pden_1246	tr|A1B1F7|A1B1F7_PARDP DUF1190 domain-containing protein OS=Paracoccus denitrificans (strain Pd 1222) OX=318586 GN=Pden_1246 PE=4 SV=1	3	3	3		1	3	3	3	1	2	2	1	3	2	2	2	1	2	2	1	3	2	2	2	1	2	2	1	3	2	2	2	21.8	21.8	21.8
tr|A1B544|A1B544_PARDP	tr|A1B544|A1B544_PARDP	152870000	182800000	186610000	195860000	202910000	185160000	195760000	197790000	0.918784	-0.122202	0.189534	Pden_2551	tr|A1B544|A1B544_PARDP Electron transfer flavoprotein, alpha subunit OS=Paracoccus denitrificans (strain Pd 1222) OX=318586 GN=Pden_2551 PE=3 SV=1	14	14	14		1	14	14	14	6	7	10	9	12	10	9	7	6	7	10	9	12	10	9	7	6	7	10	9	12	10	9	7	85.7	85.7	85.7
tr|A1AYS6|A1AYS6_PARDP;tr|A1B6L0|A1B6L0_PARDP	tr|A1AYS6|A1AYS6_PARDP;tr|A1B6L0|A1B6L0_PARDP	0	0	0	0	2138700	0	0	2952100	0	#NUM!	0.189713	Pden_0306	tr|A1AYS6|A1AYS6_PARDP Tripartite tricarboxylate transporter permease OS=Paracoccus denitrificans (strain Pd 1222) OX=318586 GN=Pden_0306 PE=4 SV=1;tr|A1B6L0|A1B6L0_PARDP Tripartite tricarboxylate transporter permease OS=Paracoccus denitrificans (strain Pd	2;1	2;1	2;1		2	2	2	2	0	0	0	0	2	1	0	2	0	0	0	0	2	1	0	2	0	0	0	0	2	1	0	2	3.6	3.6	3.6
tr|A1B9U0|A1B9U0_PARDP	tr|A1B9U0|A1B9U0_PARDP	0	1335800	1866300	0	0	0	0	0	#DIV/0!	#DIV/0!	0.190308	Pden_4220	tr|A1B9U0|A1B9U0_PARDP FMN-binding domain protein OS=Paracoccus denitrificans (strain Pd 1222) OX=318586 GN=Pden_4220 PE=4 SV=1	4	4	4		1	4	4	4	0	4	2	0	1	1	1	1	0	4	2	0	1	1	1	1	0	4	2	0	1	1	1	1	6.2	6.2	6.2
tr|A1BBU8|A1BBU8_PARDP	tr|A1BBU8|A1BBU8_PARDP	526023	563897	615161	589907	1.37099e+06	1.64271e+06	1.54893e+06	1.59468e+06	0.37254	-1.42453	0.000195275	Pden_4932	tr|A1BBU8|A1BBU8_PARDP Short-chain dehydrogenase/reductase SDR OS=Paracoccus denitrificans (strain Pd 1222) OX=318586 GN=Pden_4932 PE=4 SV=1	4	4	4		1	4	4	4	0	0	1	2	2	2	3	3	0	0	1	2	2	2	3	3	0	0	1	2	2	2	3	3	23.5	23.5	23.5
tr|A1B1V3|A1B1V3_PARDP	tr|A1B1V3|A1B1V3_PARDP	0	0	3152800	4432400	0	0	0	0	#DIV/0!	#DIV/0!	0.190621	Pden_1396	tr|A1B1V3|A1B1V3_PARDP Glutamine amidotransferase class-I OS=Paracoccus denitrificans (strain Pd 1222) OX=318586 GN=Pden_1396 PE=4 SV=1	4	4	4		1	4	4	4	1	1	3	2	1	1	1	0	1	1	3	2	1	1	1	0	1	1	3	2	1	1	1	0	25.6	25.6	25.6
sp|A1B5A7|FOLD1_PARDP;sp|A1BBS1|FOLD2_PARDP	sp|A1B5A7|FOLD1_PARDP;sp|A1BBS1|FOLD2_PARDP	8323000	7978200	8421800	8980700	8500200	6597700	7686000	8090900	1.09162	0.126477	0.190853	folD1	sp|A1B5A7|FOLD1_PARDP Bifunctional protein FolD 1 OS=Paracoccus denitrificans (strain Pd 1222) OX=318586 GN=folD1 PE=3 SV=1;sp|A1BBS1|FOLD2_PARDP Bifunctional protein FolD 2 OS=Paracoccus denitrificans (strain Pd 1222) OX=318586 GN=folD2 PE=3 SV=1	11;11	11;11	11;11		2	11	11	11	3	5	6	5	6	5	5	5	3	5	6	5	6	5	5	5	3	5	6	5	6	5	5	5	59.1	59.1	59.1
tr|A1BAB2|A1BAB2_PARDP	tr|A1BAB2|A1BAB2_PARDP	21550000	27022000	25108000	26407000	21784000	23533000	24107000	22329000	1.09083	0.125427	0.192003	Pden_4392	tr|A1BAB2|A1BAB2_PARDP Carbohydrate ABC transporter ATP-binding protein, CUT1 family OS=Paracoccus denitrificans (strain Pd 1222) OX=318586 GN=Pden_4392 PE=3 SV=1	13	13	13		1	13	13	13	9	9	10	8	8	8	8	9	9	9	10	8	8	8	8	9	9	9	10	8	8	8	8	9	40.7	40.7	40.7
tr|A1B359|A1B359_PARDP	tr|A1B359|A1B359_PARDP	8482000	10640000	13073000	15927000	0	10311000	9673900	10191000	1.59472	0.6733	0.192153	Pden_1856	tr|A1B359|A1B359_PARDP Histidine triad (HIT) protein OS=Paracoccus denitrificans (strain Pd 1222) OX=318586 GN=Pden_1856 PE=4 SV=1	3	3	3		1	3	3	3	2	3	2	2	1	3	2	2	2	3	2	2	1	3	2	2	2	3	2	2	1	3	2	2	31.5	31.5	31.5
tr|A1BCE3|A1BCE3_PARDP	tr|A1BCE3|A1BCE3_PARDP	31471000	0	0	21271000	0	0	0	0	#DIV/0!	#DIV/0!	0.193376	Pden_5127	tr|A1BCE3|A1BCE3_PARDP Transcriptional regulator, Fis family OS=Paracoccus denitrificans (strain Pd 1222) OX=318586 GN=Pden_5127 PE=4 SV=1	5	5	5		1	5	5	5	2	2	2	2	1	1	1	1	2	2	2	2	1	1	1	1	2	2	2	2	1	1	1	1	17.2	17.2	17.2
tr|A1AY19|A1AY19_PARDP	tr|A1AY19|A1AY19_PARDP	0	0	0	0	4024200	0	0	5959300	0	#NUM!	0.193427	Pden_0046	tr|A1AY19|A1AY19_PARDP Two component transcriptional regulator, winged helix family OS=Paracoccus denitrificans (strain Pd 1222) OX=318586 GN=Pden_0046 PE=4 SV=1	3	3	3		1	3	3	3	0	0	0	1	2	1	1	2	0	0	0	1	2	1	1	2	0	0	0	1	2	1	1	2	12.4	12.4	12.4
tr|A1B7Z7|A1B7Z7_PARDP	tr|A1B7Z7|A1B7Z7_PARDP	3706000	3407500	4279700	3852600	4007600	0	0	3760700	1.96257	0.972741	0.194163	Pden_3573	tr|A1B7Z7|A1B7Z7_PARDP Transcriptional regulator, GntR family OS=Paracoccus denitrificans (strain Pd 1222) OX=318586 GN=Pden_3573 PE=4 SV=1	4	4	4		1	4	4	4	3	2	2	2	2	2	1	2	3	2	2	2	2	2	1	2	3	2	2	2	2	2	1	2	16.5	16.5	16.5
tr|A1B0D0|A1B0D0_PARDP	tr|A1B0D0|A1B0D0_PARDP	0	3079400	3339100	2798200	3872800	4366500	3031300	3159500	0.638714	-0.646759	0.195194	Pden_0863	tr|A1B0D0|A1B0D0_PARDP phosphoenolpyruvate--protein phosphotransferase OS=Paracoccus denitrificans (strain Pd 1222) OX=318586 GN=Pden_0863 PE=3 SV=1	8	8	8		1	8	8	8	1	2	2	3	3	4	3	3	1	2	2	3	3	4	3	3	1	2	2	3	3	4	3	3	12.6	12.6	12.6
tr|A1B5N5|A1B5N5_PARDP	tr|A1B5N5|A1B5N5_PARDP	0	0	0	0	2839400	4391700	0	0	0	#NUM!	0.196026	Pden_2745	tr|A1B5N5|A1B5N5_PARDP Multiple monosaccharide-binding protein OS=Paracoccus denitrificans (strain Pd 1222) OX=318586 GN=Pden_2745 PE=4 SV=1	5	5	5		1	5	5	5	0	1	1	1	3	3	0	2	0	1	1	1	3	3	0	2	0	1	1	1	3	3	0	2	22.3	22.3	22.3
tr|A1BA21|A1BA21_PARDP	tr|A1BA21|A1BA21_PARDP	63337000	59493000	58669000	51653000	54116000	55885000	53954000	53104000	1.07414	0.103184	0.197022	Pden_4301	tr|A1BA21|A1BA21_PARDP Aconitate hydratase OS=Paracoccus denitrificans (strain Pd 1222) OX=318586 GN=Pden_4301 PE=3 SV=1	27	27	27		1	27	27	27	19	18	20	22	21	21	20	18	19	18	20	22	21	21	20	18	19	18	20	22	21	21	20	18	43.1	43.1	43.1
tr|A1AZY7|A1AZY7_PARDP	tr|A1AZY7|A1AZY7_PARDP	13460000	10319000	15760000	13696000	14883000	15592000	15017000	15153000	0.877814	-0.188014	0.197264	Pden_0719	tr|A1AZY7|A1AZY7_PARDP Amino acid ABC transporter ATP-binding protein, PAAT family OS=Paracoccus denitrificans (strain Pd 1222) OX=318586 GN=Pden_0719 PE=3 SV=1	6	6	6		1	6	6	6	2	2	4	2	4	4	5	5	2	2	4	2	4	4	5	5	2	2	4	2	4	4	5	5	33.6	33.6	33.6
tr|A1B5A2|A1B5A2_PARDP	tr|A1B5A2|A1B5A2_PARDP	0	0	3799300	6080800	0	0	0	0	#DIV/0!	#DIV/0!	0.198219	Pden_2609	tr|A1B5A2|A1B5A2_PARDP 3-5 exonuclease OS=Paracoccus denitrificans (strain Pd 1222) OX=318586 GN=Pden_2609 PE=4 SV=1	3	3	3		1	3	3	3	1	1	2	3	1	1	1	1	1	1	2	3	1	1	1	1	1	1	2	3	1	1	1	1	25.5	25.5	25.5
tr|A1B2B5|A1B2B5_PARDP	tr|A1B2B5|A1B2B5_PARDP	26938000	22248000	24203000	17308000	24275000	27419000	27723000	24859000	0.869778	-0.20128	0.198295	Pden_1559	tr|A1B2B5|A1B2B5_PARDP Polysaccharide export protein OS=Paracoccus denitrificans (strain Pd 1222) OX=318586 GN=Pden_1559 PE=4 SV=1	17	17	17		1	17	17	17	8	12	11	11	12	15	15	12	8	12	11	11	12	15	15	12	8	12	11	11	12	15	15	12	53.1	53.1	53.1
sp|A1B036|RS17_PARDP	sp|A1B036|RS17_PARDP	85831000	98031000	94649000	79964000	90056000	89731000	121470000	110710000	0.870155	-0.200656	0.198675	rpsQ	sp|A1B036|RS17_PARDP Small ribosomal subunit protein uS17 OS=Paracoccus denitrificans (strain Pd 1222) OX=318586 GN=rpsQ PE=3 SV=1	5	5	5		1	5	5	5	2	2	2	4	3	5	3	4	2	2	2	4	3	5	3	4	2	2	2	4	3	5	3	4	64.6	64.6	64.6
sp|A1B5M1|SURE_PARDP	sp|A1B5M1|SURE_PARDP	0	0	0	0	11994000	7417700	0	0	0	#NUM!	0.198899	surE	sp|A1B5M1|SURE_PARDP 5-nucleotidase SurE OS=Paracoccus denitrificans (strain Pd 1222) OX=318586 GN=surE PE=3 SV=1	3	3	3		1	3	3	3	2	1	1	1	2	2	1	1	2	1	1	1	2	2	1	1	2	1	1	1	2	2	1	1	17.4	17.4	17.4
tr|A1B8C8|A1B8C8_PARDP	tr|A1B8C8|A1B8C8_PARDP	16745000	16833000	17236000	17212000	13149000	24068000	24462000	25144000	0.783502	-0.351991	0.198986	Pden_3705	tr|A1B8C8|A1B8C8_PARDP Amino acid ABC transporter substrate-binding protein, PAAT family OS=Paracoccus denitrificans (strain Pd 1222) OX=318586 GN=Pden_3705 PE=3 SV=1	9	9	9		1	9	9	9	4	6	6	6	5	6	5	6	4	6	6	6	5	6	5	6	4	6	6	6	5	6	5	6	20.4	20.4	20.4
tr|A1B525|A1B525_PARDP	tr|A1B525|A1B525_PARDP	0	2079100	2125100	0	2071200	2001100	2198900	1909900	0.513892	-0.960464	0.199799	Pden_2532	tr|A1B525|A1B525_PARDP Cobaltochelatase CobN subunit OS=Paracoccus denitrificans (strain Pd 1222) OX=318586 GN=Pden_2532 PE=4 SV=1	7	7	7		1	7	7	7	0	4	4	1	2	3	2	3	0	4	4	1	2	3	2	3	0	4	4	1	2	3	2	3	7.4	7.4	7.4
tr|A1B383|A1B383_PARDP	tr|A1B383|A1B383_PARDP	9750900	12789000	12349000	13337000	12816000	12396000	14583000	13954000	0.897243	-0.15643	0.201357	Pden_1882	tr|A1B383|A1B383_PARDP ATPase OS=Paracoccus denitrificans (strain Pd 1222) OX=318586 GN=Pden_1882 PE=4 SV=1	10	10	10		1	10	10	10	5	6	6	7	7	8	6	5	5	6	6	7	7	8	6	5	5	6	6	7	7	8	6	5	61.6	61.6	61.6
sp|A1B387|HIS4_PARDP	sp|A1B387|HIS4_PARDP	20038000	15684000	14296000	20245000	14576000	14488000	15738000	15593000	1.16339	0.218336	0.201855	hisA	sp|A1B387|HIS4_PARDP 1-(5-phosphoribosyl)-5-[(5-phosphoribosylamino)methylideneamino] imidazole-4-carboxamide isomerase OS=Paracoccus denitrificans (strain Pd 1222) OX=318586 GN=hisA PE=3 SV=1	10	10	10		1	10	10	10	6	7	9	7	7	6	8	8	6	7	9	7	7	6	8	8	6	7	9	7	7	6	8	8	53.8	53.8	53.8
sp|A1AZK1|RSMH_PARDP	sp|A1AZK1|RSMH_PARDP	3589100	3897900	4177200	3545000	3483200	3529400	3811200	3356400	1.07257	0.101066	0.202076	rsmH	sp|A1AZK1|RSMH_PARDP Ribosomal RNA small subunit methyltransferase H OS=Paracoccus denitrificans (strain Pd 1222) OX=318586 GN=rsmH PE=3 SV=1	6	6	6		1	6	6	6	2	3	4	2	5	4	6	2	2	3	4	2	5	4	6	2	2	3	4	2	5	4	6	2	23.9	23.9	23.9
tr|A1B7Y2|A1B7Y2_PARDP	tr|A1B7Y2|A1B7Y2_PARDP	57799000	49014000	47325000	51022000	52417000	53249000	56941000	58469000	0.928007	-0.107793	0.202241	Pden_3556	tr|A1B7Y2|A1B7Y2_PARDP N-acetylneuraminate synthase OS=Paracoccus denitrificans (strain Pd 1222) OX=318586 GN=Pden_3556 PE=4 SV=1	20	20	20		1	20	20	20	13	13	11	15	16	16	13	13	13	13	11	15	16	16	13	13	13	13	11	15	16	16	13	13	69.8	69.8	69.8
tr|A1AZ58|A1AZ58_PARDP	tr|A1AZ58|A1AZ58_PARDP	0	0	0	0	1703500	0	0	991310	0	#NUM!	0.203165	Pden_0438	tr|A1AZ58|A1AZ58_PARDP Type-4 uracil-DNA glycosylase OS=Paracoccus denitrificans (strain Pd 1222) OX=318586 GN=Pden_0438 PE=3 SV=1	2	2	2		1	2	2	2	1	0	1	0	2	0	0	2	1	0	1	0	2	0	0	2	1	0	1	0	2	0	0	2	9.2	9.2	9.2
tr|A1B9C0|A1B9C0_PARDP	tr|A1B9C0|A1B9C0_PARDP	42847000	37257000	33807000	25749000	36611000	44767000	43222000	39020000	0.853563	-0.22843	0.204135	Pden_4048	tr|A1B9C0|A1B9C0_PARDP NAD(P) transhydrogenase subunit alpha OS=Paracoccus denitrificans (strain Pd 1222) OX=318586 GN=Pden_4048 PE=3 SV=1	21	21	21		1	21	21	21	12	16	16	14	15	16	17	18	12	16	16	14	15	16	17	18	12	16	16	14	15	16	17	18	42.7	42.7	42.7
tr|A1AZU8|A1AZU8_PARDP	tr|A1AZU8|A1AZU8_PARDP	0	4552000	0	2597400	0	0	0	0	#DIV/0!	#DIV/0!	0.204616	Pden_0680	tr|A1AZU8|A1AZU8_PARDP Transcriptional regulator, GntR family OS=Paracoccus denitrificans (strain Pd 1222) OX=318586 GN=Pden_0680 PE=4 SV=1	5	5	5		1	5	5	5	0	2	2	3	0	1	2	1	0	2	2	3	0	1	2	1	0	2	2	3	0	1	2	1	24.3	24.3	24.3
tr|A1B2T2|A1B2T2_PARDP	tr|A1B2T2|A1B2T2_PARDP	2354900	0	3050000	3794500	5042600	2834700	3298500	3578000	0.623527	-0.681475	0.205585	Pden_1729	tr|A1B2T2|A1B2T2_PARDP Alanine dehydrogenase OS=Paracoccus denitrificans (strain Pd 1222) OX=318586 GN=Pden_1729 PE=3 SV=1	5	5	5		1	5	5	5	2	1	2	2	2	3	3	3	2	1	2	2	2	3	3	3	2	1	2	2	2	3	3	3	15.9	15.9	15.9
tr|A1B4X1|A1B4X1_PARDP	tr|A1B4X1|A1B4X1_PARDP	4331500	0	7443300	7925100	7763700	7727100	8301800	7647500	0.626585	-0.674417	0.206022	Pden_2478	tr|A1B4X1|A1B4X1_PARDP Putative transcriptional regulator, Crp/Fnr family OS=Paracoccus denitrificans (strain Pd 1222) OX=318586 GN=Pden_2478 PE=4 SV=1	5	5	5		1	5	5	5	2	2	2	2	3	3	4	2	2	2	2	2	3	3	4	2	2	2	2	2	3	3	4	2	28.1	28.1	28.1
tr|A1AYE1|A1AYE1_PARDP	tr|A1AYE1|A1AYE1_PARDP	11079000	7655800	7121000	8946700	7648400	6728700	6945400	7796200	1.19519	0.257245	0.206133	Pden_0169	tr|A1AYE1|A1AYE1_PARDP Regulatory protein, IclR OS=Paracoccus denitrificans (strain Pd 1222) OX=318586 GN=Pden_0169 PE=4 SV=1	7	7	7		1	7	7	7	2	3	3	2	4	4	4	3	2	3	3	2	4	4	4	3	2	3	3	2	4	4	4	3	35.3	35.3	35.3
sp|A1BA52|AROC_PARDP	sp|A1BA52|AROC_PARDP	15671000	12864000	11096000	14092000	11280000	12619000	11852000	11737000	1.1313	0.177977	0.206466	aroC	sp|A1BA52|AROC_PARDP Chorismate synthase OS=Paracoccus denitrificans (strain Pd 1222) OX=318586 GN=aroC PE=3 SV=1	10	10	10		1	10	10	10	3	6	5	6	7	7	9	4	3	6	5	6	7	7	9	4	3	6	5	6	7	7	9	4	36.3	36.3	36.3
tr|A1B880|A1B880_PARDP	tr|A1B880|A1B880_PARDP	0	0	8457000	0	6865900	0	9230800	9895300	0.325369	-1.61985	0.206742	Pden_3657	tr|A1B880|A1B880_PARDP DUF4440 domain-containing protein OS=Paracoccus denitrificans (strain Pd 1222) OX=318586 GN=Pden_3657 PE=4 SV=1	4	4	4		1	4	4	4	1	1	2	1	3	1	2	2	1	1	2	1	3	1	2	2	1	1	2	1	3	1	2	2	35.1	35.1	35.1
tr|A1B686|A1B686_PARDP	tr|A1B686|A1B686_PARDP	12716000	10592000	10691000	14232000	11037000	10124000	10439000	11008000	1.13197	0.178836	0.206847	Pden_2946	tr|A1B686|A1B686_PARDP PfkB domain protein OS=Paracoccus denitrificans (strain Pd 1222) OX=318586 GN=Pden_2946 PE=4 SV=1	9	9	9		1	9	9	9	5	7	7	7	7	7	7	5	5	7	7	7	7	7	7	5	5	7	7	7	7	7	7	5	39.5	39.5	39.5
tr|A1B1I2|A1B1I2_PARDP	tr|A1B1I2|A1B1I2_PARDP	23917000	28477000	29439000	24660000	29233000	28413000	29131000	28512000	0.923705	-0.114496	0.206908	Pden_1271	tr|A1B1I2|A1B1I2_PARDP Biotin carboxylase OS=Paracoccus denitrificans (strain Pd 1222) OX=318586 GN=Pden_1271 PE=4 SV=1	18	18	18		1	18	18	18	13	17	13	14	13	13	12	13	13	17	13	14	13	13	12	13	13	17	13	14	13	13	12	13	53.3	53.3	53.3
tr|A1B2B0|A1B2B0_PARDP	tr|A1B2B0|A1B2B0_PARDP	29823000	25487000	23565000	24085000	22628000	24680000	23357000	23149000	1.09749	0.134209	0.207204	ribH	tr|A1B2B0|A1B2B0_PARDP 6,7-dimethyl-8-ribityllumazine synthase OS=Paracoccus denitrificans (strain Pd 1222) OX=318586 GN=ribH PE=3 SV=1	8	8	8		1	8	8	8	5	7	4	6	6	5	7	5	5	7	4	6	6	5	7	5	5	7	4	6	6	5	7	5	50.8	50.8	50.8
tr|A1BB77|A1BB77_PARDP	tr|A1BB77|A1BB77_PARDP	0	0	1901900	2202600	1862600	2013900	2140100	1904400	0.51818	-0.948476	0.207426	Pden_4710	tr|A1BB77|A1BB77_PARDP Glucose-methanol-choline oxidoreductase OS=Paracoccus denitrificans (strain Pd 1222) OX=318586 GN=Pden_4710 PE=4 SV=1	3	3	3		1	3	3	3	2	2	3	2	2	2	3	2	2	2	3	2	2	2	3	2	2	2	3	2	2	2	3	2	6.3	6.3	6.3
tr|A1BAE9|A1BAE9_PARDP	tr|A1BAE9|A1BAE9_PARDP	0	5278100	4753600	5059600	4494300	6502900	6185600	6061600	0.649245	-0.623166	0.207468	Pden_4429	tr|A1BAE9|A1BAE9_PARDP Alpha-1,4 glucan phosphorylase OS=Paracoccus denitrificans (strain Pd 1222) OX=318586 GN=Pden_4429 PE=3 SV=1	15	15	15		1	15	15	15	4	6	5	5	6	10	7	6	4	6	5	5	6	10	7	6	4	6	5	5	6	10	7	6	19.9	19.9	19.9
tr|A1B542|A1B542_PARDP	tr|A1B542|A1B542_PARDP	5022100	5159600	4736200	5508600	5851000	5133200	5266400	5440300	0.941708	-0.0866479	0.207472	Pden_2549	tr|A1B542|A1B542_PARDP Corrinoid adenosyltransferase OS=Paracoccus denitrificans (strain Pd 1222) OX=318586 GN=Pden_2549 PE=3 SV=1	7	7	7		1	7	7	7	3	3	4	4	6	4	4	4	3	3	4	4	6	4	4	4	3	3	4	4	6	4	4	4	58.4	58.4	58.4
tr|A1B904|A1B904_PARDP	tr|A1B904|A1B904_PARDP	46395000	45043000	46229000	52957000	41431000	58002000	63139000	58830000	0.860986	-0.215938	0.208953	Pden_3932	tr|A1B904|A1B904_PARDP Amino acid/amide ABC transporter substrate-binding protein, HAAT family OS=Paracoccus denitrificans (strain Pd 1222) OX=318586 GN=Pden_3932 PE=4 SV=1	17	17	17		1	17	17	17	14	15	14	12	16	14	14	15	14	15	14	12	16	14	14	15	14	15	14	12	16	14	14	15	62.9	62.9	62.9
tr|A1AXX5|A1AXX5_PARDP	tr|A1AXX5|A1AXX5_PARDP	54659000	55242000	52852000	55849000	52044000	50554000	50835000	56367000	1.04195	0.0592919	0.209306	rho	tr|A1AXX5|A1AXX5_PARDP Transcription termination factor Rho OS=Paracoccus denitrificans (strain Pd 1222) OX=318586 GN=rho PE=3 SV=1	28	28	28		1	28	28	28	21	19	21	25	22	24	20	22	21	19	21	25	22	24	20	22	21	19	21	25	22	24	20	22	64.3	64.3	64.3
tr|A1B875|A1B875_PARDP	tr|A1B875|A1B875_PARDP	3580300	5873700	5223100	4944000	5264700	5792800	5843900	5804800	0.86413	-0.21068	0.209448	Pden_3652	tr|A1B875|A1B875_PARDP ABC transporter related protein OS=Paracoccus denitrificans (strain Pd 1222) OX=318586 GN=Pden_3652 PE=4 SV=1	6	6	6		1	6	6	6	2	2	3	3	2	3	4	5	2	2	3	3	2	3	4	5	2	2	3	3	2	3	4	5	12.1	12.1	12.1
tr|A1B4D2|A1B4D2_PARDP	tr|A1B4D2|A1B4D2_PARDP	0	5551800	5942800	4407400	4101400	7970400	7206800	5854800	0.632704	-0.660398	0.210246	Pden_2285	tr|A1B4D2|A1B4D2_PARDP Substrate-binding region of ABC-type glycine betaine transport system OS=Paracoccus denitrificans (strain Pd 1222) OX=318586 GN=Pden_2285 PE=4 SV=1	5	5	5		1	5	5	5	0	4	4	4	4	5	5	4	0	4	4	4	4	5	5	4	0	4	4	4	4	5	5	4	28.9	28.9	28.9
tr|A1B9X8|A1B9X8_PARDP	tr|A1B9X8|A1B9X8_PARDP	0	0	0	0	0	940580	0	495190	0	#NUM!	0.210897	Pden_4258	tr|A1B9X8|A1B9X8_PARDP Xanthine dehydrogenase, molybdenum binding subunit apoprotein / Xanthine oxidase OS=Paracoccus denitrificans (strain Pd 1222) OX=318586 GN=Pden_4258 PE=4 SV=1	4	4	4		1	4	4	4	2	1	1	0	1	2	1	3	2	1	1	0	1	2	1	3	2	1	1	0	1	2	1	3	5.7	5.7	5.7
tr|A1B8Y2|A1B8Y2_PARDP	tr|A1B8Y2|A1B8Y2_PARDP	209980000	68749000	82377000	96619000	86932000	120690000	0	0	2.20461	1.14052	0.210932	Pden_3910	tr|A1B8Y2|A1B8Y2_PARDP Endoribonuclease L-PSP OS=Paracoccus denitrificans (strain Pd 1222) OX=318586 GN=Pden_3910 PE=4 SV=1	5	5	5		1	5	5	5	2	3	2	3	4	3	2	2	2	3	2	3	4	3	2	2	2	3	2	3	4	3	2	2	81	81	81
tr|A1B078|A1B078_PARDP	tr|A1B078|A1B078_PARDP	4810400	0	0	0	0	4562500	5348400	4462500	0.334674	-1.57917	0.211319	Pden_0810	tr|A1B078|A1B078_PARDP Extracellular solute-binding protein, family 5 OS=Paracoccus denitrificans (strain Pd 1222) OX=318586 GN=Pden_0810 PE=3 SV=1	4	4	4		1	4	4	4	3	0	1	1	1	4	3	4	3	0	1	1	1	4	3	4	3	0	1	1	1	4	3	4	11	11	11
tr|A1BAN3|A1BAN3_PARDP	tr|A1BAN3|A1BAN3_PARDP	13471000	16312000	14393000	15078000	13991000	16111000	17719000	17202000	0.911278	-0.134038	0.211637	Pden_4513	tr|A1BAN3|A1BAN3_PARDP Short chain enoyl-CoA hydratase OS=Paracoccus denitrificans (strain Pd 1222) OX=318586 GN=Pden_4513 PE=3 SV=1	13	13	13		1	13	13	13	3	7	8	7	6	7	5	6	3	7	8	7	6	7	5	6	3	7	8	7	6	7	5	6	55.8	55.8	55.8
tr|A1B8P3|A1B8P3_PARDP	tr|A1B8P3|A1B8P3_PARDP	0	4250900	2213500	0	0	0	0	0	#DIV/0!	#DIV/0!	0.211793	Pden_3821	tr|A1B8P3|A1B8P3_PARDP Alpha/beta hydrolase fold protein OS=Paracoccus denitrificans (strain Pd 1222) OX=318586 GN=Pden_3821 PE=4 SV=1	4	4	4		1	4	4	4	2	2	2	2	1	1	2	1	2	2	2	2	1	1	2	1	2	2	2	2	1	1	2	1	24.2	24.2	24.2
tr|A1B5T3|A1B5T3_PARDP	tr|A1B5T3|A1B5T3_PARDP	91119000	100780000	91258000	103660000	90804000	112290000	109620000	107140000	0.921313	-0.118237	0.212496	Pden_2793	tr|A1B5T3|A1B5T3_PARDP Thioredoxin OS=Paracoccus denitrificans (strain Pd 1222) OX=318586 GN=Pden_2793 PE=3 SV=1	10	10	10		1	10	10	10	5	7	6	7	6	5	8	8	5	7	6	7	6	5	8	8	5	7	6	7	6	5	8	8	80.4	80.4	80.4
tr|A1BAG2|A1BAG2_PARDP	tr|A1BAG2|A1BAG2_PARDP	16543000	17628000	18214000	21522000	16242000	22560000	24224000	22727000	0.861859	-0.214476	0.212876	Pden_4442	tr|A1BAG2|A1BAG2_PARDP Carbohydrate ABC transporter substrate-binding protein, CUT1 family OS=Paracoccus denitrificans (strain Pd 1222) OX=318586 GN=Pden_4442 PE=3 SV=1	13	13	13		1	13	13	13	7	6	9	7	7	7	7	7	7	6	9	7	7	7	7	7	7	6	9	7	7	7	7	7	50.4	50.4	50.4
tr|A1B1I3|A1B1I3_PARDP	tr|A1B1I3|A1B1I3_PARDP	11310000	6627100	6118200	7789000	6695400	5057000	5577700	7041700	1.3066	0.385822	0.213307	Pden_1272	tr|A1B1I3|A1B1I3_PARDP Biotin carboxyl carrier protein of acetyl-CoA carboxylase OS=Paracoccus denitrificans (strain Pd 1222) OX=318586 GN=Pden_1272 PE=4 SV=1	5	5	5		1	5	5	5	2	3	5	4	4	4	4	4	2	3	5	4	4	4	4	4	2	3	5	4	4	4	4	4	30.6	30.6	30.6
tr|A1B873|A1B873_PARDP	tr|A1B873|A1B873_PARDP	0	0	3045100	5964400	0	0	0	0	#DIV/0!	#DIV/0!	0.21342	Pden_3650	tr|A1B873|A1B873_PARDP DUF2218 domain-containing protein OS=Paracoccus denitrificans (strain Pd 1222) OX=318586 GN=Pden_3650 PE=4 SV=1	4	4	4		1	4	4	4	0	2	2	3	1	1	1	1	0	2	2	3	1	1	1	1	0	2	2	3	1	1	1	1	38.8	38.8	38.8
tr|A1B2M8|A1B2M8_PARDP	tr|A1B2M8|A1B2M8_PARDP	0	2716500	0	0	2481200	0	2621800	2924600	0.338395	-1.56322	0.214961	Pden_1675	tr|A1B2M8|A1B2M8_PARDP 3D-(3,5/4)-trihydroxycyclohexane-1,2-dione hydrolase OS=Paracoccus denitrificans (strain Pd 1222) OX=318586 GN=Pden_1675 PE=3 SV=1	5	5	5		1	5	5	5	1	3	1	0	3	1	4	3	1	3	1	0	3	1	4	3	1	3	1	0	3	1	4	3	9	9	9
tr|A1B903|A1B903_PARDP	tr|A1B903|A1B903_PARDP	15096000	12828000	13187000	14045000	15785000	13032000	16011000	15059000	0.921001	-0.118725	0.215049	Pden_3931	tr|A1B903|A1B903_PARDP Amino acid/amide ABC transporter ATP-binding protein 1, HAAT family OS=Paracoccus denitrificans (strain Pd 1222) OX=318586 GN=Pden_3931 PE=4 SV=1	7	7	7		1	7	7	7	5	4	6	5	5	4	5	4	5	4	6	5	5	4	5	4	5	4	6	5	5	4	5	4	29.9	29.9	29.9
tr|A1B2B1|A1B2B1_PARDP	tr|A1B2B1|A1B2B1_PARDP	31521000	27163000	26332000	34139000	27110000	27130000	26205000	27165000	1.10729	0.147027	0.215352	ribB	tr|A1B2B1|A1B2B1_PARDP 3,4-dihydroxy-2-butanone 4-phosphate synthase OS=Paracoccus denitrificans (strain Pd 1222) OX=318586 GN=ribB PE=3 SV=1	20	20	20		1	20	20	20	12	14	12	14	16	12	14	14	12	14	12	14	16	12	14	14	12	14	12	14	16	12	14	14	63.7	63.7	63.7
sp|A1B1V8|RPOZ_PARDP	sp|A1B1V8|RPOZ_PARDP	22712000	36730000	42315000	0	40272000	40106000	43152000	37279000	0.632782	-0.66022	0.215393	rpoZ	sp|A1B1V8|RPOZ_PARDP DNA-directed RNA polymerase subunit omega OS=Paracoccus denitrificans (strain Pd 1222) OX=318586 GN=rpoZ PE=3 SV=1	5	5	5		1	5	5	5	3	5	3	1	4	4	4	3	3	5	3	1	4	4	4	3	3	5	3	1	4	4	4	3	48.3	48.3	48.3
sp|A1B673|ILVD_PARDP	sp|A1B673|ILVD_PARDP	30493000	27249000	28249000	22439000	26838000	31146000	31471000	30277000	0.905606	-0.143045	0.216902	ilvD	sp|A1B673|ILVD_PARDP Dihydroxy-acid dehydratase OS=Paracoccus denitrificans (strain Pd 1222) OX=318586 GN=ilvD PE=3 SV=1	21	21	21		1	21	21	21	13	17	16	15	18	15	18	16	13	17	16	15	18	15	18	16	13	17	16	15	18	15	18	16	44.6	44.6	44.6
tr|A1B922|A1B922_PARDP	tr|A1B922|A1B922_PARDP	16230000	12330000	17488000	19237000	11732000	15466000	14576000	13982000	1.17091	0.227624	0.217231	Pden_3950	tr|A1B922|A1B922_PARDP Uncharacterized protein OS=Paracoccus denitrificans (strain Pd 1222) OX=318586 GN=Pden_3950 PE=4 SV=1	4	4	4		1	4	4	4	3	2	3	3	3	4	3	3	3	2	3	3	3	4	3	3	3	2	3	3	3	4	3	3	39.3	39.3	39.3
tr|A1BA45|A1BA45_PARDP	tr|A1BA45|A1BA45_PARDP	0	2284000	0	0	2177100	2123900	2398500	0	0.340921	-1.55249	0.217261	Pden_4325	tr|A1BA45|A1BA45_PARDP Phosphate regulon transcriptional regulatory protein PhoB OS=Paracoccus denitrificans (strain Pd 1222) OX=318586 GN=Pden_4325 PE=4 SV=1	2	2	2		1	2	2	2	0	2	1	1	2	2	2	1	0	2	1	1	2	2	2	1	0	2	1	1	2	2	2	1	9.6	9.6	9.6
tr|A1B0J3|A1B0J3_PARDP	tr|A1B0J3|A1B0J3_PARDP	0	0	954240	1773600	819810	2234600	1587600	1045600	0.479611	-1.06006	0.217289	Pden_0926	tr|A1B0J3|A1B0J3_PARDP DUF305 domain-containing protein OS=Paracoccus denitrificans (strain Pd 1222) OX=318586 GN=Pden_0926 PE=4 SV=1	4	4	4		1	4	4	4	1	1	2	2	1	3	3	1	1	1	2	2	1	3	3	1	1	1	2	2	1	3	3	1	46.2	46.2	46.2
tr|A1B441|A1B441_PARDP	tr|A1B441|A1B441_PARDP	5967800	7043600	6895100	6292400	6457000	6942200	7786100	7065100	0.927382	-0.108765	0.218967	Pden_2193	tr|A1B441|A1B441_PARDP Peptidase M24 OS=Paracoccus denitrificans (strain Pd 1222) OX=318586 GN=Pden_2193 PE=3 SV=1	17	17	17		1	17	17	17	7	7	7	4	10	9	9	7	7	7	7	4	10	9	9	7	7	7	7	4	10	9	9	7	44	44	44
tr|A1B4F6|A1B4F6_PARDP	tr|A1B4F6|A1B4F6_PARDP	2.16462e+06	2.05486e+06	2.31623e+06	2.23254e+06	6.01247e+06	6.62434e+06	6.57133e+06	5.90779e+06	0.342318	-1.54659	7.71163e-05	Pden_2309	tr|A1B4F6|A1B4F6_PARDP Peptidase S49 OS=Paracoccus denitrificans (strain Pd 1222) OX=318586 GN=Pden_2309 PE=4 SV=1	4	4	4		1	4	4	4	1	2	1	1	3	1	4	3	1	2	1	1	3	1	4	3	1	2	1	1	3	1	4	3	18.7	18.7	18.7
sp|A1AZN6|GLMU_PARDP	sp|A1AZN6|GLMU_PARDP	29754000	23605000	21967000	19889000	25079000	26009000	29535000	28092000	0.875822	-0.19129	0.219873	glmU	sp|A1AZN6|GLMU_PARDP Bifunctional protein GlmU OS=Paracoccus denitrificans (strain Pd 1222) OX=318586 GN=glmU PE=3 SV=1	13	13	13		1	13	13	13	8	10	9	9	11	11	11	11	8	10	9	9	11	11	11	11	8	10	9	9	11	11	11	11	50.2	50.2	50.2
sp|A1BAL9|METAA_PARDP	sp|A1BAL9|METAA_PARDP	7360400	8602000	9475700	10546000	8113700	8006300	8012900	7679100	1.13115	0.177788	0.219932	metAA	sp|A1BAL9|METAA_PARDP Homoserine O-acetyltransferase OS=Paracoccus denitrificans (strain Pd 1222) OX=318586 GN=metAA PE=3 SV=1	8	8	8		1	8	8	8	4	6	5	5	2	3	5	4	4	6	5	5	2	3	5	4	4	6	5	5	2	3	5	4	34.1	34.1	34.1
tr|A1B097|A1B097_PARDP	tr|A1B097|A1B097_PARDP	10441000	10562000	10706000	0	11074000	13090000	12188000	11693000	0.659985	-0.599494	0.220144	Pden_0829	tr|A1B097|A1B097_PARDP Extracellular solute-binding protein, family 1 OS=Paracoccus denitrificans (strain Pd 1222) OX=318586 GN=Pden_0829 PE=4 SV=1	8	8	8		1	8	8	8	4	3	4	1	6	6	7	6	4	3	4	1	6	6	7	6	4	3	4	1	6	6	7	6	32.1	32.1	32.1
sp|Q51676|HEMN_PARDP	sp|Q51676|HEMN_PARDP	16261000	17639000	19823000	15519000	16709000	14348000	17109000	14541000	1.10421	0.143021	0.22122	hemN	sp|Q51676|HEMN_PARDP Oxygen-independent coproporphyrinogen III oxidase OS=Paracoccus denitrificans (strain Pd 1222) OX=318586 GN=hemN PE=3 SV=1	16	16	16		1	16	16	16	7	12	13	9	11	12	12	8	7	12	13	9	11	12	12	8	7	12	13	9	11	12	12	8	46.6	46.6	46.6
sp|A1B1L0|SYP_PARDP	sp|A1B1L0|SYP_PARDP	36535000	35118000	35665000	40461000	33411000	36366000	34482000	35756000	1.05545	0.0778599	0.221817	proS	sp|A1B1L0|SYP_PARDP Proline--tRNA ligase OS=Paracoccus denitrificans (strain Pd 1222) OX=318586 GN=proS PE=3 SV=1	31	31	31		1	31	31	31	16	20	22	22	21	21	23	18	16	20	22	22	21	21	23	18	16	20	22	22	21	21	23	18	75.1	75.1	75.1
tr|A1B683|A1B683_PARDP	tr|A1B683|A1B683_PARDP	5277700	3892700	3752800	3284600	3041500	3597500	3677600	3229100	1.19653	0.258853	0.221917	Pden_2943	tr|A1B683|A1B683_PARDP RND efflux system, outer membrane lipoprotein, NodT family OS=Paracoccus denitrificans (strain Pd 1222) OX=318586 GN=Pden_2943 PE=3 SV=1	10	10	10		1	10	10	10	3	4	4	3	4	6	6	6	3	4	4	3	4	6	6	6	3	4	4	3	4	6	6	6	28	28	28
tr|A1B3L8|A1B3L8_PARDP	tr|A1B3L8|A1B3L8_PARDP	7923900	8586800	8449700	8093600	8403900	8695400	8464200	8453000	0.971705	-0.0414098	0.222083	lysA	tr|A1B3L8|A1B3L8_PARDP Diaminopimelate decarboxylase OS=Paracoccus denitrificans (strain Pd 1222) OX=318586 GN=lysA PE=3 SV=1	10	10	10		1	10	10	10	7	5	7	7	6	6	5	6	7	5	7	7	6	6	5	6	7	5	7	7	6	6	5	6	32.3	32.3	32.3
tr|A1B080|A1B080_PARDP	tr|A1B080|A1B080_PARDP	12106000	9670100	9790300	9817100	11183000	8462300	8732400	7893600	1.14094	0.190227	0.222388	Pden_0812	tr|A1B080|A1B080_PARDP Phosphoserine phosphatase OS=Paracoccus denitrificans (strain Pd 1222) OX=318586 GN=Pden_0812 PE=3 SV=1	9	9	9		1	9	9	9	6	6	6	7	6	5	6	6	6	6	6	7	6	5	6	6	6	6	6	7	6	5	6	6	41.9	41.9	41.9
sp|A1B592|SECA_PARDP	sp|A1B592|SECA_PARDP	30620000	32460000	29730000	25724000	29219000	32607000	33001000	33115000	0.926467	-0.110189	0.222867	secA	sp|A1B592|SECA_PARDP Protein translocase subunit SecA OS=Paracoccus denitrificans (strain Pd 1222) OX=318586 GN=secA PE=3 SV=2	52	52	52		1	52	52	52	32	38	33	26	37	41	37	34	32	38	33	26	37	41	37	34	32	38	33	26	37	41	37	34	66	66	66
tr|A1BB73|A1BB73_PARDP	tr|A1BB73|A1BB73_PARDP	11567000	8859600	8766300	7886300	8337000	7802400	8027100	8052000	1.15087	0.202721	0.224632	Pden_4706	tr|A1BB73|A1BB73_PARDP Beta-lactamase domain protein OS=Paracoccus denitrificans (strain Pd 1222) OX=318586 GN=Pden_4706 PE=4 SV=1	10	10	10		1	10	10	10	8	9	7	5	8	6	8	7	8	9	7	5	8	6	8	7	8	9	7	5	8	6	8	7	32.3	32.3	32.3
tr|A1B3C9|A1B3C9_PARDP	tr|A1B3C9|A1B3C9_PARDP	28171000	27897000	26857000	21761000	25766000	31123000	27941000	30322000	0.909111	-0.137471	0.225333	gatB	tr|A1B3C9|A1B3C9_PARDP Aspartyl/glutamyl-tRNA(Asn/Gln) amidotransferase subunit B OS=Paracoccus denitrificans (strain Pd 1222) OX=318586 GN=gatB PE=3 SV=1	21	21	21		1	21	21	21	11	10	14	11	15	15	15	13	11	10	14	11	15	15	15	13	11	10	14	11	15	15	15	13	50.4	50.4	50.4
sp|A1B348|CCOP_PARDP	sp|A1B348|CCOP_PARDP	46845000	34999000	32283000	21393000	29520000	24442000	25008000	24671000	1.30759	0.386911	0.225528	ccoP	sp|A1B348|CCOP_PARDP Cbb3-type cytochrome c oxidase subunit CcoP OS=Paracoccus denitrificans (strain Pd 1222) OX=318586 GN=ccoP PE=1 SV=1	10	10	10		1	10	10	10	6	7	7	6	6	6	7	6	6	7	7	6	6	6	7	6	6	7	7	6	6	6	7	6	39.8	39.8	39.8
tr|A1AY25|A1AY25_PARDP	tr|A1AY25|A1AY25_PARDP	0	5215700	4986600	7659500	5812800	6988400	7083400	7724200	0.64696	-0.628251	0.22775	Pden_0052	tr|A1AY25|A1AY25_PARDP Amino acid/amide ABC transporter substrate-binding protein, HAAT family OS=Paracoccus denitrificans (strain Pd 1222) OX=318586 GN=Pden_0052 PE=4 SV=1	9	9	9		1	9	9	9	1	4	4	3	5	5	4	5	1	4	4	3	5	5	4	5	1	4	4	3	5	5	4	5	32.2	32.2	32.2
tr|A1B8W2|A1B8W2_PARDP	tr|A1B8W2|A1B8W2_PARDP	58282000	69179000	66400000	70951000	66947000	72153000	73074000	70098000	0.938145	-0.0921175	0.228266	Pden_3890	tr|A1B8W2|A1B8W2_PARDP Acetyltransferase component of pyruvate dehydrogenase complex OS=Paracoccus denitrificans (strain Pd 1222) OX=318586 GN=Pden_3890 PE=3 SV=1	21	21	21		1	21	21	21	16	19	18	19	18	17	18	18	16	19	18	19	18	17	18	18	16	19	18	19	18	17	18	18	68.4	68.4	68.4
tr|A1B7V3|A1B7V3_PARDP	tr|A1B7V3|A1B7V3_PARDP	11705000	9895400	8895700	7471900	8975100	8848000	7091600	0	1.52392	0.607787	0.228414	Pden_3527	tr|A1B7V3|A1B7V3_PARDP TonB-dependent receptor OS=Paracoccus denitrificans (strain Pd 1222) OX=318586 GN=Pden_3527 PE=3 SV=1	8	8	8		1	8	8	8	3	4	6	2	5	4	4	0	3	4	6	2	5	4	4	0	3	4	6	2	5	4	4	0	13.4	13.4	13.4
tr|A1B318|A1B318_PARDP	tr|A1B318|A1B318_PARDP	17307000	23579000	19653000	25283000	22589000	24585000	23249000	26664000	0.88397	-0.177931	0.231159	prfB	tr|A1B318|A1B318_PARDP Peptide chain release factor 2 OS=Paracoccus denitrificans (strain Pd 1222) OX=318586 GN=prfB PE=3 SV=1	12	12	11		1	12	12	11	6	7	5	8	7	9	5	6	6	7	5	8	7	9	5	6	5	6	4	7	6	8	4	5	36.3	36.3	32.6
tr|A1BAR8|A1BAR8_PARDP	tr|A1BAR8|A1BAR8_PARDP	3.02776e+06	2.9646e+06	2.86189e+06	2.75524e+06	4.44851e+06	4.90531e+06	4.89535e+06	4.49407e+06	0.634005	-0.657433	0.000128653	Pden_4549	tr|A1BAR8|A1BAR8_PARDP Iron-containing alcohol dehydrogenase OS=Paracoccus denitrificans (strain Pd 1222) OX=318586 GN=Pden_4549 PE=4 SV=1	8	8	8		1	8	8	8	1	4	3	4	3	3	6	5	1	4	3	4	3	3	6	5	1	4	3	4	3	3	6	5	31.8	31.8	31.8
sp|A1B9H4|RL27_PARDP	sp|A1B9H4|RL27_PARDP	58944000	37855000	0	36959000	51627000	44133000	58894000	52582000	0.645438	-0.631649	0.231912	rpmA	sp|A1B9H4|RL27_PARDP Large ribosomal subunit protein bL27 OS=Paracoccus denitrificans (strain Pd 1222) OX=318586 GN=rpmA PE=3 SV=1	3	3	3		1	3	3	3	3	3	2	3	2	3	2	3	3	3	2	3	2	3	2	3	3	3	2	3	2	3	2	3	47.8	47.8	47.8
tr|A1B718|A1B718_PARDP	tr|A1B718|A1B718_PARDP	3454500	0	0	0	2992100	0	3300200	3486000	0.353282	-1.50111	0.233011	Pden_3231	tr|A1B718|A1B718_PARDP Putative transcriptional regulator, IclR family OS=Paracoccus denitrificans (strain Pd 1222) OX=318586 GN=Pden_3231 PE=4 SV=1	4	4	4		1	4	4	4	3	1	2	2	3	3	2	2	3	1	2	2	3	3	2	2	3	1	2	2	3	3	2	2	19	19	19
tr|A1B8C0|A1B8C0_PARDP	tr|A1B8C0|A1B8C0_PARDP	13996000	0	11917000	0	9441500	13072000	12546000	13326000	0.535553	-0.900899	0.233549	Pden_3697	tr|A1B8C0|A1B8C0_PARDP Thiamine monophosphate synthase OS=Paracoccus denitrificans (strain Pd 1222) OX=318586 GN=Pden_3697 PE=4 SV=1	2	2	2		1	2	2	2	2	1	2	1	2	2	2	2	2	1	2	1	2	2	2	2	2	1	2	1	2	2	2	2	13.8	13.8	13.8
tr|A1B1X4|A1B1X4_PARDP	tr|A1B1X4|A1B1X4_PARDP	131570000	109360000	108360000	73472000	113400000	134620000	122640000	124400000	0.853961	-0.227758	0.23376	Pden_1417	tr|A1B1X4|A1B1X4_PARDP Sec translocon accessory complex subunit YajC OS=Paracoccus denitrificans (strain Pd 1222) OX=318586 GN=Pden_1417 PE=3 SV=1	5	5	5		1	5	5	5	4	5	4	3	4	4	3	3	4	5	4	3	4	4	3	3	4	5	4	3	4	4	3	3	39.1	39.1	39.1
sp|A1B366|IHFA_PARDP	sp|A1B366|IHFA_PARDP	29456000	26536000	27249000	37353000	24779000	26584000	25337000	28954000	1.1414	0.190811	0.234382	ihfA	sp|A1B366|IHFA_PARDP Integration host factor subunit alpha OS=Paracoccus denitrificans (strain Pd 1222) OX=318586 GN=ihfA PE=3 SV=1	3	3	3		1	3	3	3	2	3	3	3	2	3	3	3	2	3	3	3	2	3	3	3	2	3	3	3	2	3	3	3	28.4	28.4	28.4
tr|A1B9T7|A1B9T7_PARDP	tr|A1B9T7|A1B9T7_PARDP	0	2047800	2199900	2509300	0	0	1416600	1543000	2.28308	1.19098	0.23543	Pden_4217	tr|A1B9T7|A1B9T7_PARDP ABC transporter related protein OS=Paracoccus denitrificans (strain Pd 1222) OX=318586 GN=Pden_4217 PE=4 SV=1	5	5	5		1	5	5	5	2	3	3	3	1	1	2	2	2	3	3	3	1	1	2	2	2	3	3	3	1	1	2	2	15.4	15.4	15.4
tr|A1B357|A1B357_PARDP	tr|A1B357|A1B357_PARDP	37132000	51168000	52765000	55906000	54957000	55965000	56860000	53746000	0.889147	-0.169506	0.236421	Pden_1854	tr|A1B357|A1B357_PARDP Zinc finger CHCC-type domain-containing protein OS=Paracoccus denitrificans (strain Pd 1222) OX=318586 GN=Pden_1854 PE=4 SV=1	3	3	3		1	3	3	3	2	2	2	3	2	2	2	2	2	2	2	3	2	2	2	2	2	2	2	3	2	2	2	2	53.2	53.2	53.2
tr|A1B0E9|A1B0E9_PARDP	tr|A1B0E9|A1B0E9_PARDP	0	0	5089500	0	4434900	0	4908700	4921400	0.356782	-1.48688	0.236849	Pden_0882	tr|A1B0E9|A1B0E9_PARDP Phosphofructokinase OS=Paracoccus denitrificans (strain Pd 1222) OX=318586 GN=Pden_0882 PE=3 SV=1	5	5	5		1	5	5	5	1	2	2	2	3	1	2	2	1	2	2	2	3	1	2	2	1	2	2	2	3	1	2	2	24.8	24.8	24.8
tr|A1B1H0|A1B1H0_PARDP	tr|A1B1H0|A1B1H0_PARDP	69885000	53966000	68869000	75329000	73346000	75747000	76911000	69363000	0.907512	-0.140012	0.23718	Pden_1259	tr|A1B1H0|A1B1H0_PARDP Periplasmic solute binding protein OS=Paracoccus denitrificans (strain Pd 1222) OX=318586 GN=Pden_1259 PE=3 SV=1	13	13	13		1	13	13	13	5	7	7	10	7	11	10	10	5	7	7	10	7	11	10	10	5	7	7	10	7	11	10	10	58.1	58.1	58.1
tr|A1B391|A1B391_PARDP	tr|A1B391|A1B391_PARDP	6306200	7157000	6517400	7612800	7411200	7074900	7571300	7299200	0.939939	-0.0893617	0.24142	rnd	tr|A1B391|A1B391_PARDP Ribonuclease D OS=Paracoccus denitrificans (strain Pd 1222) OX=318586 GN=rnd PE=3 SV=1	10	10	10		1	10	10	10	6	5	3	7	5	4	7	6	6	5	3	7	5	4	7	6	6	5	3	7	5	4	7	6	32.2	32.2	32.2
tr|A1B0C9|A1B0C9_PARDP	tr|A1B0C9|A1B0C9_PARDP	84737000	98805000	96740000	92255000	97724000	94080000	98745000	100510000	0.952636	-0.0700026	0.243005	Pden_0862	tr|A1B0C9|A1B0C9_PARDP Aspartokinase OS=Paracoccus denitrificans (strain Pd 1222) OX=318586 GN=Pden_0862 PE=3 SV=1	19	19	19		1	19	19	19	11	13	12	15	11	11	12	14	11	13	12	15	11	11	12	14	11	13	12	15	11	11	12	14	55.3	55.3	55.3
tr|A1B939|A1B939_PARDP	tr|A1B939|A1B939_PARDP	39763000	46816000	44854000	50088000	49211000	49495000	48682000	46673000	0.935381	-0.0963738	0.245635	Pden_3967	tr|A1B939|A1B939_PARDP SufBD protein OS=Paracoccus denitrificans (strain Pd 1222) OX=318586 GN=Pden_3967 PE=3 SV=1	18	18	18		1	18	18	18	11	10	12	12	14	13	13	12	11	10	12	12	14	13	13	12	11	10	12	12	14	13	13	12	50.9	50.9	50.9
tr|A1B6M2|A1B6M2_PARDP	tr|A1B6M2|A1B6M2_PARDP	0	3129200	5566200	14619000	0	0	0	4934000	4.72525	2.24039	0.246902	Pden_3085	tr|A1B6M2|A1B6M2_PARDP Lysozyme inhibitor LprI N-terminal domain-containing protein OS=Paracoccus denitrificans (strain Pd 1222) OX=318586 GN=Pden_3085 PE=4 SV=1	2	2	2		1	2	2	2	1	2	1	1	0	1	1	1	1	2	1	1	0	1	1	1	1	2	1	1	0	1	1	1	17	17	17
tr|A1AZ39|A1AZ39_PARDP	tr|A1AZ39|A1AZ39_PARDP	0	2239900	0	0	0	2091600	2003400	2016600	0.3665	-1.44812	0.248756	rnc	tr|A1AZ39|A1AZ39_PARDP Ribonuclease 3 OS=Paracoccus denitrificans (strain Pd 1222) OX=318586 GN=rnc PE=3 SV=1	3	3	3		1	3	3	3	1	1	1	1	2	2	1	1	1	1	1	1	2	2	1	1	1	1	1	1	2	2	1	1	17.4	17.4	17.4
tr|A1B3C4|A1B3C4_PARDP	tr|A1B3C4|A1B3C4_PARDP	5893400	3637400	4136000	4629800	4572300	3582100	3686900	3583800	1.18616	0.246296	0.248868	Pden_1924	tr|A1B3C4|A1B3C4_PARDP ATP phosphoribosyltransferase regulatory subunit OS=Paracoccus denitrificans (strain Pd 1222) OX=318586 GN=Pden_1924 PE=4 SV=1	6	6	6		1	6	6	6	2	3	2	3	5	4	4	4	2	3	2	3	5	4	4	4	2	3	2	3	5	4	4	4	28.1	28.1	28.1
tr|A1B339|A1B339_PARDP	tr|A1B339|A1B339_PARDP	10612000	12017000	11909000	10573000	11955000	11327000	12119000	12041000	0.950866	-0.0726856	0.248899	parE	tr|A1B339|A1B339_PARDP DNA topoisomerase 4 subunit B OS=Paracoccus denitrificans (strain Pd 1222) OX=318586 GN=parE PE=3 SV=1	14	14	14		1	14	14	14	6	7	6	6	9	9	10	8	6	7	6	6	9	9	10	8	6	7	6	6	9	9	10	8	24.4	24.4	24.4
tr|A1AZD3|A1AZD3_PARDP	tr|A1AZD3|A1AZD3_PARDP	3.757e+06	4.08673e+06	3.91378e+06	3.66668e+06	4.41646e+06	3.94404e+06	4.47614e+06	4.57902e+06	0.882235	-0.180765	0.0302329	Pden_0515	tr|A1AZD3|A1AZD3_PARDP Sarcosine oxidase, alpha subunit family OS=Paracoccus denitrificans (strain Pd 1222) OX=318586 GN=Pden_0515 PE=3 SV=1	16	16	16		1	16	16	16	6	9	7	4	9	10	8	8	6	9	7	4	9	10	8	8	6	9	7	4	9	10	8	8	19.7	19.7	19.7
tr|A1B3C3|A1B3C3_PARDP	tr|A1B3C3|A1B3C3_PARDP	0	6945600	0	0	5211700	0	6572600	7390900	0.362218	-1.46507	0.250285	Pden_1923	tr|A1B3C3|A1B3C3_PARDP ATP phosphoribosyltransferase OS=Paracoccus denitrificans (strain Pd 1222) OX=318586 GN=Pden_1923 PE=4 SV=1	3	3	3		1	3	3	3	1	2	1	1	2	1	2	3	1	2	1	1	2	1	2	3	1	2	1	1	2	1	2	3	14.2	14.2	14.2
tr|A1B494|A1B494_PARDP	tr|A1B494|A1B494_PARDP	52741000	39598000	36563000	39070000	35523000	37817000	37103000	36810000	1.1407	0.189924	0.250573	Pden_2246	tr|A1B494|A1B494_PARDP NADH dehydrogenase subunit E OS=Paracoccus denitrificans (strain Pd 1222) OX=318586 GN=Pden_2246 PE=3 SV=1	12	12	12		1	12	12	12	8	11	9	7	9	10	10	10	8	11	9	7	9	10	10	10	8	11	9	7	9	10	10	10	59.4	59.4	59.4
tr|A1BA25|A1BA25_PARDP	tr|A1BA25|A1BA25_PARDP	21008000	24373000	22780000	21199000	22240000	22735000	27046000	24192000	0.928773	-0.106603	0.251146	tpiA	tr|A1BA25|A1BA25_PARDP Triosephosphate isomerase OS=Paracoccus denitrificans (strain Pd 1222) OX=318586 GN=tpiA PE=3 SV=1	5	5	5		1	5	5	5	3	4	4	3	4	5	4	5	3	4	4	3	4	5	4	5	3	4	4	3	4	5	4	5	28.7	28.7	28.7
tr|A1B5I0|A1B5I0_PARDP	tr|A1B5I0|A1B5I0_PARDP	3561500	4904000	4002900	5134700	5817200	4878000	4509000	4786100	0.880582	-0.183471	0.252096	Pden_2687	tr|A1B5I0|A1B5I0_PARDP Peptidase U62, modulator of DNA gyrase OS=Paracoccus denitrificans (strain Pd 1222) OX=318586 GN=Pden_2687 PE=3 SV=1	11	11	11		1	11	11	11	3	3	2	3	6	3	6	3	3	3	2	3	6	3	6	3	3	3	2	3	6	3	6	3	32.2	32.2	32.2
tr|A1B478|A1B478_PARDP	tr|A1B478|A1B478_PARDP	2320500	0	0	0	0	2409200	2160400	1786200	0.3651	-1.45364	0.252113	Pden_2230	tr|A1B478|A1B478_PARDP biotin--[biotin carboxyl-carrier protein] ligase OS=Paracoccus denitrificans (strain Pd 1222) OX=318586 GN=Pden_2230 PE=4 SV=1	4	4	4		1	4	4	4	2	2	1	0	2	2	3	2	2	2	1	0	2	2	3	2	2	2	1	0	2	2	3	2	24.6	24.6	24.6
tr|A1B3M9|A1B3M9_PARDP	tr|A1B3M9|A1B3M9_PARDP	17314000	11073000	11278000	13236000	11540000	10762000	12158000	10182000	1.18501	0.244893	0.252256	Pden_2031	tr|A1B3M9|A1B3M9_PARDP Trans-hexaprenyltranstransferase OS=Paracoccus denitrificans (strain Pd 1222) OX=318586 GN=Pden_2031 PE=3 SV=1	11	11	11		1	11	11	11	6	10	8	8	9	8	11	8	6	10	8	8	9	8	11	8	6	10	8	8	9	8	11	8	43.5	43.5	43.5
tr|A1B9T1|A1B9T1_PARDP	tr|A1B9T1|A1B9T1_PARDP	55212000	33746000	30938000	21766000	25695000	25284000	27792000	22834000	1.39424	0.479481	0.252445	Pden_4211	tr|A1B9T1|A1B9T1_PARDP SSS sodium solute transporter superfamily OS=Paracoccus denitrificans (strain Pd 1222) OX=318586 GN=Pden_4211 PE=3 SV=1	6	6	6		1	6	6	6	4	4	4	4	5	5	6	3	4	4	4	4	5	5	6	3	4	4	4	4	5	5	6	3	10.3	10.3	10.3
tr|A1B5J7|A1B5J7_PARDP	tr|A1B5J7|A1B5J7_PARDP	2246100	5203600	4427800	5519600	6210200	6210100	5173800	4293900	0.794824	-0.331293	0.253171	Pden_2707	tr|A1B5J7|A1B5J7_PARDP Leucyl aminopeptidase OS=Paracoccus denitrificans (strain Pd 1222) OX=318586 GN=Pden_2707 PE=3 SV=1	8	8	8		1	8	8	8	2	3	3	4	4	3	5	5	2	3	3	4	4	3	5	5	2	3	3	4	4	3	5	5	27.8	27.8	27.8
tr|A1B4H8|A1B4H8_PARDP	tr|A1B4H8|A1B4H8_PARDP	20958000	22313000	21015000	18448000	21190000	22297000	22072000	21773000	0.94735	-0.07803	0.253288	valS	tr|A1B4H8|A1B4H8_PARDP Valine--tRNA ligase OS=Paracoccus denitrificans (strain Pd 1222) OX=318586 GN=valS PE=3 SV=1	40	40	40		1	40	40	40	21	25	29	21	26	28	30	25	21	25	29	21	26	28	30	25	21	25	29	21	26	28	30	25	48.4	48.4	48.4
tr|A1B2L7|A1B2L7_PARDP	tr|A1B2L7|A1B2L7_PARDP	8616800	9141500	10517000	12756000	9726900	9596900	8967900	7045500	1.16114	0.215537	0.254297	Pden_1664	tr|A1B2L7|A1B2L7_PARDP 4-hydroxyphenylpyruvate dioxygenase OS=Paracoccus denitrificans (strain Pd 1222) OX=318586 GN=Pden_1664 PE=3 SV=1	15	15	15		1	15	15	15	5	7	9	9	8	7	8	5	5	7	9	9	8	7	8	5	5	7	9	9	8	7	8	5	54.9	54.9	54.9
tr|A1BC77|A1BC77_PARDP	tr|A1BC77|A1BC77_PARDP	10702000	5498900	6435600	4951900	4665800	5687500	5585100	4266900	1.3654	0.449328	0.254501	uxuA	tr|A1BC77|A1BC77_PARDP Mannonate dehydratase OS=Paracoccus denitrificans (strain Pd 1222) OX=318586 GN=uxuA PE=3 SV=1	7	7	7		1	7	7	7	2	4	4	5	5	3	3	3	2	4	4	5	5	3	3	3	2	4	4	5	5	3	3	3	16.4	16.4	16.4
tr|A1B4M8|A1B4M8_PARDP	tr|A1B4M8|A1B4M8_PARDP	0	3787100	0	0	3300800	3098900	3860900	0	0.369091	-1.43795	0.255252	Pden_2382	tr|A1B4M8|A1B4M8_PARDP isochorismate synthase OS=Paracoccus denitrificans (strain Pd 1222) OX=318586 GN=Pden_2382 PE=3 SV=1	5	5	5		1	5	5	5	1	2	0	1	3	3	3	1	1	2	0	1	3	3	3	1	1	2	0	1	3	3	3	1	16	16	16
tr|A1B0H8|A1B0H8_PARDP	tr|A1B0H8|A1B0H8_PARDP	2809600	3303000	0	0	2405400	2681400	3160600	2852100	0.550709	-0.860637	0.255755	Pden_0911	tr|A1B0H8|A1B0H8_PARDP Penicillin amidase, Cysteine peptidase, MEROPS family C59 OS=Paracoccus denitrificans (strain Pd 1222) OX=318586 GN=Pden_0911 PE=3 SV=1	5	5	5		1	5	5	5	3	3	1	1	3	2	3	2	3	3	1	1	3	2	3	2	3	3	1	1	3	2	3	2	16.6	16.6	16.6
tr|A1B8P5|A1B8P5_PARDP	tr|A1B8P5|A1B8P5_PARDP	47174000	47299000	44348000	52870000	48875000	49969000	51307000	51686000	0.949732	-0.0744081	0.256165	prs	tr|A1B8P5|A1B8P5_PARDP Ribose-phosphate pyrophosphokinase OS=Paracoccus denitrificans (strain Pd 1222) OX=318586 GN=prs PE=3 SV=1	12	12	12		1	12	12	12	8	8	7	10	8	8	9	9	8	8	7	10	8	8	9	9	8	8	7	10	8	8	9	9	33.3	33.3	33.3
tr|A1B1N1|A1B1N1_PARDP	tr|A1B1N1|A1B1N1_PARDP	23402000	32480000	33460000	31804000	27749000	26530000	29420000	23936000	1.12553	0.170599	0.256422	Pden_1320	tr|A1B1N1|A1B1N1_PARDP 2-dehydro-3-deoxyphosphooctonate aldolase OS=Paracoccus denitrificans (strain Pd 1222) OX=318586 GN=Pden_1320 PE=4 SV=1	7	7	7		1	7	7	7	4	5	5	4	6	6	3	4	4	5	5	4	6	6	3	4	4	5	5	4	6	6	3	4	70.7	70.7	70.7
sp|A1B467|UPP_PARDP	sp|A1B467|UPP_PARDP	13271000	11019000	11070000	10236000	9546400	10993000	10661000	10612000	1.09049	0.124976	0.256689	upp	sp|A1B467|UPP_PARDP Uracil phosphoribosyltransferase OS=Paracoccus denitrificans (strain Pd 1222) OX=318586 GN=upp PE=3 SV=1	8	8	8		1	8	8	8	3	6	7	4	7	6	6	5	3	6	7	4	7	6	6	5	3	6	7	4	7	6	6	5	39.8	39.8	39.8
tr|A1B5I5|A1B5I5_PARDP	tr|A1B5I5|A1B5I5_PARDP	2765300	3039100	3294300	0	2899500	3575300	3384600	3505800	0.680775	-0.554749	0.259135	Pden_2692	tr|A1B5I5|A1B5I5_PARDP Mammalian cell entry related domain protein OS=Paracoccus denitrificans (strain Pd 1222) OX=318586 GN=Pden_2692 PE=4 SV=1	12	12	12		1	12	12	12	3	3	5	1	6	3	7	6	3	3	5	1	6	3	7	6	3	3	5	1	6	3	7	6	22.5	22.5	22.5
tr|A1B4Q5|A1B4Q5_PARDP	tr|A1B4Q5|A1B4Q5_PARDP	4559000	4366200	5008000	3237300	4248000	3836500	0	3576000	1.47254	0.558302	0.262537	Pden_2411	tr|A1B4Q5|A1B4Q5_PARDP Outer membrane efflux protein OS=Paracoccus denitrificans (strain Pd 1222) OX=318586 GN=Pden_2411 PE=3 SV=1	10	10	10		1	10	10	10	4	6	5	2	3	6	3	3	4	6	5	2	3	6	3	3	4	6	5	2	3	6	3	3	24.5	24.5	24.5
tr|A1AZ42|A1AZ42_PARDP	tr|A1AZ42|A1AZ42_PARDP	13725000	12013000	0	13732000	0	0	14854000	0	2.6572	1.40991	0.26306	pdxJ	tr|A1AZ42|A1AZ42_PARDP Pyridoxine 5-phosphate synthase OS=Paracoccus denitrificans (strain Pd 1222) OX=318586 GN=pdxJ PE=3 SV=1	4	4	4		1	4	4	4	3	3	1	3	1	2	4	1	3	3	1	3	1	2	4	1	3	3	1	3	1	2	4	1	24.2	24.2	24.2
tr|A1B5Y6|A1B5Y6_PARDP	tr|A1B5Y6|A1B5Y6_PARDP	8636100	7131300	0	0	0	3007900	0	0	5.242	2.39012	0.263775	Pden_2846	tr|A1B5Y6|A1B5Y6_PARDP DUF2852 domain-containing protein OS=Paracoccus denitrificans (strain Pd 1222) OX=318586 GN=Pden_2846 PE=4 SV=1	4	4	4		1	4	4	4	4	4	1	1	0	2	1	1	4	4	1	1	0	2	1	1	4	4	1	1	0	2	1	1	24.8	24.8	24.8
tr|A1B5H7|A1B5H7_PARDP	tr|A1B5H7|A1B5H7_PARDP	51482000	42574000	41823000	48228000	45270000	32478000	48070000	36805000	1.13211	0.179013	0.266249	Pden_2684	tr|A1B5H7|A1B5H7_PARDP DUF2853 family protein OS=Paracoccus denitrificans (strain Pd 1222) OX=318586 GN=Pden_2684 PE=4 SV=1	6	6	6		1	6	6	6	4	3	3	4	4	5	5	4	4	3	3	4	4	5	5	4	4	3	3	4	4	5	5	4	70.8	70.8	70.8
tr|A1B3L4|A1B3L4_PARDP	tr|A1B3L4|A1B3L4_PARDP	0	5303300	0	0	4399000	0	6040300	3893200	0.370019	-1.43433	0.266461	Pden_2016	tr|A1B3L4|A1B3L4_PARDP Cell division protein FtsX OS=Paracoccus denitrificans (strain Pd 1222) OX=318586 GN=Pden_2016 PE=4 SV=1	5	5	5		1	5	5	5	0	3	2	1	2	1	3	2	0	3	2	1	2	1	3	2	0	3	2	1	2	1	3	2	21	21	21
tr|A1AZM6|A1AZM6_PARDP	tr|A1AZM6|A1AZM6_PARDP	4022500	2800700	0	4004000	3089800	4442300	4454100	4063300	0.674613	-0.567868	0.267054	Pden_0608	tr|A1AZM6|A1AZM6_PARDP Extracellular solute-binding protein, family 5 OS=Paracoccus denitrificans (strain Pd 1222) OX=318586 GN=Pden_0608 PE=3 SV=1	5	5	5		1	5	5	5	3	2	0	2	3	5	5	5	3	2	0	2	3	5	5	5	3	2	0	2	3	5	5	5	15.5	15.5	15.5
tr|A1B1F8|A1B1F8_PARDP	tr|A1B1F8|A1B1F8_PARDP	4837400	0	6708300	7621800	6787800	7639200	6115500	7912200	0.673615	-0.570005	0.267361	Pden_1247	tr|A1B1F8|A1B1F8_PARDP Glutathionylspermidine synthase OS=Paracoccus denitrificans (strain Pd 1222) OX=318586 GN=Pden_1247 PE=4 SV=1	7	7	7		1	7	7	7	4	2	4	6	4	6	3	4	4	2	4	6	4	6	3	4	4	2	4	6	4	6	3	4	17.7	17.7	17.7
tr|A1AZH2|A1AZH2_PARDP	tr|A1AZH2|A1AZH2_PARDP	58665000	69293000	64231000	64690000	62468000	69248000	69089000	69717000	0.949568	-0.074657	0.267669	Pden_0554	tr|A1AZH2|A1AZH2_PARDP Dihydrolipoyllysine-residue succinyltransferase component of 2-oxoglutarate dehydrogenase complex OS=Paracoccus denitrificans (strain Pd 1222) OX=318586 GN=Pden_0554 PE=3 SV=1	18	18	18		1	18	18	18	8	11	7	8	10	12	13	10	8	11	7	8	10	12	13	10	8	11	7	8	10	12	13	10	43.9	43.9	43.9
sp|A1B4F0|DNAJ_PARDP	sp|A1B4F0|DNAJ_PARDP	14127000	18740000	20684000	23513000	16674000	16869000	15988000	16828000	1.16132	0.215765	0.268388	dnaJ	sp|A1B4F0|DNAJ_PARDP Chaperone protein DnaJ OS=Paracoccus denitrificans (strain Pd 1222) OX=318586 GN=dnaJ PE=3 SV=1	11	11	11		1	11	11	11	8	9	9	7	6	8	7	8	8	9	9	7	6	8	7	8	8	9	9	7	6	8	7	8	31.5	31.5	31.5
tr|A1B3F3|A1B3F3_PARDP	tr|A1B3F3|A1B3F3_PARDP	6472400	6814900	5476400	0	6612200	7207800	7046600	6482500	0.686081	-0.543549	0.27	edd	tr|A1B3F3|A1B3F3_PARDP Phosphogluconate dehydratase OS=Paracoccus denitrificans (strain Pd 1222) OX=318586 GN=edd PE=3 SV=1	13	13	13		1	13	13	13	4	2	6	2	5	3	4	6	4	2	6	2	5	3	4	6	4	2	6	2	5	3	4	6	23.7	23.7	23.7
tr|A1BAL8|A1BAL8_PARDP	tr|A1BAL8|A1BAL8_PARDP	4360500	4482300	5172800	5351900	4799600	4308700	3944200	4762800	1.08713	0.120521	0.272014	Pden_4498	tr|A1BAL8|A1BAL8_PARDP ATPase OS=Paracoccus denitrificans (strain Pd 1222) OX=318586 GN=Pden_4498 PE=4 SV=1	9	9	9		1	9	9	9	3	2	3	3	6	5	5	6	3	2	3	3	6	5	5	6	3	2	3	3	6	5	5	6	32.7	32.7	32.7
tr|A1AYU6|A1AYU6_PARDP	tr|A1AYU6|A1AYU6_PARDP	0	0	2974200	3336200	3035600	2564500	2981300	2636500	0.56253	-0.829999	0.272474	Pden_0326	tr|A1AYU6|A1AYU6_PARDP Luciferase family protein OS=Paracoccus denitrificans (strain Pd 1222) OX=318586 GN=Pden_0326 PE=4 SV=1	4	4	4		1	4	4	4	0	0	2	2	3	3	3	3	0	0	2	2	3	3	3	3	0	0	2	2	3	3	3	3	14.2	14.2	14.2
tr|A1B075|A1B075_PARDP	tr|A1B075|A1B075_PARDP	13473000	11971000	12327000	11412000	12794000	15608000	13168000	12023000	0.917713	-0.123885	0.272555	Pden_0807	tr|A1B075|A1B075_PARDP ErfK/YbiS/YcfS/YnhG family protein OS=Paracoccus denitrificans (strain Pd 1222) OX=318586 GN=Pden_0807 PE=3 SV=1	12	12	12		1	12	12	12	10	9	7	6	9	8	9	9	10	9	7	6	9	8	9	9	10	9	7	6	9	8	9	9	51.2	51.2	51.2
tr|A1B647|A1B647_PARDP	tr|A1B647|A1B647_PARDP	8977400	8319200	7705500	7079900	9088500	8600700	9275500	7708900	0.925257	-0.112074	0.273914	Pden_2907	tr|A1B647|A1B647_PARDP Acetyl-CoA acetyltransferase OS=Paracoccus denitrificans (strain Pd 1222) OX=318586 GN=Pden_2907 PE=3 SV=1	12	12	12		1	12	12	12	6	6	9	7	12	10	9	9	6	6	9	7	12	10	9	9	6	6	9	7	12	10	9	9	53.9	53.9	53.9
tr|A1B411|A1B411_PARDP	tr|A1B411|A1B411_PARDP	6246500	6020500	6257200	0	0	0	4558800	4288500	2.09377	1.0661	0.274492	Pden_2163	tr|A1B411|A1B411_PARDP Alcohol dehydrogenase GroES domain protein OS=Paracoccus denitrificans (strain Pd 1222) OX=318586 GN=Pden_2163 PE=3 SV=1	5	5	5		1	5	5	5	3	4	3	1	3	1	2	3	3	4	3	1	3	1	2	3	3	4	3	1	3	1	2	3	20	20	20
tr|A1B3P1|A1B3P1_PARDP	tr|A1B3P1|A1B3P1_PARDP	13348000	20276000	19469000	23077000	20586000	23954000	20549000	22263000	0.871989	-0.197618	0.27483	Pden_2043	tr|A1B3P1|A1B3P1_PARDP GcrA cell cycle regulator OS=Paracoccus denitrificans (strain Pd 1222) OX=318586 GN=Pden_2043 PE=4 SV=1	5	5	5		1	5	5	5	4	2	4	3	3	3	3	2	4	2	4	3	3	3	3	2	4	2	4	3	3	3	3	2	31.3	31.3	31.3
tr|A1B1M6|A1B1M6_PARDP	tr|A1B1M6|A1B1M6_PARDP	4301200	2766800	3209300	0	3535600	3689600	4361300	3576000	0.67781	-0.561046	0.275963	Pden_1315	tr|A1B1M6|A1B1M6_PARDP Glycosyl transferase, family 2 OS=Paracoccus denitrificans (strain Pd 1222) OX=318586 GN=Pden_1315 PE=4 SV=1	11	11	11		1	11	11	11	3	3	4	2	7	7	8	8	3	3	4	2	7	7	8	8	3	3	4	2	7	7	8	8	21	21	21
tr|A1AZY0|A1AZY0_PARDP	tr|A1AZY0|A1AZY0_PARDP	12893000	16200000	16158000	15204000	16317000	15310000	16714000	16322000	0.934924	-0.0970788	0.276312	Pden_0712	tr|A1AZY0|A1AZY0_PARDP N-formylglutamate amidohydrolase OS=Paracoccus denitrificans (strain Pd 1222) OX=318586 GN=Pden_0712 PE=4 SV=1	6	6	6		1	6	6	6	4	5	5	3	5	4	5	5	4	5	5	3	5	4	5	5	4	5	5	3	5	4	5	5	30	30	30
tr|A1B368|A1B368_PARDP	tr|A1B368|A1B368_PARDP	4610200	3173100	3278000	3976000	3341200	2997100	3456000	3441100	1.13614	0.184144	0.276326	Pden_1865	tr|A1B368|A1B368_PARDP 2-deoxycytidine 5-triphosphate deaminase OS=Paracoccus denitrificans (strain Pd 1222) OX=318586 GN=Pden_1865 PE=4 SV=1	8	8	8		1	8	8	8	4	4	6	4	4	5	4	4	4	4	6	4	4	5	4	4	4	4	6	4	4	5	4	4	27.1	27.1	27.1
tr|A1B9A4|A1B9A4_PARDP	tr|A1B9A4|A1B9A4_PARDP	25897000	37046000	37191000	39172000	34280000	44304000	39411000	38990000	0.887384	-0.172369	0.276786	mreB	tr|A1B9A4|A1B9A4_PARDP Cell shape-determining protein MreB OS=Paracoccus denitrificans (strain Pd 1222) OX=318586 GN=mreB PE=3 SV=1	17	17	17		1	17	17	17	9	12	13	14	12	11	10	11	9	12	13	14	12	11	10	11	9	12	13	14	12	11	10	11	38.8	38.8	38.8
tr|A1B5G3|A1B5G3_PARDP	tr|A1B5G3|A1B5G3_PARDP	7822100	6833200	6946000	10242000	7259500	6736200	6276400	7322900	1.15395	0.206583	0.27702	Pden_2670	tr|A1B5G3|A1B5G3_PARDP 2-octaprenyl-3-methyl-6-methoxy-1,4-benzoquinol hydroxylase / 2-octaprenyl-6-methoxyphenol hydroxylase OS=Paracoccus denitrificans (strain Pd 1222) OX=318586 GN=Pden_2670 PE=3 SV=1	8	8	8		1	8	8	8	4	4	6	4	3	2	3	2	4	4	6	4	3	2	3	2	4	4	6	4	3	2	3	2	24.3	24.3	24.3
tr|A1AZI7|A1AZI7_PARDP	tr|A1AZI7|A1AZI7_PARDP	5.78819e+07	6.06473e+07	6.16146e+07	6.36927e+07	6.24156e+07	6.637e+07	6.4815e+07	6.56597e+07	0.944147	-0.0829171	0.044548	Pden_0569	tr|A1AZI7|A1AZI7_PARDP Succinate dehydrogenase flavoprotein subunit OS=Paracoccus denitrificans (strain Pd 1222) OX=318586 GN=Pden_0569 PE=3 SV=1	28	28	28		1	28	28	28	16	21	22	21	18	19	18	17	16	21	22	21	18	19	18	17	16	21	22	21	18	19	18	17	52	52	52
tr|A1AZB0|A1AZB0_PARDP	tr|A1AZB0|A1AZB0_PARDP	35077000	27746000	29097000	26567000	27947000	26389000	27738000	26372000	1.09259	0.127752	0.278251	Pden_0492	tr|A1AZB0|A1AZB0_PARDP NAD-dependent epimerase/dehydratase OS=Paracoccus denitrificans (strain Pd 1222) OX=318586 GN=Pden_0492 PE=4 SV=1	12	12	12		1	12	12	12	11	12	12	11	11	12	11	10	11	12	12	11	11	12	11	10	11	12	12	11	11	12	11	10	54.8	54.8	54.8
tr|A1AZG5|A1AZG5_PARDP	tr|A1AZG5|A1AZG5_PARDP	0	8346500	7446800	7735800	8011200	8080400	9671400	8185100	0.69309	-0.528885	0.279386	dksA	tr|A1AZG5|A1AZG5_PARDP RNA polymerase-binding transcription factor DksA OS=Paracoccus denitrificans (strain Pd 1222) OX=318586 GN=dksA PE=3 SV=1	5	5	5		1	5	5	5	2	3	2	2	2	3	5	5	2	3	2	2	2	3	5	5	2	3	2	2	2	3	5	5	50.7	50.7	50.7
tr|A1B577|A1B577_PARDP	tr|A1B577|A1B577_PARDP	0	0	4866500	19746000	0	0	0	0	#DIV/0!	#DIV/0!	0.279554	Pden_2584	tr|A1B577|A1B577_PARDP SAM-dependent methyltransferase OS=Paracoccus denitrificans (strain Pd 1222) OX=318586 GN=Pden_2584 PE=4 SV=1	6	6	6		1	6	6	6	1	0	2	3	1	2	3	1	1	0	2	3	1	2	3	1	1	0	2	3	1	2	3	1	25.4	25.4	25.4
tr|A1B3E8|A1B3E8_PARDP	tr|A1B3E8|A1B3E8_PARDP	0	3497400	3310700	4578800	4180300	4669000	3959500	3788900	0.686053	-0.543608	0.280877	pgi	tr|A1B3E8|A1B3E8_PARDP Glucose-6-phosphate isomerase OS=Paracoccus denitrificans (strain Pd 1222) OX=318586 GN=pgi PE=3 SV=1	13	13	13		1	13	13	13	1	6	5	4	6	4	5	8	1	6	5	4	6	4	5	8	1	6	5	4	6	4	5	8	36.2	36.2	36.2
tr|A1B624|A1B624_PARDP	tr|A1B624|A1B624_PARDP	2.68407e+06	2.89119e+06	2.97354e+06	2.62649e+06	3.8624e+06	3.67616e+06	3.86727e+06	3.96183e+06	0.693387	-0.528267	8.81118e-05	Pden_2884	tr|A1B624|A1B624_PARDP Dihydroorotate dehydrogenase (quinone) OS=Paracoccus denitrificans (strain Pd 1222) OX=318586 GN=Pden_2884 PE=3 SV=1	8	8	8		1	8	8	8	1	4	5	3	5	3	4	2	1	4	5	3	5	3	4	2	1	4	5	3	5	3	4	2	33.5	33.5	33.5
sp|A1B4S6|RL28_PARDP	sp|A1B4S6|RL28_PARDP	137500000	90932000	91526000	92457000	90738000	91389000	83116000	86862000	1.17128	0.228091	0.281159	rpmB	sp|A1B4S6|RL28_PARDP Large ribosomal subunit protein bL28 OS=Paracoccus denitrificans (strain Pd 1222) OX=318586 GN=rpmB PE=3 SV=1	5	5	5		1	5	5	5	3	3	3	5	4	4	4	4	3	3	3	5	4	4	4	4	3	3	3	5	4	4	4	4	54.9	54.9	54.9
tr|A1B932|A1B932_PARDP	tr|A1B932|A1B932_PARDP	11937000	13075000	9957900	10538000	12841000	11235000	12882000	12444000	0.921175	-0.118452	0.282034	gshB	tr|A1B932|A1B932_PARDP Glutathione synthetase OS=Paracoccus denitrificans (strain Pd 1222) OX=318586 GN=gshB PE=3 SV=1	11	11	11		1	11	11	11	7	6	4	5	9	5	5	5	7	6	4	5	9	5	5	5	7	6	4	5	9	5	5	5	36.7	36.7	36.7
tr|A1B2A9|A1B2A9_PARDP	tr|A1B2A9|A1B2A9_PARDP	19372000	24466000	24344000	30293000	26441000	27175000	27255000	29395000	0.893068	-0.163159	0.282381	nusB	tr|A1B2A9|A1B2A9_PARDP Transcription antitermination protein NusB OS=Paracoccus denitrificans (strain Pd 1222) OX=318586 GN=nusB PE=3 SV=1	7	7	7		1	7	7	7	3	3	6	3	4	5	4	5	3	3	6	3	4	5	4	5	3	3	6	3	4	5	4	5	48.2	48.2	48.2
tr|A1B8N5|A1B8N5_PARDP	tr|A1B8N5|A1B8N5_PARDP	4091000	2947300	2425900	3361300	2870800	1997600	2943100	2990900	1.18728	0.247663	0.283273	gloB	tr|A1B8N5|A1B8N5_PARDP Hydroxyacylglutathione hydrolase OS=Paracoccus denitrificans (strain Pd 1222) OX=318586 GN=gloB PE=3 SV=1	4	4	4		1	4	4	4	2	2	3	1	3	3	4	1	2	2	3	1	3	3	4	1	2	2	3	1	3	3	4	1	25.8	25.8	25.8
sp|A1B431|SYDND_PARDP	sp|A1B431|SYDND_PARDP	26752000	34582000	28514000	26604000	32351000	30188000	32531000	31256000	0.921837	-0.117416	0.283453	aspS	sp|A1B431|SYDND_PARDP Aspartate--tRNA(Asp/Asn) ligase OS=Paracoccus denitrificans (strain Pd 1222) OX=318586 GN=aspS PE=3 SV=1	29	29	29		1	29	29	29	22	20	23	21	20	23	23	22	22	20	23	21	20	23	23	22	22	20	23	21	20	23	23	22	60.9	60.9	60.9
tr|A1AZ44|A1AZ44_PARDP	tr|A1AZ44|A1AZ44_PARDP	5426600	7104300	6503300	4107000	6584800	7767200	5885500	6588800	0.862631	-0.213184	0.283826	Pden_0424	tr|A1AZ44|A1AZ44_PARDP Tetratricopeptide TPR_2 repeat protein OS=Paracoccus denitrificans (strain Pd 1222) OX=318586 GN=Pden_0424 PE=4 SV=1	11	11	11		1	11	11	11	4	4	4	4	7	5	4	6	4	4	4	4	7	5	4	6	4	4	4	4	7	5	4	6	22.1	22.1	22.1
tr|A1B5K6|A1B5K6_PARDP	tr|A1B5K6|A1B5K6_PARDP	0	0	5556200	0	4309700	5469100	4461100	0	0.390185	-1.35777	0.284641	Pden_2716	tr|A1B5K6|A1B5K6_PARDP DUF3035 domain-containing protein OS=Paracoccus denitrificans (strain Pd 1222) OX=318586 GN=Pden_2716 PE=4 SV=1	4	4	4		1	4	4	4	1	0	2	1	2	3	2	2	1	0	2	1	2	3	2	2	1	0	2	1	2	3	2	2	25.3	25.3	25.3
tr|A1B1H6|A1B1H6_PARDP	tr|A1B1H6|A1B1H6_PARDP	65785000	73809000	75149000	87384000	78553000	80035000	80882000	86310000	0.927396	-0.108743	0.285279	clpP	tr|A1B1H6|A1B1H6_PARDP ATP-dependent Clp protease proteolytic subunit OS=Paracoccus denitrificans (strain Pd 1222) OX=318586 GN=clpP PE=3 SV=1	9	9	9		1	9	9	9	8	7	7	9	7	9	9	8	8	7	7	9	7	9	9	8	8	7	7	9	7	9	9	8	48.8	48.8	48.8
tr|A1B3F8|A1B3F8_PARDP	tr|A1B3F8|A1B3F8_PARDP	12503000	10666000	0	15003000	13266000	13787000	12930000	15283000	0.690696	-0.533877	0.287276	Pden_1960	tr|A1B3F8|A1B3F8_PARDP DUF2948 family protein OS=Paracoccus denitrificans (strain Pd 1222) OX=318586 GN=Pden_1960 PE=4 SV=1	6	6	6		1	6	6	6	4	2	2	2	4	4	4	2	4	2	2	2	4	4	4	2	4	2	2	2	4	4	4	2	30.2	30.2	30.2
tr|A1AZG9|A1AZG9_PARDP	tr|A1AZG9|A1AZG9_PARDP	32737000	36828000	32460000	32342000	33105000	34853000	36495000	36183000	0.955424	-0.0657871	0.287388	Pden_0551	tr|A1AZG9|A1AZG9_PARDP Dihydrolipoyl dehydrogenase OS=Paracoccus denitrificans (strain Pd 1222) OX=318586 GN=Pden_0551 PE=3 SV=1	23	23	23		1	23	23	23	12	15	17	11	16	16	15	17	12	15	17	11	16	16	15	17	12	15	17	11	16	16	15	17	50.9	50.9	50.9
tr|A1B3V3|A1B3V3_PARDP	tr|A1B3V3|A1B3V3_PARDP	7715100	7126200	6829700	7338500	7555800	7003200	7718900	8133400	0.953905	-0.0680821	0.287726	Pden_2105	tr|A1B3V3|A1B3V3_PARDP Transcriptional regulator, GntR family OS=Paracoccus denitrificans (strain Pd 1222) OX=318586 GN=Pden_2105 PE=4 SV=1	6	6	6		1	6	6	6	4	3	5	5	5	5	6	4	4	3	5	5	5	5	6	4	4	3	5	5	5	5	6	4	36.5	36.5	36.5
tr|A1B5M7|A1B5M7_PARDP	tr|A1B5M7|A1B5M7_PARDP	0	0	5194000	0	0	4450900	3426200	5582800	0.385887	-1.37375	0.287902	Pden_2737	tr|A1B5M7|A1B5M7_PARDP YbjN domain-containing protein OS=Paracoccus denitrificans (strain Pd 1222) OX=318586 GN=Pden_2737 PE=4 SV=1	3	3	3		1	3	3	3	1	0	3	1	1	3	2	3	1	0	3	1	1	3	2	3	1	0	3	1	1	3	2	3	24.7	24.7	24.7
tr|A1B0J6|A1B0J6_PARDP	tr|A1B0J6|A1B0J6_PARDP	9679500	6798400	5439100	8137500	6296300	6345400	5996600	6728900	1.18478	0.244617	0.28846	Pden_0929	tr|A1B0J6|A1B0J6_PARDP Exodeoxyribonuclease III OS=Paracoccus denitrificans (strain Pd 1222) OX=318586 GN=Pden_0929 PE=3 SV=1	6	6	6		1	6	6	6	3	3	5	5	3	5	4	5	3	3	5	5	3	5	4	5	3	3	5	5	3	5	4	5	28.7	28.7	28.7
tr|A1BAT6|A1BAT6_PARDP	tr|A1BAT6|A1BAT6_PARDP	33923000	34931000	35611000	26212000	35154000	36495000	34589000	35661000	0.920916	-0.118859	0.289916	Pden_4567	tr|A1BAT6|A1BAT6_PARDP Aconitase OS=Paracoccus denitrificans (strain Pd 1222) OX=318586 GN=Pden_4567 PE=4 SV=1	38	38	38		1	38	38	38	18	22	26	22	28	26	23	25	18	22	26	22	28	26	23	25	18	22	26	22	28	26	23	25	51.8	51.8	51.8
tr|A1B4K0|A1B4K0_PARDP	tr|A1B4K0|A1B4K0_PARDP	4721200	2803600	0	0	3670200	3342300	3205700	3230800	0.559506	-0.837774	0.289986	Pden_2354	tr|A1B4K0|A1B4K0_PARDP Two component transcriptional regulator, LuxR family OS=Paracoccus denitrificans (strain Pd 1222) OX=318586 GN=Pden_2354 PE=4 SV=1	5	5	5		1	5	5	5	2	2	1	1	3	4	4	4	2	2	1	1	3	4	4	4	2	2	1	1	3	4	4	4	24.6	24.6	24.6
tr|A1B537|A1B537_PARDP	tr|A1B537|A1B537_PARDP	9830500	0	6580700	4262700	4836500	8752300	9794600	8432000	0.649808	-0.621915	0.291098	Pden_2544	tr|A1B537|A1B537_PARDP Cytochrome c, class II OS=Paracoccus denitrificans (strain Pd 1222) OX=318586 GN=Pden_2544 PE=4 SV=1	3	3	3		1	3	3	3	2	1	2	3	2	3	2	2	2	1	2	3	2	3	2	2	2	1	2	3	2	3	2	2	25.2	25.2	25.2
tr|A1AXY3|A1AXY3_PARDP	tr|A1AXY3|A1AXY3_PARDP	41926000	35477000	36763000	36935000	39463000	37916000	41980000	39530000	0.950985	-0.072506	0.29267	rph	tr|A1AXY3|A1AXY3_PARDP Ribonuclease PH OS=Paracoccus denitrificans (strain Pd 1222) OX=318586 GN=rph PE=3 SV=1	6	6	6		1	6	6	6	4	5	5	5	6	6	5	6	4	5	5	5	6	6	5	6	4	5	5	5	6	6	5	6	30.7	30.7	30.7
sp|Q51687|HIS8_PARDP	sp|Q51687|HIS8_PARDP	11191000	8432000	9066600	8722900	8044200	8042500	9020100	9002700	1.09684	0.133347	0.29268	hisC	sp|Q51687|HIS8_PARDP Histidinol-phosphate aminotransferase OS=Paracoccus denitrificans (strain Pd 1222) OX=318586 GN=hisC PE=3 SV=2	12	12	12		1	12	12	12	6	5	6	8	6	5	6	7	6	5	6	8	6	5	6	7	6	5	6	8	6	5	6	7	38.1	38.1	38.1
tr|A1B081|A1B081_PARDP	tr|A1B081|A1B081_PARDP	24647000	32654000	30613000	29204000	31116000	33601000	29750000	31651000	0.928638	-0.106811	0.292986	Pden_0813	tr|A1B081|A1B081_PARDP phosphoserine transaminase OS=Paracoccus denitrificans (strain Pd 1222) OX=318586 GN=Pden_0813 PE=3 SV=1	13	13	13		1	13	13	13	6	8	9	8	9	8	7	8	6	8	9	8	9	8	7	8	6	8	9	8	9	8	7	8	42.4	42.4	42.4
tr|A1B615|A1B615_PARDP	tr|A1B615|A1B615_PARDP	37602000	29893000	33925000	10058000	34516000	38377000	42517000	28678000	0.77368	-0.370191	0.292999	Pden_2875	tr|A1B615|A1B615_PARDP OmpA/MotB domain protein OS=Paracoccus denitrificans (strain Pd 1222) OX=318586 GN=Pden_2875 PE=4 SV=1	8	8	8		1	8	8	8	6	5	8	4	8	8	6	6	6	5	8	4	8	8	6	6	6	5	8	4	8	8	6	6	52.6	52.6	52.6
tr|A1B3H8|A1B3H8_PARDP	tr|A1B3H8|A1B3H8_PARDP	14673000	11497000	11490000	11433000	12771000	9981500	10772000	10950000	1.10385	0.142539	0.293116	Pden_1980	tr|A1B3H8|A1B3H8_PARDP Molybdopterin binding domain OS=Paracoccus denitrificans (strain Pd 1222) OX=318586 GN=Pden_1980 PE=4 SV=1	7	7	7		1	7	7	7	3	4	4	3	4	4	5	5	3	4	4	3	4	4	5	5	3	4	4	3	4	4	5	5	40.2	40.2	40.2
tr|A1B0K2|A1B0K2_PARDP	tr|A1B0K2|A1B0K2_PARDP	4766100	6773700	6577800	8168700	8219500	7262100	7516700	6925400	0.878444	-0.186977	0.293697	Pden_0935	tr|A1B0K2|A1B0K2_PARDP Glyoxalase/bleomycin resistance protein/dioxygenase OS=Paracoccus denitrificans (strain Pd 1222) OX=318586 GN=Pden_0935 PE=4 SV=1	6	6	6		1	6	6	6	2	4	5	5	6	6	5	4	2	4	5	5	6	6	5	4	2	4	5	5	6	6	5	4	32.4	32.4	32.4
sp|A1B890|ISPDF_PARDP	sp|A1B890|ISPDF_PARDP	4566700	5741400	5162800	5159700	5288600	5599500	5667300	5324700	0.942893	-0.0848336	0.293974	ispDF	sp|A1B890|ISPDF_PARDP Bifunctional enzyme IspD/IspF OS=Paracoccus denitrificans (strain Pd 1222) OX=318586 GN=ispDF PE=3 SV=2	8	8	8		1	8	8	8	4	3	6	4	6	7	7	8	4	3	6	4	6	7	7	8	4	3	6	4	6	7	7	8	28.2	28.2	28.2
tr|A1BAG4|A1BAG4_PARDP	tr|A1BAG4|A1BAG4_PARDP	209120000	192250000	178550000	194940000	186890000	207820000	211090000	207550000	0.952677	-0.0699406	0.29433	Pden_4444	tr|A1BAG4|A1BAG4_PARDP YcnI-like domain-containing protein OS=Paracoccus denitrificans (strain Pd 1222) OX=318586 GN=Pden_4444 PE=4 SV=1	18	18	18		1	18	18	18	15	14	13	14	15	13	12	14	15	14	13	14	15	13	12	14	15	14	13	14	15	13	12	14	65.5	65.5	65.5
tr|A1AZR6|A1AZR6_PARDP	tr|A1AZR6|A1AZR6_PARDP	14903000	18559000	19185000	20047000	18843000	19517000	19925000	20195000	0.926274	-0.110489	0.294672	Pden_0648	tr|A1AZR6|A1AZR6_PARDP Aminotransferase, class I and II OS=Paracoccus denitrificans (strain Pd 1222) OX=318586 GN=Pden_0648 PE=4 SV=1	13	13	13		1	13	13	13	6	9	9	9	11	12	10	10	6	9	9	9	11	12	10	10	6	9	9	9	11	12	10	10	39.8	39.8	39.8
tr|A1B5T8|A1B5T8_PARDP	tr|A1B5T8|A1B5T8_PARDP	10291000	11414000	13318000	10990000	11752000	9656300	11011000	9835700	1.08894	0.122919	0.296433	dapB	tr|A1B5T8|A1B5T8_PARDP 4-hydroxy-tetrahydrodipicolinate reductase OS=Paracoccus denitrificans (strain Pd 1222) OX=318586 GN=dapB PE=3 SV=1	9	9	9		1	9	9	9	3	5	6	6	5	5	5	4	3	5	6	6	5	5	5	4	3	5	6	6	5	5	5	4	50.4	50.4	50.4
tr|A1B0H4|A1B0H4_PARDP	tr|A1B0H4|A1B0H4_PARDP	13730000	11841000	8215400	5287900	10564000	13685000	13720000	10927000	0.799131	-0.323496	0.297836	tatA	tr|A1B0H4|A1B0H4_PARDP Sec-independent protein translocase protein TatA OS=Paracoccus denitrificans (strain Pd 1222) OX=318586 GN=tatA PE=3 SV=1	4	4	4		1	4	4	4	3	4	4	4	3	3	2	3	3	4	4	4	3	3	2	3	3	4	4	4	3	3	2	3	53.3	53.3	53.3
tr|A1B3G1|A1B3G1_PARDP	tr|A1B3G1|A1B3G1_PARDP	12115000	0	15442000	15418000	13838000	16298000	15970000	15312000	0.699713	-0.515164	0.298399	Pden_1963	tr|A1B3G1|A1B3G1_PARDP Plasmid maintenance system antidote protein, XRE family OS=Paracoccus denitrificans (strain Pd 1222) OX=318586 GN=Pden_1963 PE=4 SV=1	3	3	3		1	3	3	3	2	1	3	2	2	2	2	2	2	1	3	2	2	2	2	2	2	1	3	2	2	2	2	2	30.3	30.3	30.3
tr|A1B533|A1B533_PARDP	tr|A1B533|A1B533_PARDP	3502300	0	4799600	5542000	5570500	4712000	5686000	4118100	0.689211	-0.536983	0.298627	Pden_2540	tr|A1B533|A1B533_PARDP Precorrin-4 C11-methyltransferase OS=Paracoccus denitrificans (strain Pd 1222) OX=318586 GN=Pden_2540 PE=3 SV=1	7	7	7		1	7	7	7	4	1	4	2	3	3	3	4	4	1	4	2	3	3	3	4	4	1	4	2	3	3	3	4	38.1	38.1	38.1
tr|A1B0P2|A1B0P2_PARDP	tr|A1B0P2|A1B0P2_PARDP	3282500	0	0	0	1832800	1696700	2014600	1849700	0.443953	-1.17152	0.299393	Pden_0975	tr|A1B0P2|A1B0P2_PARDP Putative phage repressor OS=Paracoccus denitrificans (strain Pd 1222) OX=318586 GN=Pden_0975 PE=4 SV=1	2	2	2		1	2	2	2	2	1	1	1	2	2	2	2	2	1	1	1	2	2	2	2	2	1	1	1	2	2	2	2	19.7	19.7	19.7
tr|A1B1M5|A1B1M5_PARDP	tr|A1B1M5|A1B1M5_PARDP	15295000	18463000	17813000	20790000	18816000	18101000	19926000	21956000	0.918298	-0.122965	0.300021	Pden_1314	tr|A1B1M5|A1B1M5_PARDP Periplasmic glucan biosynthesis protein, MdoG OS=Paracoccus denitrificans (strain Pd 1222) OX=318586 GN=Pden_1314 PE=3 SV=1	12	12	12		1	12	12	12	8	9	11	9	8	7	7	7	8	9	11	9	8	7	7	7	8	9	11	9	8	7	7	7	31.2	31.2	31.2
tr|A1B489|A1B489_PARDP	tr|A1B489|A1B489_PARDP	38385000	40261000	39743000	40373000	37499000	41376000	37738000	36869000	1.0344	0.0487962	0.300082	Pden_2241	tr|A1B489|A1B489_PARDP NADH-quinone oxidoreductase OS=Paracoccus denitrificans (strain Pd 1222) OX=318586 GN=Pden_2241 PE=3 SV=1	29	29	29		1	29	29	29	14	20	21	20	17	21	23	17	14	20	21	20	17	21	23	17	14	20	21	20	17	21	23	17	52.8	52.8	52.8
sp|A1B3N7|OTC_PARDP	sp|A1B3N7|OTC_PARDP	16331000	18776000	19902000	23629000	24799000	20831000	19350000	22379000	0.900171	-0.15173	0.30076	argF	sp|A1B3N7|OTC_PARDP Ornithine carbamoyltransferase OS=Paracoccus denitrificans (strain Pd 1222) OX=318586 GN=argF PE=3 SV=1	12	12	12		1	12	12	12	6	10	8	7	7	7	7	8	6	10	8	7	7	7	7	8	6	10	8	7	7	7	7	8	40.3	40.3	40.3
sp|A1B015|RPOB_PARDP	sp|A1B015|RPOB_PARDP	91674000	98325000	92820000	76697000	89954000	98062000	92936000	104130000	0.933609	-0.0991097	0.301159	rpoB	sp|A1B015|RPOB_PARDP DNA-directed RNA polymerase subunit beta OS=Paracoccus denitrificans (strain Pd 1222) OX=318586 GN=rpoB PE=3 SV=1	74	74	74		1	74	74	74	51	57	51	48	57	50	50	53	51	57	51	48	57	50	50	53	51	57	51	48	57	50	50	53	61	61	61
tr|A1B8B9|A1B8B9_PARDP	tr|A1B8B9|A1B8B9_PARDP	28838000	23244000	23304000	22043000	23080000	21839000	21940000	22968000	1.08463	0.117202	0.302585	guaA	tr|A1B8B9|A1B8B9_PARDP GMP synthase [glutamine-hydrolyzing] OS=Paracoccus denitrificans (strain Pd 1222) OX=318586 GN=guaA PE=3 SV=1	21	21	21		1	21	21	21	9	12	13	9	15	13	13	14	9	12	13	9	15	13	13	14	9	12	13	9	15	13	13	14	57.4	57.4	57.4
tr|A1AY15|A1AY15_PARDP	tr|A1AY15|A1AY15_PARDP	5213800	4068900	3917900	4358200	5474300	4489500	5677100	4090000	0.889914	-0.168263	0.303716	Pden_0042	tr|A1AY15|A1AY15_PARDP Hydroxymethylpyrimidine kinase / phosphomethylpyrimidine kinase OS=Paracoccus denitrificans (strain Pd 1222) OX=318586 GN=Pden_0042 PE=4 SV=1	8	8	8		1	8	8	8	2	4	5	4	7	5	5	6	2	4	5	4	7	5	5	6	2	4	5	4	7	5	5	6	49.3	49.3	49.3
tr|A1B445|A1B445_PARDP	tr|A1B445|A1B445_PARDP	3987400	3474600	3523400	4528200	0	3616900	4043100	3254100	1.42143	0.50734	0.30552	Pden_2197	tr|A1B445|A1B445_PARDP Export-related chaperone CsaA OS=Paracoccus denitrificans (strain Pd 1222) OX=318586 GN=Pden_2197 PE=4 SV=1	4	4	4		1	4	4	4	2	2	3	2	1	3	3	3	2	2	3	2	1	3	3	3	2	2	3	2	1	3	3	3	33.6	33.6	33.6
tr|A1AYT9|A1AYT9_PARDP	tr|A1AYT9|A1AYT9_PARDP	0	8867600	6884800	2512800	0	0	6568900	0	2.78056	1.47537	0.305914	Pden_0319	tr|A1AYT9|A1AYT9_PARDP Divalent metal cation transporter OS=Paracoccus denitrificans (strain Pd 1222) OX=318586 GN=Pden_0319 PE=4 SV=1	2	2	2		1	2	2	2	2	2	2	2	1	1	2	1	2	2	2	2	1	1	2	1	2	2	2	2	1	1	2	1	6.8	6.8	6.8
tr|A1B6U3|A1B6U3_PARDP;tr|A1B7C8|A1B7C8_PARDP	tr|A1B6U3|A1B6U3_PARDP;tr|A1B7C8|A1B7C8_PARDP	14299000	16138000	15593000	23151000	15568000	15022000	14679000	14088000	1.16551	0.220958	0.306082	Pden_3156	tr|A1B6U3|A1B6U3_PARDP Histone family protein nucleoid-structuring protein H-NS OS=Paracoccus denitrificans (strain Pd 1222) OX=318586 GN=Pden_3156 PE=3 SV=1;tr|A1B7C8|A1B7C8_PARDP Nucleoid protein H-NS OS=Paracoccus denitrificans (strain Pd 1222) OX=31858	9;7	9;7	4;2		2	9	9	4	3	5	6	5	5	6	7	4	3	5	6	5	5	6	7	4	0	1	3	2	3	4	3	2	62.9	62.9	38.1
tr|A1AY11|A1AY11_PARDP	tr|A1AY11|A1AY11_PARDP	4156000	3863100	3896500	4045600	4585400	4863000	3965700	3798700	0.927287	-0.108913	0.306572	Pden_0038	tr|A1AY11|A1AY11_PARDP Thiamine-phosphate diphosphorylase OS=Paracoccus denitrificans (strain Pd 1222) OX=318586 GN=Pden_0038 PE=4 SV=1	7	7	7		1	7	7	7	3	3	3	2	5	4	4	5	3	3	3	2	5	4	4	5	3	3	3	2	5	4	4	5	34.8	34.8	34.8
tr|A1B0Y2|A1B0Y2_PARDP	tr|A1B0Y2|A1B0Y2_PARDP	0	0	0	3058000	0	0	6453800	5316600	0.259804	-1.9445	0.308379	Pden_1067	tr|A1B0Y2|A1B0Y2_PARDP OsmC family protein OS=Paracoccus denitrificans (strain Pd 1222) OX=318586 GN=Pden_1067 PE=3 SV=1	2	2	2		1	2	2	2	0	1	1	2	1	1	2	2	0	1	1	2	1	1	2	2	0	1	1	2	1	1	2	2	16.3	16.3	16.3
sp|A1B4Z2|TAL_PARDP	sp|A1B4Z2|TAL_PARDP	120300000	115800000	105980000	117390000	118920000	99434000	107910000	110500000	1.05199	0.0731167	0.308579	tal	sp|A1B4Z2|TAL_PARDP Probable transaldolase OS=Paracoccus denitrificans (strain Pd 1222) OX=318586 GN=tal PE=3 SV=1	21	21	21		1	21	21	21	14	15	17	15	17	16	15	14	14	15	17	15	17	16	15	14	14	15	17	15	17	16	15	14	83.9	83.9	83.9
tr|A1B0G6|A1B0G6_PARDP	tr|A1B0G6|A1B0G6_PARDP	22650000	22317000	20434000	20513000	20108000	22601000	23737000	24666000	0.942949	-0.0847478	0.309211	Pden_0899	tr|A1B0G6|A1B0G6_PARDP Parvulin-like PPIase OS=Paracoccus denitrificans (strain Pd 1222) OX=318586 GN=Pden_0899 PE=3 SV=1	14	14	14		1	14	14	14	8	7	9	11	10	9	9	11	8	7	9	11	10	9	9	11	8	7	9	11	10	9	9	11	45.2	45.2	45.2
tr|A1AZP8|A1AZP8_PARDP	tr|A1AZP8|A1AZP8_PARDP	55153000	47603000	46792000	50890000	50275000	45328000	46164000	48664000	1.05255	0.0738877	0.3108	Pden_0630	tr|A1AZP8|A1AZP8_PARDP Aromatic amino acid aminotransferase apoenzyme OS=Paracoccus denitrificans (strain Pd 1222) OX=318586 GN=Pden_0630 PE=3 SV=1	31	31	31		1	31	31	31	18	22	21	23	27	23	26	31	18	22	21	23	27	23	26	31	18	22	21	23	27	23	26	31	80.2	80.2	80.2
tr|A1B0L8|A1B0L8_PARDP	tr|A1B0L8|A1B0L8_PARDP	14758000	12952000	12114000	10535000	10800000	11810000	11914000	11533000	1.09341	0.128829	0.313641	Pden_0951	tr|A1B0L8|A1B0L8_PARDP Vitamin B12-dependent ribonucleotide reductase OS=Paracoccus denitrificans (strain Pd 1222) OX=318586 GN=Pden_0951 PE=3 SV=1	18	18	18		1	18	18	18	9	9	13	10	12	11	13	10	9	9	13	10	12	11	13	10	9	9	13	10	12	11	13	10	27.5	27.5	27.5
tr|A1B3Z7|A1B3Z7_PARDP	tr|A1B3Z7|A1B3Z7_PARDP	3709000	0	0	0	3164800	2820700	2980500	0	0.413674	-1.27343	0.314543	Pden_2149	tr|A1B3Z7|A1B3Z7_PARDP Binding-protein-dependent transport systems inner membrane component OS=Paracoccus denitrificans (strain Pd 1222) OX=318586 GN=Pden_2149 PE=3 SV=1	3	3	3		1	3	3	3	2	2	1	1	2	2	2	2	2	2	1	1	2	2	2	2	2	2	1	1	2	2	2	2	12.3	12.3	12.3
sp|A1B853|HEM3_PARDP	sp|A1B853|HEM3_PARDP	11605000	12455000	13441000	10767000	12132000	10753000	11924000	10223000	1.07186	0.100116	0.314875	hemC	sp|A1B853|HEM3_PARDP Porphobilinogen deaminase OS=Paracoccus denitrificans (strain Pd 1222) OX=318586 GN=hemC PE=3 SV=1	13	13	13		1	13	13	13	3	8	9	5	6	3	5	4	3	8	9	5	6	3	5	4	3	8	9	5	6	3	5	4	43.5	43.5	43.5
tr|A1B0M4|A1B0M4_PARDP	tr|A1B0M4|A1B0M4_PARDP	13976000	15978000	13625000	15375000	16404000	12784000	12088000	12558000	1.09511	0.131072	0.31504	Pden_0957	tr|A1B0M4|A1B0M4_PARDP Polyhydroxyalkanoate depolymerase, intracellular OS=Paracoccus denitrificans (strain Pd 1222) OX=318586 GN=Pden_0957 PE=4 SV=1	12	12	12		1	12	12	12	10	10	8	6	6	9	9	9	10	10	8	6	6	9	9	9	10	10	8	6	6	9	9	9	44.3	44.3	44.3
tr|A1B3Y4|A1B3Y4_PARDP	tr|A1B3Y4|A1B3Y4_PARDP	6449800	8727600	9520800	7559100	6721200	6672500	7845400	7659200	1.11624	0.158641	0.316531	Pden_2136	tr|A1B3Y4|A1B3Y4_PARDP Anthranilate synthase, component II OS=Paracoccus denitrificans (strain Pd 1222) OX=318586 GN=Pden_2136 PE=4 SV=1	4	4	4		1	4	4	4	3	4	4	2	3	3	3	2	3	4	4	2	3	3	3	2	3	4	4	2	3	3	3	2	38.8	38.8	38.8
tr|A1BAI7|A1BAI7_PARDP	tr|A1BAI7|A1BAI7_PARDP	15864000	15009000	15713000	14709000	14382000	18808000	17807000	15319000	0.924287	-0.113588	0.316884	pyrC	tr|A1BAI7|A1BAI7_PARDP Dihydroorotase OS=Paracoccus denitrificans (strain Pd 1222) OX=318586 GN=pyrC PE=3 SV=1	7	7	7		1	7	7	7	3	3	5	3	4	5	6	5	3	3	5	3	4	5	6	5	3	3	5	3	4	5	6	5	31.1	31.1	31.1
tr|A1AZH8|A1AZH8_PARDP	tr|A1AZH8|A1AZH8_PARDP	6857200	9034300	5901800	4392800	6228500	9482300	9054400	6921800	0.826399	-0.27509	0.317052	Pden_0560	tr|A1AZH8|A1AZH8_PARDP Hemolysin-type calcium-binding region OS=Paracoccus denitrificans (strain Pd 1222) OX=318586 GN=Pden_0560 PE=4 SV=1	6	6	6		1	6	6	6	3	4	4	4	5	4	4	4	3	4	4	4	5	4	4	4	3	4	4	4	5	4	4	4	6.7	6.7	6.7
tr|A1B0H5|A1B0H5_PARDP	tr|A1B0H5|A1B0H5_PARDP	10402000	10271000	10093000	0	10023000	10670000	11049000	11311000	0.714608	-0.484777	0.317609	Pden_0908	tr|A1B0H5|A1B0H5_PARDP Twin-arginine translocation protein, TatB subunit OS=Paracoccus denitrificans (strain Pd 1222) OX=318586 GN=Pden_0908 PE=4 SV=1	3	3	3		1	3	3	3	2	2	2	1	2	2	3	2	2	2	2	1	2	2	3	2	2	2	2	1	2	2	3	2	19.2	19.2	19.2
tr|A1B2K4|A1B2K4_PARDP	tr|A1B2K4|A1B2K4_PARDP	22237000	19961000	19960000	19770000	21247000	21408000	22504000	20102000	0.960908	-0.0575294	0.31929	Pden_1651	tr|A1B2K4|A1B2K4_PARDP Enoyl-[acyl-carrier-protein] reductase [NADH] OS=Paracoccus denitrificans (strain Pd 1222) OX=318586 GN=Pden_1651 PE=3 SV=1	8	7	7		1	8	7	7	4	2	6	4	4	6	5	2	3	2	5	4	4	5	4	2	3	2	5	4	4	5	4	2	26.3	23.3	23.3
tr|A1B9K4|A1B9K4_PARDP	tr|A1B9K4|A1B9K4_PARDP	25161000	21716000	19975000	26090000	19567000	21382000	23198000	21568000	1.08431	0.116783	0.320237	Pden_4134	tr|A1B9K4|A1B9K4_PARDP YjbH domain-containing protein OS=Paracoccus denitrificans (strain Pd 1222) OX=318586 GN=Pden_4134 PE=4 SV=1	14	14	14		1	14	14	14	9	7	7	8	9	10	9	9	9	7	7	8	9	10	9	9	9	7	7	8	9	10	9	9	28	28	28
tr|A1AY46|A1AY46_PARDP	tr|A1AY46|A1AY46_PARDP	7338100	4178000	3980300	4599800	4547900	4061800	3927500	3839500	1.22712	0.295278	0.322326	Pden_0073	tr|A1AY46|A1AY46_PARDP Cobyrinic acid a,c-diamide synthase OS=Paracoccus denitrificans (strain Pd 1222) OX=318586 GN=Pden_0073 PE=4 SV=1	10	10	10		1	10	10	10	5	5	5	7	7	7	6	6	5	5	5	7	7	7	6	6	5	5	5	7	7	7	6	6	49	49	49
tr|A1B4E3|A1B4E3_PARDP	tr|A1B4E3|A1B4E3_PARDP	5236400	3949900	3866200	4192200	4143400	3778500	4061300	3749100	1.09613	0.132423	0.324184	Pden_2296	tr|A1B4E3|A1B4E3_PARDP UDP-glucose 4-epimerase OS=Paracoccus denitrificans (strain Pd 1222) OX=318586 GN=Pden_2296 PE=3 SV=1	6	6	6		1	6	6	6	5	5	5	2	4	5	3	4	5	5	5	2	4	5	3	4	5	5	5	2	4	5	3	4	18.1	18.1	18.1
sp|A1B8V4|RIMM_PARDP	sp|A1B8V4|RIMM_PARDP	5849000	6051700	6575700	7653900	6553100	6066300	5836200	5689100	1.08224	0.114017	0.324559	rimM	sp|A1B8V4|RIMM_PARDP Ribosome maturation factor RimM OS=Paracoccus denitrificans (strain Pd 1222) OX=318586 GN=rimM PE=3 SV=1	5	5	5		1	5	5	5	2	2	3	4	4	4	4	3	2	2	3	4	4	4	4	3	2	2	3	4	4	4	4	3	38.9	38.9	38.9
tr|A1B9Q1|A1B9Q1_PARDP	tr|A1B9Q1|A1B9Q1_PARDP	38805000	18939000	16749000	0	11971000	0	11798000	12363000	2.06169	1.04383	0.32457	Pden_4181	tr|A1B9Q1|A1B9Q1_PARDP Mannitol-binding protein / sorbitol-binding protein OS=Paracoccus denitrificans (strain Pd 1222) OX=318586 GN=Pden_4181 PE=3 SV=1	5	5	5		1	5	5	5	4	3	3	2	3	2	2	3	4	3	3	2	3	2	2	3	4	3	3	2	3	2	2	3	20.5	20.5	20.5
tr|A1AZM8|A1AZM8_PARDP	tr|A1AZM8|A1AZM8_PARDP	16086000	12413000	12600000	14848000	13405000	17650000	15131000	15120000	0.912586	-0.131968	0.324677	Pden_0610	tr|A1AZM8|A1AZM8_PARDP Amidohydrolase OS=Paracoccus denitrificans (strain Pd 1222) OX=318586 GN=Pden_0610 PE=4 SV=1	8	8	8		1	8	8	8	4	2	4	3	5	7	6	6	4	2	4	3	5	7	6	6	4	2	4	3	5	7	6	6	23.1	23.1	23.1
tr|A1B5Y5|A1B5Y5_PARDP	tr|A1B5Y5|A1B5Y5_PARDP	16282000	16687000	14630000	17845000	16252000	15386000	15117000	15488000	1.05143	0.0723493	0.325017	Pden_2845	tr|A1B5Y5|A1B5Y5_PARDP Glutamate--cysteine ligase OS=Paracoccus denitrificans (strain Pd 1222) OX=318586 GN=Pden_2845 PE=3 SV=1	11	11	11		1	11	11	11	6	4	7	5	6	5	6	5	6	4	7	5	6	5	6	5	6	4	7	5	6	5	6	5	37.9	37.9	37.9
tr|A1BAK6|A1BAK6_PARDP	tr|A1BAK6|A1BAK6_PARDP	0	0	2166600	0	1902700	0	1698100	1530200	0.422257	-1.24381	0.328668	lpxC	tr|A1BAK6|A1BAK6_PARDP UDP-3-O-acyl-N-acetylglucosamine deacetylase OS=Paracoccus denitrificans (strain Pd 1222) OX=318586 GN=lpxC PE=3 SV=1	5	5	5		1	5	5	5	1	1	4	1	4	2	4	3	1	1	4	1	4	2	4	3	1	1	4	1	4	2	4	3	25.3	25.3	25.3
tr|A1AZD4|A1AZD4_PARDP	tr|A1AZD4|A1AZD4_PARDP	2843100	5697000	4653300	4464600	4527300	4285800	5839800	6255300	0.844549	-0.243747	0.329233	Pden_0516	tr|A1AZD4|A1AZD4_PARDP Sarcosine oxidase, gamma subunit OS=Paracoccus denitrificans (strain Pd 1222) OX=318586 GN=Pden_0516 PE=4 SV=1	7	7	7		1	7	7	7	2	3	4	4	5	3	4	2	2	3	4	4	5	3	4	2	2	3	4	4	5	3	4	2	64	64	64
tr|A1B2E4|A1B2E4_PARDP;tr|A1B1L9|A1B1L9_PARDP	tr|A1B2E4|A1B2E4_PARDP;tr|A1B1L9|A1B1L9_PARDP	3535400	4331200	3380900	0	3996000	4008600	4007000	3701400	0.715809	-0.482354	0.329354	uvrB	tr|A1B2E4|A1B2E4_PARDP UvrABC system protein B OS=Paracoccus denitrificans (strain Pd 1222) OX=318586 GN=uvrB PE=3 SV=1;tr|A1B1L9|A1B1L9_PARDP UvrABC system protein B OS=Paracoccus denitrificans (strain Pd 1222) OX=318586 GN=uvrB PE=3 SV=1	9;8	9;8	9;8		2	9	9	9	3	2	3	2	4	5	7	4	3	2	3	2	4	5	7	4	3	2	3	2	4	5	7	4	14.7	14.7	14.7
tr|A1B625|A1B625_PARDP	tr|A1B625|A1B625_PARDP	5562800	6546600	6906200	7807700	6858800	6641800	7278200	9410900	0.888492	-0.17057	0.32941	Pden_2885	tr|A1B625|A1B625_PARDP Serine acetyltransferase OS=Paracoccus denitrificans (strain Pd 1222) OX=318586 GN=Pden_2885 PE=3 SV=1	7	7	7		1	7	7	7	2	2	2	3	5	3	4	6	2	2	2	3	5	3	4	6	2	2	2	3	5	3	4	6	28	28	28
sp|A1B5Q5|SYL_PARDP	sp|A1B5Q5|SYL_PARDP	17659000	21224000	20024000	19326000	18632000	20853000	21387000	21656000	0.947957	-0.0771064	0.330311	leuS	sp|A1B5Q5|SYL_PARDP Leucine--tRNA ligase OS=Paracoccus denitrificans (strain Pd 1222) OX=318586 GN=leuS PE=3 SV=1	34	34	34		1	34	34	34	18	25	24	22	24	23	20	21	18	25	24	22	24	23	20	21	18	25	24	22	24	23	20	21	47.6	47.6	47.6
tr|A1B699|A1B699_PARDP	tr|A1B699|A1B699_PARDP	0	16346000	14177000	17126000	15844000	21797000	20352000	10232000	0.69841	-0.517855	0.330599	Pden_2959	tr|A1B699|A1B699_PARDP Serine aminopeptidase S33 domain-containing protein OS=Paracoccus denitrificans (strain Pd 1222) OX=318586 GN=Pden_2959 PE=4 SV=1	5	5	5		1	5	5	5	1	3	3	5	2	2	2	3	1	3	3	5	2	2	2	3	1	3	3	5	2	2	2	3	21	21	21
sp|A1B5S4|SECB_PARDP	sp|A1B5S4|SECB_PARDP	114080000	97374000	85808000	103460000	99416000	88670000	90509000	93971000	1.07557	0.105106	0.331393	secB	sp|A1B5S4|SECB_PARDP Protein-export protein SecB OS=Paracoccus denitrificans (strain Pd 1222) OX=318586 GN=secB PE=3 SV=1	9	9	9		1	9	9	9	8	9	6	7	7	6	7	8	8	9	6	7	7	6	7	8	8	9	6	7	7	6	7	8	52.5	52.5	52.5
tr|A1B5B1|A1B5B1_PARDP;tr|A1BAA6|A1BAA6_PARDP	tr|A1B5B1|A1B5B1_PARDP;tr|A1BAA6|A1BAA6_PARDP	19471000	24373000	23559000	22200000	20630000	19834000	21132000	22680000	1.06321	0.0884252	0.33149	glpK	tr|A1B5B1|A1B5B1_PARDP Glycerol kinase OS=Paracoccus denitrificans (strain Pd 1222) OX=318586 GN=glpK PE=3 SV=1;tr|A1BAA6|A1BAA6_PARDP Glycerol kinase OS=Paracoccus denitrificans (strain Pd 1222) OX=318586 GN=glpK PE=3 SV=1	14;14	14;14	14;14		2	14	14	14	6	4	6	9	8	5	7	8	6	4	6	9	8	5	7	8	6	4	6	9	8	5	7	8	31.3	31.3	31.3
tr|A1BB80|A1BB80_PARDP	tr|A1BB80|A1BB80_PARDP	0	12244000	9713900	11412000	11420000	12387000	10862000	11773000	0.718528	-0.476883	0.332556	minC	tr|A1BB80|A1BB80_PARDP Probable septum site-determining protein MinC OS=Paracoccus denitrificans (strain Pd 1222) OX=318586 GN=minC PE=3 SV=1	7	7	7		1	7	7	7	1	3	4	5	6	6	3	2	1	3	4	5	6	6	3	2	1	3	4	5	6	6	3	2	33.9	33.9	33.9
tr|A1B885|A1B885_PARDP	tr|A1B885|A1B885_PARDP	0	3674100	6659800	5085500	0	3170300	0	4524900	2.00377	1.00272	0.332665	Pden_3662	tr|A1B885|A1B885_PARDP Riboflavin biosynthesis protein OS=Paracoccus denitrificans (strain Pd 1222) OX=318586 GN=Pden_3662 PE=3 SV=1	6	6	6		1	6	6	6	1	3	3	4	2	4	1	3	1	3	3	4	2	4	1	3	1	3	3	4	2	4	1	3	28.5	28.5	28.5
tr|A1B8T3|A1B8T3_PARDP	tr|A1B8T3|A1B8T3_PARDP	42963000	39506000	34726000	42686000	36501000	36006000	35779000	41585000	1.06679	0.0932773	0.333949	Pden_3861	tr|A1B8T3|A1B8T3_PARDP Pyridoxal-5-phosphate-dependent enzyme, beta subunit OS=Paracoccus denitrificans (strain Pd 1222) OX=318586 GN=Pden_3861 PE=4 SV=1	17	17	17		1	17	17	17	7	12	14	12	16	13	16	11	7	12	14	12	16	13	16	11	7	12	14	12	16	13	16	11	63.8	63.8	63.8
tr|A1B8A1|A1B8A1_PARDP	tr|A1B8A1|A1B8A1_PARDP	15325000	17441000	17526000	17155000	16531000	17293000	18353000	18056000	0.960332	-0.0583948	0.334107	Pden_3678	tr|A1B8A1|A1B8A1_PARDP Homoserine dehydrogenase OS=Paracoccus denitrificans (strain Pd 1222) OX=318586 GN=Pden_3678 PE=3 SV=1	17	17	17		1	17	17	17	12	9	10	12	12	11	13	13	12	9	10	12	12	11	13	13	12	9	10	12	12	11	13	13	49.3	49.3	49.3
sp|A1B8N7|ATPD_PARDP	sp|A1B8N7|ATPD_PARDP	145350000	130050000	127890000	130340000	132230000	130020000	125400000	127080000	1.03672	0.0520239	0.335497	atpH	sp|A1B8N7|ATPD_PARDP ATP synthase subunit delta OS=Paracoccus denitrificans (strain Pd 1222) OX=318586 GN=atpH PE=1 SV=2	15	15	15		1	15	15	15	10	12	11	12	12	13	14	12	10	12	11	12	12	13	14	12	10	12	11	12	12	13	14	12	77.7	77.7	77.7
tr|A1AZS6|A1AZS6_PARDP	tr|A1AZS6|A1AZS6_PARDP	33704000	26288000	27676000	17258000	21020000	22481000	22894000	22946000	1.17444	0.231978	0.335561	Pden_0658	tr|A1AZS6|A1AZS6_PARDP ferredoxin--NADP(+) reductase OS=Paracoccus denitrificans (strain Pd 1222) OX=318586 GN=Pden_0658 PE=3 SV=1	14	14	14		1	14	14	14	8	7	9	6	6	7	8	9	8	7	9	6	6	7	8	9	8	7	9	6	6	7	8	9	61.9	61.9	61.9
tr|A1B5W0|A1B5W0_PARDP	tr|A1B5W0|A1B5W0_PARDP	4033900	6473200	5393700	7420100	5870800	5778500	0	4893100	1.40977	0.495455	0.335845	Pden_2820	tr|A1B5W0|A1B5W0_PARDP RNA polymerase sigma factor OS=Paracoccus denitrificans (strain Pd 1222) OX=318586 GN=Pden_2820 PE=3 SV=1	5	5	5		1	5	5	5	3	3	3	3	4	2	1	2	3	3	3	3	4	2	1	2	3	3	3	3	4	2	1	2	26.4	26.4	26.4
tr|A1AYS8|A1AYS8_PARDP	tr|A1AYS8|A1AYS8_PARDP	37456000	25122000	25996000	22572000	16425000	24201000	26946000	26328000	1.18366	0.243259	0.336627	Pden_0308	tr|A1AYS8|A1AYS8_PARDP Uncharacterized protein UPF0065 OS=Paracoccus denitrificans (strain Pd 1222) OX=318586 GN=Pden_0308 PE=3 SV=1	6	6	6		1	6	6	6	4	4	5	3	5	5	6	4	4	4	5	3	5	5	6	4	4	4	5	3	5	5	6	4	26.5	26.5	26.5
sp|A1B017|RPOC_PARDP	sp|A1B017|RPOC_PARDP	83565000	79504000	77253000	71226000	78471000	80850000	80538000	83813000	0.962542	-0.0550781	0.33925	rpoC	sp|A1B017|RPOC_PARDP DNA-directed RNA polymerase subunit beta OS=Paracoccus denitrificans (strain Pd 1222) OX=318586 GN=rpoC PE=3 SV=1	66	66	66		1	66	66	66	43	50	49	41	50	48	48	51	43	50	49	41	50	48	48	51	43	50	49	41	50	48	48	51	50.5	50.5	50.5
tr|A1AZN9|A1AZN9_PARDP	tr|A1AZN9|A1AZN9_PARDP	7085800	7198900	8264100	6442300	7016700	6576300	6760600	6907700	1.06345	0.0887557	0.33942	msrA	tr|A1AZN9|A1AZN9_PARDP Peptide methionine sulfoxide reductase MsrA OS=Paracoccus denitrificans (strain Pd 1222) OX=318586 GN=msrA PE=3 SV=1	5	5	5		1	5	5	5	5	4	3	4	4	3	3	3	5	4	3	4	4	3	3	3	5	4	3	4	4	3	3	3	32.5	32.5	32.5
tr|A1B2V3|A1B2V3_PARDP	tr|A1B2V3|A1B2V3_PARDP	0	3785600	3263000	4437700	4385900	3793200	3488100	4318900	0.718518	-0.476904	0.340192	Pden_1750	tr|A1B2V3|A1B2V3_PARDP Transferase hexapeptide repeat containing protein OS=Paracoccus denitrificans (strain Pd 1222) OX=318586 GN=Pden_1750 PE=3 SV=1	3	3	3		1	3	3	3	1	3	1	1	3	2	3	3	1	3	1	1	3	2	3	3	1	3	1	1	3	2	3	3	19.8	19.8	19.8
tr|A1BBD8|A1BBD8_PARDP	tr|A1BBD8|A1BBD8_PARDP	10581000	9833800	7370800	0	11179000	9069100	9947900	8614000	0.715939	-0.482091	0.340224	Pden_4771	tr|A1BBD8|A1BBD8_PARDP Monosaccharide ABC transporter substrate-binding protein, CUT2 family OS=Paracoccus denitrificans (strain Pd 1222) OX=318586 GN=Pden_4771 PE=4 SV=1	9	9	9		1	9	9	9	5	4	2	1	5	5	7	5	5	4	2	1	5	5	7	5	5	4	2	1	5	5	7	5	51.7	51.7	51.7
tr|A1B862|A1B862_PARDP	tr|A1B862|A1B862_PARDP	6514700	5939200	5618900	5209300	6237900	5872500	6380300	6070700	0.947914	-0.0771716	0.342316	Pden_3639	tr|A1B862|A1B862_PARDP 3-methylcrotonoyl-CoA carboxylase, alpha subunit OS=Paracoccus denitrificans (strain Pd 1222) OX=318586 GN=Pden_3639 PE=4 SV=1	17	17	17		1	17	17	17	12	13	9	9	12	12	12	10	12	13	9	9	12	12	12	10	12	13	9	9	12	12	12	10	38	38	38
sp|A1B051|RS11_PARDP	sp|A1B051|RS11_PARDP	44569000	37584000	39523000	33517000	34723000	45322000	44754000	44477000	0.916805	-0.125314	0.343567	rpsK	sp|A1B051|RS11_PARDP Small ribosomal subunit protein uS11 OS=Paracoccus denitrificans (strain Pd 1222) OX=318586 GN=rpsK PE=3 SV=1	10	10	10		1	10	10	10	8	9	9	9	10	9	9	9	8	9	9	9	10	9	9	9	8	9	9	9	10	9	9	9	68.2	68.2	68.2
tr|A1B328|A1B328_PARDP	tr|A1B328|A1B328_PARDP	23225000	22842000	21564000	22083000	21545000	22796000	24300000	24253000	0.965767	-0.0502523	0.344615	Pden_1825	tr|A1B328|A1B328_PARDP Transcriptional regulator, CarD family OS=Paracoccus denitrificans (strain Pd 1222) OX=318586 GN=Pden_1825 PE=4 SV=1	11	11	11		1	11	11	11	5	6	6	10	7	7	6	8	5	6	6	10	7	7	6	8	5	6	6	10	7	7	6	8	63.3	63.3	63.3
tr|A1B3K6|A1B3K6_PARDP	tr|A1B3K6|A1B3K6_PARDP	37192000	37022000	34468000	33262000	33901000	39528000	36213000	39028000	0.954759	-0.0667917	0.345189	ettA	tr|A1B3K6|A1B3K6_PARDP Energy-dependent translational throttle protein EttA OS=Paracoccus denitrificans (strain Pd 1222) OX=318586 GN=ettA PE=3 SV=1	20	20	20		1	20	20	20	14	18	17	15	18	16	17	17	14	18	17	15	18	16	17	17	14	18	17	15	18	16	17	17	43.7	43.7	43.7
tr|A1BAF1|A1BAF1_PARDP	tr|A1BAF1|A1BAF1_PARDP	5581800	5886300	6391400	6900500	6758600	0	5526900	5670100	1.37896	0.463577	0.347357	Pden_4431	tr|A1BAF1|A1BAF1_PARDP L-aspartate oxidase OS=Paracoccus denitrificans (strain Pd 1222) OX=318586 GN=Pden_4431 PE=3 SV=1	8	8	8		1	8	8	8	2	3	5	4	4	1	3	3	2	3	5	4	4	1	3	3	2	3	5	4	4	1	3	3	20.2	20.2	20.2
tr|A1B3I6|A1B3I6_PARDP	tr|A1B3I6|A1B3I6_PARDP	16737000	6172600	5060400	4167400	4790400	4550200	5055200	4726400	1.68063	0.749005	0.347819	Pden_1988	tr|A1B3I6|A1B3I6_PARDP Dihydrofolate synthase/folylpolyglutamate synthase OS=Paracoccus denitrificans (strain Pd 1222) OX=318586 GN=Pden_1988 PE=3 SV=1	4	4	4		1	4	4	4	2	2	2	2	3	3	2	2	2	2	2	2	3	3	2	2	2	2	2	2	3	3	2	2	11.4	11.4	11.4
sp|A1B032|RL22_PARDP	sp|A1B032|RL22_PARDP	88190000	124560000	112240000	161370000	94999000	103810000	94176000	122980000	1.16923	0.225562	0.348945	rplV	sp|A1B032|RL22_PARDP Large ribosomal subunit protein uL22 OS=Paracoccus denitrificans (strain Pd 1222) OX=318586 GN=rplV PE=3 SV=1	8	8	8		1	8	8	8	7	5	7	5	5	5	6	5	7	5	7	5	5	5	6	5	7	5	7	5	5	5	6	5	59.5	59.5	59.5
sp|A1B363|PLSX_PARDP	sp|A1B363|PLSX_PARDP	10226000	7146400	7787000	10666000	9065400	8146600	7224800	7320700	1.12809	0.173885	0.350766	plsX	sp|A1B363|PLSX_PARDP Phosphate acyltransferase OS=Paracoccus denitrificans (strain Pd 1222) OX=318586 GN=plsX PE=3 SV=1	7	7	7		1	7	7	7	3	2	5	3	3	3	2	4	3	2	5	3	3	3	2	4	3	2	5	3	3	3	2	4	27.8	27.8	27.8
tr|A1B426|A1B426_PARDP	tr|A1B426|A1B426_PARDP	34847000	20262000	19513000	17817000	19347000	17018000	17890000	20680000	1.23359	0.302862	0.351163	Pden_2178	tr|A1B426|A1B426_PARDP Methylmalonyl-CoA epimerase OS=Paracoccus denitrificans (strain Pd 1222) OX=318586 GN=Pden_2178 PE=3 SV=1	6	6	6		1	6	6	6	4	5	6	2	6	3	3	5	4	5	6	2	6	3	3	5	4	5	6	2	6	3	3	5	59	59	59
tr|A1B1N9|A1B1N9_PARDP;tr|A1B2C5|A1B2C5_PARDP	tr|A1B1N9|A1B1N9_PARDP;tr|A1B2C5|A1B2C5_PARDP	443210000	414320000	380310000	415610000	345180000	423720000	391570000	406720000	1.05504	0.0772993	0.35135	Pden_1328	tr|A1B1N9|A1B1N9_PARDP Extracellular solute-binding protein, family 5 OS=Paracoccus denitrificans (strain Pd 1222) OX=318586 GN=Pden_1328 PE=3 SV=1;tr|A1B2C5|A1B2C5_PARDP Extracellular solute-binding protein, family 5 OS=Paracoccus denitrificans (strain Pd	46;45	46;45	46;45		2	46	46	46	30	38	38	42	37	39	36	35	30	38	38	42	37	39	36	35	30	38	38	42	37	39	36	35	74.7	74.7	74.7
tr|A1AZ51|A1AZ51_PARDP	tr|A1AZ51|A1AZ51_PARDP	12685000	9401900	11734000	12202000	10820000	15334000	11647000	13216000	0.902109	-0.148626	0.353048	Pden_0431	tr|A1AZ51|A1AZ51_PARDP Lipoprotein OS=Paracoccus denitrificans (strain Pd 1222) OX=318586 GN=Pden_0431 PE=4 SV=1	10	10	10		1	10	10	10	6	6	5	5	5	7	6	5	6	6	5	5	5	7	6	5	6	6	5	5	5	7	6	5	58.6	58.6	58.6
tr|A1AZL5|A1AZL5_PARDP	tr|A1AZL5|A1AZL5_PARDP	27717000	27558000	28975000	27779000	30624000	26526000	29695000	29141000	0.965884	-0.0500784	0.353361	recA	tr|A1AZL5|A1AZL5_PARDP Protein RecA OS=Paracoccus denitrificans (strain Pd 1222) OX=318586 GN=recA PE=3 SV=1	14	14	14		1	14	14	14	10	7	6	8	6	7	5	7	10	7	6	8	6	7	5	7	10	7	6	8	6	7	5	7	51.7	51.7	51.7
tr|A1B565|A1B565_PARDP	tr|A1B565|A1B565_PARDP	12507000	8571900	8968400	7644500	7417700	8474600	7822900	9197400	1.14521	0.195611	0.354484	rpe	tr|A1B565|A1B565_PARDP Ribulose-phosphate 3-epimerase OS=Paracoccus denitrificans (strain Pd 1222) OX=318586 GN=rpe PE=3 SV=1	5	5	5		1	5	5	5	3	3	5	4	3	3	4	3	3	3	5	4	3	3	4	3	3	3	5	4	3	3	4	3	34	34	34
tr|A1B450|A1B450_PARDP	tr|A1B450|A1B450_PARDP	16699000	11689000	11486000	13915000	13184000	11174000	12769000	11131000	1.11461	0.156543	0.354861	purE	tr|A1B450|A1B450_PARDP N5-carboxyaminoimidazole ribonucleotide mutase OS=Paracoccus denitrificans (strain Pd 1222) OX=318586 GN=purE PE=3 SV=1	6	6	6		1	6	6	6	2	6	6	6	6	6	5	5	2	6	6	6	6	6	5	5	2	6	6	6	6	6	5	5	55.8	55.8	55.8
sp|A1B474|AROA_PARDP	sp|A1B474|AROA_PARDP	11260000	13195000	9961900	10242000	9579000	10435000	10473000	10894000	1.07921	0.109979	0.35628	aroA	sp|A1B474|AROA_PARDP 3-phosphoshikimate 1-carboxyvinyltransferase OS=Paracoccus denitrificans (strain Pd 1222) OX=318586 GN=aroA PE=3 SV=1	16	16	16		1	16	16	16	6	9	8	11	6	9	8	10	6	9	8	11	6	9	8	10	6	9	8	11	6	9	8	10	41.1	41.1	41.1
tr|A1B591|A1B591_PARDP	tr|A1B591|A1B591_PARDP	20426000	24414000	25429000	30886000	25873000	28774000	27508000	28546000	0.913768	-0.130101	0.356324	Pden_2598	tr|A1B591|A1B591_PARDP Parvulin-like PPIase OS=Paracoccus denitrificans (strain Pd 1222) OX=318586 GN=Pden_2598 PE=3 SV=1	13	13	13		1	13	13	13	5	9	8	10	12	10	13	8	5	9	8	10	12	10	13	8	5	9	8	10	12	10	13	8	60.2	60.2	60.2
sp|A1B584|RIMP_PARDP	sp|A1B584|RIMP_PARDP	7544000	9070100	12540000	6976500	10253000	9902900	11779000	9762900	0.866487	-0.20675	0.358099	rimP	sp|A1B584|RIMP_PARDP Ribosome maturation factor RimP OS=Paracoccus denitrificans (strain Pd 1222) OX=318586 GN=rimP PE=3 SV=1	4	4	4		1	4	4	4	3	4	4	4	4	4	3	3	3	4	4	4	4	4	3	3	3	4	4	4	4	4	3	3	26.2	26.2	26.2
tr|A1AZD0|A1AZD0_PARDP	tr|A1AZD0|A1AZD0_PARDP	4294400	5413200	4795500	6062900	5190100	4414900	4283600	4897300	1.09476	0.130611	0.358576	Pden_0512	tr|A1AZD0|A1AZD0_PARDP Sarcosine oxidase, beta subunit family OS=Paracoccus denitrificans (strain Pd 1222) OX=318586 GN=Pden_0512 PE=4 SV=1	10	10	10		1	10	10	10	4	4	4	3	5	5	5	7	4	4	4	3	5	5	5	7	4	4	4	3	5	5	5	7	31	31	31
tr|A1B443|A1B443_PARDP	tr|A1B443|A1B443_PARDP	4119300	3966600	3453100	0	3787200	3901800	4091700	3963900	0.732886	-0.448339	0.358891	Pden_2195	tr|A1B443|A1B443_PARDP Hydroxypyruvate reductase OS=Paracoccus denitrificans (strain Pd 1222) OX=318586 GN=Pden_2195 PE=4 SV=1	8	8	8		1	8	8	8	4	2	3	2	4	3	5	3	4	2	3	2	4	3	5	3	4	2	3	2	4	3	5	3	24.3	24.3	24.3
tr|A1B876|A1B876_PARDP	tr|A1B876|A1B876_PARDP	13703000	17971000	0	21879000	22448000	21123000	15524000	15668000	0.716304	-0.481357	0.35904	Pden_3653	tr|A1B876|A1B876_PARDP Cold-shock DNA-binding protein family OS=Paracoccus denitrificans (strain Pd 1222) OX=318586 GN=Pden_3653 PE=4 SV=1	5	5	5		1	5	5	5	3	2	1	2	3	2	4	4	3	2	1	2	3	2	4	4	3	2	1	2	3	2	4	4	57.5	57.5	57.5
sp|A1AZK7|MURD_PARDP	sp|A1AZK7|MURD_PARDP	5365200	5474200	5748500	4371200	5102100	5369900	5799000	6236800	0.931193	-0.102848	0.36065	murD	sp|A1AZK7|MURD_PARDP UDP-N-acetylmuramoylalanine--D-glutamate ligase OS=Paracoccus denitrificans (strain Pd 1222) OX=318586 GN=murD PE=3 SV=1	13	13	13		1	13	13	13	4	4	6	3	6	3	6	5	4	4	6	3	6	3	6	5	4	4	6	3	6	3	6	5	34.5	34.5	34.5
tr|A1AZY1|A1AZY1_PARDP	tr|A1AZY1|A1AZY1_PARDP	8077800	10860000	11168000	10303000	9343700	11019000	11617000	12067000	0.917408	-0.124364	0.360943	Pden_0713	tr|A1AZY1|A1AZY1_PARDP L-carnitine dehydratase/bile acid-inducible protein F OS=Paracoccus denitrificans (strain Pd 1222) OX=318586 GN=Pden_0713 PE=4 SV=1	6	6	6		1	6	6	6	3	5	3	3	3	4	3	3	3	5	3	3	3	4	3	3	3	5	3	3	3	4	3	3	18.1	18.1	18.1
tr|A1B4Z7|A1B4Z7_PARDP	tr|A1B4Z7|A1B4Z7_PARDP	32572000	33064000	29776000	30819000	27460000	33200000	39193000	38050000	0.915361	-0.127588	0.361461	Pden_2504	tr|A1B4Z7|A1B4Z7_PARDP Invasion associated locus B family protein OS=Paracoccus denitrificans (strain Pd 1222) OX=318586 GN=Pden_2504 PE=4 SV=1	5	5	5		1	5	5	5	4	5	5	5	5	4	5	5	4	5	5	5	5	4	5	5	4	5	5	5	5	4	5	5	35.4	35.4	35.4
sp|A1B0I7|GLYA_PARDP	sp|A1B0I7|GLYA_PARDP	87567000	103490000	97310000	112100000	99736000	113420000	102190000	109370000	0.942905	-0.0848151	0.363157	glyA	sp|A1B0I7|GLYA_PARDP Serine hydroxymethyltransferase OS=Paracoccus denitrificans (strain Pd 1222) OX=318586 GN=glyA PE=3 SV=1	31	31	31		1	31	31	31	21	22	23	23	27	24	25	23	21	22	23	23	27	24	25	23	21	22	23	23	27	24	25	23	62.5	62.5	62.5
tr|A1AZJ5|A1AZJ5_PARDP	tr|A1AZJ5|A1AZJ5_PARDP	0	1459700	883260	0	909340	1179600	1227900	609840	0.596677	-0.744978	0.363279	Pden_0577	tr|A1AZJ5|A1AZJ5_PARDP Excalibur calcium-binding domain-containing protein OS=Paracoccus denitrificans (strain Pd 1222) OX=318586 GN=Pden_0577 PE=4 SV=1	3	3	3		1	3	3	3	1	2	2	1	3	3	3	2	1	2	2	1	3	3	3	2	1	2	2	1	3	3	3	2	30.5	30.5	30.5
tr|A1B5B6|A1B5B6_PARDP	tr|A1B5B6|A1B5B6_PARDP	17237000	12199000	13309000	9018900	13478000	15357000	17213000	13449000	0.870025	-0.200871	0.364235	Pden_2623	tr|A1B5B6|A1B5B6_PARDP Peptidase inhibitor I78 family protein OS=Paracoccus denitrificans (strain Pd 1222) OX=318586 GN=Pden_2623 PE=4 SV=1	4	4	4		1	4	4	4	3	3	4	2	3	4	3	3	3	3	4	2	3	4	3	3	3	3	4	2	3	4	3	3	36.2	36.2	36.2
tr|A1B623|A1B623_PARDP	tr|A1B623|A1B623_PARDP	3109300	3376400	3530600	4094800	0	3330300	3518600	3531600	1.35939	0.442955	0.364834	Pden_2883	tr|A1B623|A1B623_PARDP DUF952 domain-containing protein OS=Paracoccus denitrificans (strain Pd 1222) OX=318586 GN=Pden_2883 PE=4 SV=1	4	4	4		1	4	4	4	2	2	3	3	1	2	3	2	2	2	3	3	1	2	3	2	2	2	3	3	1	2	3	2	33.9	33.9	33.9
tr|A1B453|A1B453_PARDP	tr|A1B453|A1B453_PARDP	11310000	9724400	13004000	8762700	11024000	9489500	10221000	7199200	1.12831	0.174168	0.365697	Pden_2205	tr|A1B453|A1B453_PARDP Heat shock protein Hsp20 OS=Paracoccus denitrificans (strain Pd 1222) OX=318586 GN=Pden_2205 PE=3 SV=1	4	4	4		1	4	4	4	3	1	2	2	3	2	2	2	3	1	2	2	3	2	2	2	3	1	2	2	3	2	2	2	42.6	42.6	42.6
sp|A1B548|PYRB_PARDP	sp|A1B548|PYRB_PARDP	12546000	13452000	13329000	16727000	12501000	13997000	12868000	12640000	1.07784	0.108139	0.366066	pyrB	sp|A1B548|PYRB_PARDP Aspartate carbamoyltransferase OS=Paracoccus denitrificans (strain Pd 1222) OX=318586 GN=pyrB PE=3 SV=1	8	8	8		1	8	8	8	4	4	3	3	4	5	6	6	4	4	3	3	4	5	6	6	4	4	3	3	4	5	6	6	30.4	30.4	30.4
tr|A1B4J4|A1B4J4_PARDP	tr|A1B4J4|A1B4J4_PARDP	18280000	16462000	16052000	18552000	16267000	15815000	17834000	16400000	1.04569	0.0644557	0.366327	Pden_2348	tr|A1B4J4|A1B4J4_PARDP aminomethyltransferase OS=Paracoccus denitrificans (strain Pd 1222) OX=318586 GN=Pden_2348 PE=3 SV=1	13	13	12		1	13	13	12	8	10	9	6	8	8	8	8	8	10	9	6	8	8	8	8	8	10	9	6	8	8	8	8	55.9	55.9	54.3
tr|A1B8B5|A1B8B5_PARDP	tr|A1B8B5|A1B8B5_PARDP	0	3861800	5838900	5835700	5572600	4659500	5464500	5653900	0.727683	-0.458618	0.370318	Pden_3692	tr|A1B8B5|A1B8B5_PARDP PhoH family protein OS=Paracoccus denitrificans (strain Pd 1222) OX=318586 GN=Pden_3692 PE=3 SV=1	5	5	5		1	5	5	5	2	3	3	2	3	2	3	3	2	3	3	2	3	2	3	3	2	3	3	2	3	2	3	3	23.5	23.5	23.5
tr|A1B872|A1B872_PARDP	tr|A1B872|A1B872_PARDP	1676800	3687000	3419500	3234400	3729900	3346700	3444300	3401900	0.863167	-0.212289	0.372189	dnaX	tr|A1B872|A1B872_PARDP DNA polymerase III subunit gamma/tau OS=Paracoccus denitrificans (strain Pd 1222) OX=318586 GN=dnaX PE=3 SV=1	12	12	12		1	12	12	12	2	6	9	6	5	7	8	10	2	6	9	6	5	7	8	10	2	6	9	6	5	7	8	10	24.5	24.5	24.5
tr|A1B5L0|A1B5L0_PARDP	tr|A1B5L0|A1B5L0_PARDP	0	4170700	3298000	2808500	3208900	3576600	3402800	3874600	0.730802	-0.452447	0.372707	Pden_2720	tr|A1B5L0|A1B5L0_PARDP Fmu (Sun) domain protein OS=Paracoccus denitrificans (strain Pd 1222) OX=318586 GN=Pden_2720 PE=3 SV=1	7	7	7		1	7	7	7	2	2	4	2	5	4	5	5	2	2	4	2	5	4	5	5	2	2	4	2	5	4	5	5	17.9	17.9	17.9
tr|A1B4A3|A1B4A3_PARDP	tr|A1B4A3|A1B4A3_PARDP	3121000	0	0	0	1553500	2678300	2779300	0	0.445151	-1.16763	0.375568	Pden_2255	tr|A1B4A3|A1B4A3_PARDP D-galactarate dehydratase OS=Paracoccus denitrificans (strain Pd 1222) OX=318586 GN=Pden_2255 PE=4 SV=1	4	4	4		1	4	4	4	2	2	2	1	3	3	3	1	2	2	2	1	3	3	3	1	2	2	2	1	3	3	3	1	26.3	26.3	26.3
sp|A1B502|RPPH_PARDP	sp|A1B502|RPPH_PARDP	9942100	6652800	6818800	8024200	7215600	6731400	7010700	7318400	1.11182	0.152922	0.37609	rppH	sp|A1B502|RPPH_PARDP RNA pyrophosphohydrolase OS=Paracoccus denitrificans (strain Pd 1222) OX=318586 GN=rppH PE=3 SV=1	5	5	5		1	5	5	5	3	3	3	2	2	4	4	2	3	3	3	2	2	4	4	2	3	3	3	2	2	4	4	2	39.3	39.3	39.3
tr|A1AZK5|A1AZK5_PARDP	tr|A1AZK5|A1AZK5_PARDP	4853600	3971100	6677200	5336800	5881500	5519200	5831600	5960300	0.898506	-0.154399	0.37634	murF	tr|A1AZK5|A1AZK5_PARDP UDP-N-acetylmuramoyl-tripeptide--D-alanyl-D-alanine ligase OS=Paracoccus denitrificans (strain Pd 1222) OX=318586 GN=murF PE=3 SV=1	10	10	10		1	10	10	10	2	2	7	4	7	5	4	7	2	2	7	4	7	5	4	7	2	2	7	4	7	5	4	7	32.1	32.1	32.1
tr|A1AXX9|A1AXX9_PARDP	tr|A1AXX9|A1AXX9_PARDP	9761300	12166000	9171400	0	11800000	9174000	10852000	10419000	0.736151	-0.441926	0.376698	Pden_0006	tr|A1AXX9|A1AXX9_PARDP Cobyrinic acid a,c-diamide synthase OS=Paracoccus denitrificans (strain Pd 1222) OX=318586 GN=Pden_0006 PE=4 SV=1	4	4	4		1	4	4	4	2	2	3	1	2	3	4	3	2	2	3	1	2	3	4	3	2	2	3	1	2	3	4	3	18.6	18.6	18.6
tr|A1B559|A1B559_PARDP	tr|A1B559|A1B559_PARDP	17035000	15241000	14970000	12745000	13756000	13680000	15180000	13598000	1.06719	0.0938166	0.378811	Pden_2566	tr|A1B559|A1B559_PARDP ATP-binding protein OS=Paracoccus denitrificans (strain Pd 1222) OX=318586 GN=Pden_2566 PE=4 SV=1	14	14	14		1	14	14	14	8	9	7	7	10	9	10	9	8	9	7	7	10	9	10	9	8	9	7	7	10	9	10	9	47.4	47.4	47.4
tr|A1B4I7|A1B4I7_PARDP	tr|A1B4I7|A1B4I7_PARDP	1975000	1771800	1604100	1315400	2104200	1145800	0	1553900	1.38769	0.47268	0.381439	Pden_2340	tr|A1B4I7|A1B4I7_PARDP Molybdopterin synthase catalytic subunit OS=Paracoccus denitrificans (strain Pd 1222) OX=318586 GN=Pden_2340 PE=3 SV=1	4	4	4		1	4	4	4	3	2	2	2	2	3	1	2	3	2	2	2	2	3	1	2	3	2	2	2	2	3	1	2	32.9	32.9	32.9
sp|A1B587|IF2_PARDP	sp|A1B587|IF2_PARDP	48318000	52718000	51120000	44642000	50362000	53850000	50525000	49794000	0.962192	-0.055604	0.381571	infB	sp|A1B587|IF2_PARDP Translation initiation factor IF-2 OS=Paracoccus denitrificans (strain Pd 1222) OX=318586 GN=infB PE=3 SV=1	31	31	31		1	31	31	31	19	22	21	24	21	25	21	20	19	22	21	24	21	25	21	20	19	22	21	24	21	25	21	20	52.9	52.9	52.9
tr|A1B5X3|A1B5X3_PARDP	tr|A1B5X3|A1B5X3_PARDP	4523300	4192400	4370900	4758700	4661800	4547000	4993300	4333800	0.962743	-0.054778	0.381674	dnaA	tr|A1B5X3|A1B5X3_PARDP Chromosomal replication initiator protein DnaA OS=Paracoccus denitrificans (strain Pd 1222) OX=318586 GN=dnaA PE=3 SV=1	12	12	12		1	12	12	12	4	7	6	6	8	8	7	7	4	7	6	6	8	8	7	7	4	7	6	6	8	8	7	7	33	33	33
sp|A1BBD2|DCTA_PARDP	sp|A1BBD2|DCTA_PARDP	0	3699000	5061900	0	3016700	0	0	0	2.90413	1.53811	0.383384	dctA	sp|A1BBD2|DCTA_PARDP C4-dicarboxylate transport protein OS=Paracoccus denitrificans (strain Pd 1222) OX=318586 GN=dctA PE=3 SV=1	3	3	3		1	3	3	3	1	2	2	1	2	2	1	1	1	2	2	1	2	2	1	1	1	2	2	1	2	2	1	1	15.2	15.2	15.2
tr|A1B2R8|A1B2R8_PARDP	tr|A1B2R8|A1B2R8_PARDP	5514300	5080000	6022000	4815700	5362300	6283600	6069100	5142200	0.937648	-0.0928822	0.385324	Pden_1715	tr|A1B2R8|A1B2R8_PARDP Amino acid/amide ABC transporter ATP-binding protein 2, HAAT family OS=Paracoccus denitrificans (strain Pd 1222) OX=318586 GN=Pden_1715 PE=4 SV=1	4	4	4		1	4	4	4	2	3	2	4	3	2	2	3	2	3	2	4	3	2	2	3	2	3	2	4	3	2	2	3	20.5	20.5	20.5
tr|A1B5S1|A1B5S1_PARDP	tr|A1B5S1|A1B5S1_PARDP	11048000	15153000	12255000	10312000	9680700	16682000	13855000	15594000	0.873795	-0.194633	0.387276	Pden_2781	tr|A1B5S1|A1B5S1_PARDP Two component transcriptional regulator, Fis family OS=Paracoccus denitrificans (strain Pd 1222) OX=318586 GN=Pden_2781 PE=4 SV=1	5	5	5		1	5	5	5	2	3	3	3	3	3	3	3	2	3	3	3	3	3	3	3	2	3	3	3	3	3	3	3	38.5	38.5	38.5
tr|A1AZ36|A1AZ36_PARDP	tr|A1AZ36|A1AZ36_PARDP	15383000	15870000	13801000	11164000	13620000	14989000	16717000	15540000	0.923636	-0.114604	0.392026	gyrB	tr|A1AZ36|A1AZ36_PARDP DNA gyrase subunit B OS=Paracoccus denitrificans (strain Pd 1222) OX=318586 GN=gyrB PE=3 SV=1	38	38	38		1	38	38	38	19	20	26	15	26	19	14	21	19	20	26	15	26	19	14	21	19	20	26	15	26	19	14	21	52.8	52.8	52.8
sp|A1AZG3|GLMM_PARDP	sp|A1AZG3|GLMM_PARDP	0	11175000	10878000	12415000	12077000	10337000	11782000	11832000	0.748849	-0.417254	0.392664	glmM	sp|A1AZG3|GLMM_PARDP Phosphoglucosamine mutase OS=Paracoccus denitrificans (strain Pd 1222) OX=318586 GN=glmM PE=3 SV=1	8	8	8		1	8	8	8	1	5	5	6	6	5	3	5	1	5	5	6	6	5	3	5	1	5	5	6	6	5	3	5	25.5	25.5	25.5
tr|A1B1T8|A1B1T8_PARDP	tr|A1B1T8|A1B1T8_PARDP	183090000	141330000	163330000	206040000	154330000	154120000	164830000	165090000	1.08681	0.120106	0.393842	Pden_1381	tr|A1B1T8|A1B1T8_PARDP Invasion associated locus B family protein OS=Paracoccus denitrificans (strain Pd 1222) OX=318586 GN=Pden_1381 PE=4 SV=1	9	9	9		1	9	9	9	6	8	7	7	7	8	7	8	6	8	7	7	7	8	7	8	6	8	7	7	7	8	7	8	42.7	42.7	42.7
tr|A1B4L6|A1B4L6_PARDP	tr|A1B4L6|A1B4L6_PARDP	3461000	2773200	3898400	4268300	3527600	3194700	3359600	3009700	1.10001	0.137518	0.394083	Pden_2370	tr|A1B4L6|A1B4L6_PARDP Peptidase S16, lon domain protein OS=Paracoccus denitrificans (strain Pd 1222) OX=318586 GN=Pden_2370 PE=4 SV=1	5	5	5		1	5	5	5	4	2	4	3	4	3	4	4	4	2	4	3	4	3	4	4	4	2	4	3	4	3	4	4	37.3	37.3	37.3
tr|A1B832|A1B832_PARDP	tr|A1B832|A1B832_PARDP	30797000	31510000	32918000	25852000	28513000	28491000	30266000	27530000	1.05468	0.0768022	0.395135	lon	tr|A1B832|A1B832_PARDP Lon protease OS=Paracoccus denitrificans (strain Pd 1222) OX=318586 GN=lon PE=2 SV=1	44	44	44		1	44	44	44	21	27	28	26	28	32	30	24	21	27	28	26	28	32	30	24	21	27	28	26	28	32	30	24	57.6	57.6	57.6
sp|A1AXX8|RSMG_PARDP	sp|A1AXX8|RSMG_PARDP	0	1672500	1463400	1600300	1620100	1484000	1697500	1501500	0.751408	-0.412332	0.397861	rsmG	sp|A1AXX8|RSMG_PARDP Ribosomal RNA small subunit methyltransferase G OS=Paracoccus denitrificans (strain Pd 1222) OX=318586 GN=rsmG PE=3 SV=1	5	5	5		1	5	5	5	1	3	2	2	3	2	2	4	1	3	2	2	3	2	2	4	1	3	2	2	3	2	2	4	37.8	37.8	37.8
tr|A1B4F2|A1B4F2_PARDP	tr|A1B4F2|A1B4F2_PARDP	0	81932000	67204000	85521000	93131000	80561000	68322000	72342000	0.746469	-0.421846	0.398083	Pden_2305	tr|A1B4F2|A1B4F2_PARDP Ubiquinol-cytochrome c reductase iron-sulfur subunit OS=Paracoccus denitrificans (strain Pd 1222) OX=318586 GN=Pden_2305 PE=3 SV=1	8	8	8		1	8	8	8	2	3	4	3	6	4	3	3	2	3	4	3	6	4	3	3	2	3	4	3	6	4	3	3	35.9	35.9	35.9
sp|A1B044|RS5_PARDP	sp|A1B044|RS5_PARDP	134310000	118300000	113090000	79935000	109660000	138320000	121210000	124150000	0.903302	-0.14672	0.400551	rpsE	sp|A1B044|RS5_PARDP Small ribosomal subunit protein uS5 OS=Paracoccus denitrificans (strain Pd 1222) OX=318586 GN=rpsE PE=3 SV=1	13	13	13		1	13	13	13	7	9	8	8	11	10	10	10	7	9	8	8	11	10	10	10	7	9	8	8	11	10	10	10	56.4	56.4	56.4
tr|A1B662|A1B662_PARDP	tr|A1B662|A1B662_PARDP	0	4588500	0	2752800	2746900	2896700	3150500	2940900	0.62559	-0.67671	0.400916	Pden_2922	tr|A1B662|A1B662_PARDP Transcriptional regulator, GntR family OS=Paracoccus denitrificans (strain Pd 1222) OX=318586 GN=Pden_2922 PE=4 SV=1	5	5	5		1	5	5	5	2	3	1	2	2	2	3	3	2	3	1	2	2	2	3	3	2	3	1	2	2	2	3	3	24.9	24.9	24.9
tr|A1B2K5|A1B2K5_PARDP	tr|A1B2K5|A1B2K5_PARDP	5113300	5930400	5625700	6425800	6577600	4074300	5109400	5180200	1.10284	0.141228	0.401562	Pden_1652	tr|A1B2K5|A1B2K5_PARDP Hydrolase or acyltransferase OS=Paracoccus denitrificans (strain Pd 1222) OX=318586 GN=Pden_1652 PE=4 SV=1	8	8	8		1	8	8	8	4	3	6	5	5	5	6	5	4	3	6	5	5	5	6	5	4	3	6	5	5	5	6	5	43.6	43.6	43.6
tr|A1B0E8|A1B0E8_PARDP	tr|A1B0E8|A1B0E8_PARDP	5290500	6196400	7563100	7554300	7649600	7892100	8193900	5713100	0.903412	-0.146545	0.402468	Pden_0881	tr|A1B0E8|A1B0E8_PARDP Putative phosphohistidine phosphatase, SixA OS=Paracoccus denitrificans (strain Pd 1222) OX=318586 GN=Pden_0881 PE=4 SV=1	5	5	5		1	5	5	5	3	4	3	4	4	3	2	3	3	4	3	4	4	3	2	3	3	4	3	4	4	3	2	3	45.9	45.9	45.9
tr|A1B4B0|A1B4B0_PARDP	tr|A1B4B0|A1B4B0_PARDP	33805000	35366000	32301000	33259000	32872000	33472000	36157000	36122000	0.971924	-0.0410848	0.403989	pheT	tr|A1B4B0|A1B4B0_PARDP Phenylalanine--tRNA ligase beta subunit OS=Paracoccus denitrificans (strain Pd 1222) OX=318586 GN=pheT PE=3 SV=1	27	27	27		1	27	27	27	14	15	15	17	19	19	13	16	14	15	15	17	19	19	13	16	14	15	15	17	19	19	13	16	45.9	45.9	45.9
tr|A1AY60|A1AY60_PARDP	tr|A1AY60|A1AY60_PARDP	17941000	16434000	18415000	18257000	18370000	18005000	15968000	15741000	1.04352	0.0614579	0.404203	Pden_0087	tr|A1AY60|A1AY60_PARDP Acylneuraminate cytidylyltransferase OS=Paracoccus denitrificans (strain Pd 1222) OX=318586 GN=Pden_0087 PE=4 SV=1	6	6	6		1	6	6	6	3	3	3	3	4	5	4	3	3	3	3	3	4	5	4	3	3	3	3	3	4	5	4	3	28.8	28.8	28.8
tr|A1B0K5|A1B0K5_PARDP	tr|A1B0K5|A1B0K5_PARDP	12649000	15318000	15886000	11857000	12360000	14167000	13400000	11655000	1.08003	0.111069	0.406206	Pden_0938	tr|A1B0K5|A1B0K5_PARDP Aminotransferase OS=Paracoccus denitrificans (strain Pd 1222) OX=318586 GN=Pden_0938 PE=3 SV=1	9	9	9		1	9	9	9	7	5	6	6	7	7	7	6	7	5	6	6	7	7	7	6	7	5	6	6	7	7	7	6	28.8	28.8	28.8
tr|A1AZZ9|A1AZZ9_PARDP	tr|A1AZZ9|A1AZZ9_PARDP	0	5288700	6333000	6421000	6381500	6000500	6056500	5490800	0.754	-0.407363	0.406997	Pden_0731	tr|A1AZZ9|A1AZZ9_PARDP Glycine cleavage T protein (Aminomethyl transferase) OS=Paracoccus denitrificans (strain Pd 1222) OX=318586 GN=Pden_0731 PE=4 SV=1	9	9	9		1	9	9	9	2	4	6	4	3	4	6	4	2	4	6	4	3	4	6	4	2	4	6	4	3	4	6	4	42	42	42
tr|A1B0F0|A1B0F0_PARDP	tr|A1B0F0|A1B0F0_PARDP	11003000	5996400	7472900	6689000	6173800	7094700	7086100	6493000	1.16067	0.214962	0.407424	Pden_0883	tr|A1B0F0|A1B0F0_PARDP Metallopeptidase family protein OS=Paracoccus denitrificans (strain Pd 1222) OX=318586 GN=Pden_0883 PE=4 SV=1	4	4	4		1	4	4	4	4	3	3	3	2	3	2	3	4	3	3	3	2	3	2	3	4	3	3	3	2	3	2	3	44.4	44.4	44.4
tr|A1B333|A1B333_PARDP	tr|A1B333|A1B333_PARDP	26672000	19937000	16994000	18292000	18536000	17379000	19867000	17744000	1.11382	0.155521	0.408394	Pden_1830	tr|A1B333|A1B333_PARDP Sterol-binding domain protein OS=Paracoccus denitrificans (strain Pd 1222) OX=318586 GN=Pden_1830 PE=4 SV=1	7	7	7		1	7	7	7	5	5	6	7	5	6	5	5	5	5	6	7	5	6	5	5	5	5	6	7	5	6	5	5	67	67	67
tr|A1BC43|A1BC43_PARDP	tr|A1BC43|A1BC43_PARDP	4566100	4791700	4121200	4741200	4549100	4783300	4500600	5133900	0.960631	-0.0579451	0.408598	Pden_5027	tr|A1BC43|A1BC43_PARDP CDP-glycerol:poly(Glycerophosphate) glycerophosphotransferase OS=Paracoccus denitrificans (strain Pd 1222) OX=318586 GN=Pden_5027 PE=3 SV=1	14	14	14		1	14	14	14	5	8	5	6	6	6	6	5	5	8	5	6	6	6	6	5	5	8	5	6	6	6	6	5	21.4	21.4	21.4
tr|A1BAM9|A1BAM9_PARDP	tr|A1BAM9|A1BAM9_PARDP	6193300	4883000	6821400	8250600	6289300	4961300	6243400	5845600	1.12034	0.163937	0.408757	Pden_4509	tr|A1BAM9|A1BAM9_PARDP YmdB family metallophosphoesterase OS=Paracoccus denitrificans (strain Pd 1222) OX=318586 GN=Pden_4509 PE=4 SV=1	4	4	4		1	4	4	4	2	2	3	4	3	4	3	3	2	2	3	4	3	4	3	3	2	2	3	4	3	4	3	3	17.3	17.3	17.3
sp|A1B8N9|ATPG_PARDP	sp|A1B8N9|ATPG_PARDP	73186000	77400000	75542000	82075000	81297000	76417000	79833000	78458000	0.975311	-0.0360665	0.408848	atpG	sp|A1B8N9|ATPG_PARDP ATP synthase gamma chain OS=Paracoccus denitrificans (strain Pd 1222) OX=318586 GN=atpG PE=1 SV=1	21	21	21		1	21	21	21	15	14	14	14	17	15	14	14	15	14	14	14	17	15	14	14	15	14	14	14	17	15	14	14	82.8	82.8	82.8
tr|A1AXY2|A1AXY2_PARDP	tr|A1AXY2|A1AXY2_PARDP	0	3825700	4571200	4170400	0	0	4006700	3249600	1.73192	0.792369	0.409233	hrcA	tr|A1AXY2|A1AXY2_PARDP Heat-inducible transcription repressor HrcA OS=Paracoccus denitrificans (strain Pd 1222) OX=318586 GN=hrcA PE=3 SV=1	6	6	6		1	6	6	6	1	3	3	4	2	1	3	2	1	3	3	4	2	1	3	2	1	3	3	4	2	1	3	2	22.8	22.8	22.8
tr|A1B2C3|A1B2C3_PARDP	tr|A1B2C3|A1B2C3_PARDP	8080200	8693700	8230500	6753700	8387500	8630200	9314300	7438900	0.940398	-0.088656	0.410687	cobT	tr|A1B2C3|A1B2C3_PARDP Nicotinate-nucleotide--dimethylbenzimidazole phosphoribosyltransferase OS=Paracoccus denitrificans (strain Pd 1222) OX=318586 GN=cobT PE=3 SV=1	6	6	6		1	6	6	6	3	4	4	5	5	6	5	6	3	4	4	5	5	6	5	6	3	4	4	5	5	6	5	6	23.6	23.6	23.6
tr|A1BAZ9|A1BAZ9_PARDP	tr|A1BAZ9|A1BAZ9_PARDP	3264100	2780800	3383500	3697200	3639500	2829500	2287000	3151500	1.1023	0.140513	0.411904	Pden_4630	tr|A1BAZ9|A1BAZ9_PARDP Transcriptional regulator, TetR family OS=Paracoccus denitrificans (strain Pd 1222) OX=318586 GN=Pden_4630 PE=4 SV=1	7	7	7		1	7	7	7	3	2	3	4	6	3	4	5	3	2	3	4	6	3	4	5	3	2	3	4	6	3	4	5	47.6	47.6	47.6
tr|A1B938|A1B938_PARDP	tr|A1B938|A1B938_PARDP	73861000	93158000	81903000	101320000	85315000	103920000	93472000	93084000	0.932013	-0.101578	0.412804	Pden_3966	tr|A1B938|A1B938_PARDP FeS assembly ATPase SufC OS=Paracoccus denitrificans (strain Pd 1222) OX=318586 GN=Pden_3966 PE=3 SV=1	15	15	15		1	15	15	15	8	8	8	11	11	11	9	9	8	8	8	11	11	11	9	9	8	8	8	11	11	11	9	9	59	59	59
tr|A1BAK1|A1BAK1_PARDP	tr|A1BAK1|A1BAK1_PARDP	3283900	0	2600400	0	3549000	1775900	2193600	1824300	0.629822	-0.666984	0.413128	Pden_4481	tr|A1BAK1|A1BAK1_PARDP Enoyl-CoA hydratase/isomerase OS=Paracoccus denitrificans (strain Pd 1222) OX=318586 GN=Pden_4481 PE=4 SV=1	5	5	5		1	5	5	5	1	1	2	3	1	2	2	2	1	1	2	3	1	2	2	2	1	1	2	3	1	2	2	2	22.4	22.4	22.4
tr|A1BA41|A1BA41_PARDP	tr|A1BA41|A1BA41_PARDP	20694000	17832000	21386000	0	22564000	19967000	18923000	17734000	0.756579	-0.402437	0.414043	Pden_4321	tr|A1BA41|A1BA41_PARDP Cytochrome c oxidase subunit 2 OS=Paracoccus denitrificans (strain Pd 1222) OX=318586 GN=Pden_4321 PE=3 SV=1	4	4	4		1	4	4	4	2	3	2	2	2	2	3	3	2	3	2	2	2	2	3	3	2	3	2	2	2	2	3	3	29.9	29.9	29.9
sp|A1B962|RLME_PARDP	sp|A1B962|RLME_PARDP	0	6416900	7537600	11393000	7757100	8415800	8401200	9764700	0.738159	-0.437996	0.414853	rlmE	sp|A1B962|RLME_PARDP Ribosomal RNA large subunit methyltransferase E OS=Paracoccus denitrificans (strain Pd 1222) OX=318586 GN=rlmE PE=3 SV=1	11	11	11		1	11	11	11	3	4	4	3	6	3	5	5	3	4	4	3	6	3	5	5	3	4	4	3	6	3	5	5	48.4	48.4	48.4
tr|A1B607|A1B607_PARDP	tr|A1B607|A1B607_PARDP	5131300	5459000	5058800	4695300	5066100	5170800	4559000	4819600	1.03716	0.0526376	0.414863	Pden_2867	tr|A1B607|A1B607_PARDP Transcriptional regulator, MerR family OS=Paracoccus denitrificans (strain Pd 1222) OX=318586 GN=Pden_2867 PE=4 SV=1	5	5	5		1	5	5	5	2	3	4	3	2	3	2	4	2	3	4	3	2	3	2	4	2	3	4	3	2	3	2	4	23.7	23.7	23.7
sp|A1B3A6|Y1905_PARDP	sp|A1B3A6|Y1905_PARDP	10853000	12394000	9963300	14269000	9687900	11788000	10994000	11246000	1.08609	0.119141	0.41544	Pden_1905	sp|A1B3A6|Y1905_PARDP Probable transcriptional regulatory protein Pden_1905 OS=Paracoccus denitrificans (strain Pd 1222) OX=318586 GN=Pden_1905 PE=3 SV=1	4	4	4		1	4	4	4	4	3	3	4	2	2	2	2	4	3	3	4	2	2	2	2	4	3	3	4	2	2	2	2	23.2	23.2	23.2
tr|A1B4H1|A1B4H1_PARDP	tr|A1B4H1|A1B4H1_PARDP	6667400	6647600	6141000	6606300	7081500	6016900	6778000	7289600	0.959372	-0.0598377	0.415844	Pden_2324	tr|A1B4H1|A1B4H1_PARDP FAD-dependent pyridine nucleotide-disulfide oxidoreductase OS=Paracoccus denitrificans (strain Pd 1222) OX=318586 GN=Pden_2324 PE=4 SV=1	6	6	6		1	6	6	6	4	3	4	4	2	4	4	3	4	3	4	4	2	4	4	3	4	3	4	4	2	4	4	3	20.9	20.9	20.9
sp|A1AZJ2|Y574_PARDP	sp|A1AZJ2|Y574_PARDP	1782700	1859800	990110	1540800	1471700	1018900	1511900	1367600	1.14959	0.201119	0.417279	Pden_0574	sp|A1AZJ2|Y574_PARDP UPF0173 metal-dependent hydrolase Pden_0574 OS=Paracoccus denitrificans (strain Pd 1222) OX=318586 GN=Pden_0574 PE=3 SV=1	4	4	4		1	4	4	4	2	3	2	2	2	1	3	3	2	3	2	2	2	1	3	3	2	3	2	2	2	1	3	3	21.7	21.7	21.7
tr|A1B8A4|A1B8A4_PARDP	tr|A1B8A4|A1B8A4_PARDP	7072400	9513500	8530800	9811400	9367600	9347100	9518900	9024500	0.937463	-0.0931659	0.417288	Pden_3681	tr|A1B8A4|A1B8A4_PARDP Methylmalonyl-CoA mutase OS=Paracoccus denitrificans (strain Pd 1222) OX=318586 GN=Pden_3681 PE=4 SV=1	18	18	18		1	18	18	18	7	9	9	7	6	10	12	12	7	9	9	7	6	10	12	12	7	9	9	7	6	10	12	12	35.9	35.9	35.9
tr|A1BB57|A1BB57_PARDP	tr|A1BB57|A1BB57_PARDP	0	3820300	4437400	4290700	3788000	4293200	4528300	3913800	0.759437	-0.396998	0.417525	Pden_4690	tr|A1BB57|A1BB57_PARDP Phosphatidyl-N-methylethanolamine N-methyltransferase OS=Paracoccus denitrificans (strain Pd 1222) OX=318586 GN=Pden_4690 PE=4 SV=1	6	6	6		1	6	6	6	1	3	3	4	5	3	3	2	1	3	3	4	5	3	3	2	1	3	3	4	5	3	3	2	26.2	26.2	26.2
tr|A1AZZ1|A1AZZ1_PARDP	tr|A1AZZ1|A1AZZ1_PARDP	6388800	0	3905000	3325700	0	3491600	0	4156200	1.78084	0.832557	0.420233	Pden_0723	tr|A1AZZ1|A1AZZ1_PARDP HlyC/CorC family transporter OS=Paracoccus denitrificans (strain Pd 1222) OX=318586 GN=Pden_0723 PE=3 SV=1	2	2	2		1	2	2	2	2	1	2	2	1	2	1	2	2	1	2	2	1	2	1	2	2	1	2	2	1	2	1	2	4.9	4.9	4.9
tr|A1B6B0|A1B6B0_PARDP	tr|A1B6B0|A1B6B0_PARDP	136040000	113450000	131320000	61226000	133390000	144290000	119860000	111170000	0.868935	-0.20268	0.420779	rpsI	tr|A1B6B0|A1B6B0_PARDP 30S ribosomal protein S9 OS=Paracoccus denitrificans (strain Pd 1222) OX=318586 GN=rpsI PE=3 SV=1	13	13	13		1	13	13	13	9	10	12	8	10	8	8	9	9	10	12	8	10	8	8	9	9	10	12	8	10	8	8	9	66	66	66
tr|A1B717|A1B717_PARDP	tr|A1B717|A1B717_PARDP	0	2340600	2456000	3415600	2482500	2825500	2792100	2815900	0.752309	-0.410604	0.42131	Pden_3230	tr|A1B717|A1B717_PARDP AMP-dependent synthetase and ligase OS=Paracoccus denitrificans (strain Pd 1222) OX=318586 GN=Pden_3230 PE=4 SV=1	6	6	6		1	6	6	6	1	2	2	3	3	3	5	4	1	2	2	3	3	3	5	4	1	2	2	3	3	3	5	4	12.4	12.4	12.4
tr|A1B322|A1B322_PARDP	tr|A1B322|A1B322_PARDP	16744000	17176000	17204000	18506000	14775000	17125000	17467000	17582000	1.04005	0.0566465	0.421628	Pden_1819	tr|A1B322|A1B322_PARDP DSBA oxidoreductase OS=Paracoccus denitrificans (strain Pd 1222) OX=318586 GN=Pden_1819 PE=4 SV=1	12	12	12		1	12	12	12	7	7	7	10	9	10	7	8	7	7	7	10	9	10	7	8	7	7	7	10	9	10	7	8	46.8	46.8	46.8
tr|A1BAH8|A1BAH8_PARDP	tr|A1BAH8|A1BAH8_PARDP	8438800	8802500	8351200	7360100	7038100	7455400	7723500	8958400	1.05701	0.0799842	0.424429	Pden_4458	tr|A1BAH8|A1BAH8_PARDP RNA binding S1 domain protein OS=Paracoccus denitrificans (strain Pd 1222) OX=318586 GN=Pden_4458 PE=4 SV=1	17	17	17		1	17	17	17	5	10	5	4	8	11	11	11	5	10	5	4	8	11	11	11	5	10	5	4	8	11	11	11	21.4	21.4	21.4
tr|A1B581|A1B581_PARDP	tr|A1B581|A1B581_PARDP	0	0	2643000	2756100	3002000	0	2791800	3366900	0.589376	-0.762739	0.424459	Pden_2588	tr|A1B581|A1B581_PARDP Transcriptional regulator, MarR family OS=Paracoccus denitrificans (strain Pd 1222) OX=318586 GN=Pden_2588 PE=4 SV=1	4	4	4		1	4	4	4	1	2	2	3	2	2	2	3	1	2	2	3	2	2	2	3	1	2	2	3	2	2	2	3	23.1	23.1	23.1
sp|A1B945|MURI_PARDP	sp|A1B945|MURI_PARDP	9783800	10112000	10528000	9531800	12134000	7901600	7588900	8418700	1.10855	0.148671	0.425955	murI	sp|A1B945|MURI_PARDP Glutamate racemase OS=Paracoccus denitrificans (strain Pd 1222) OX=318586 GN=murI PE=3 SV=1	8	8	8		1	8	8	8	3	5	7	4	7	4	6	6	3	5	7	4	7	4	6	6	3	5	7	4	7	4	6	6	46.3	46.3	46.3
tr|A1B8C3|A1B8C3_PARDP	tr|A1B8C3|A1B8C3_PARDP	10464000	11511000	9946400	9893200	9337600	9656700	10765000	10360000	1.04226	0.0597103	0.426655	Pden_3700	tr|A1B8C3|A1B8C3_PARDP Metal-dependent carboxypeptidase OS=Paracoccus denitrificans (strain Pd 1222) OX=318586 GN=Pden_3700 PE=3 SV=1	19	19	19		1	19	19	19	11	12	10	10	12	10	10	9	11	12	10	10	12	10	10	9	11	12	10	10	12	10	10	9	42.9	42.9	42.9
tr|A1B3H9|A1B3H9_PARDP	tr|A1B3H9|A1B3H9_PARDP	0	3630400	0	0	0	0	4611800	4520100	0.397551	-1.33079	0.427138	Pden_1981	tr|A1B3H9|A1B3H9_PARDP GCN5-related N-acetyltransferase OS=Paracoccus denitrificans (strain Pd 1222) OX=318586 GN=Pden_1981 PE=4 SV=1	6	6	6		1	6	6	6	0	3	1	1	1	2	5	3	0	3	1	1	1	2	5	3	0	3	1	1	1	2	5	3	37.2	37.2	37.2
tr|A1B4C4|A1B4C4_PARDP	tr|A1B4C4|A1B4C4_PARDP	27351000	35846000	35223000	33912000	35337000	33958000	33743000	36650000	0.94734	-0.0780461	0.42743	Pden_2276	tr|A1B4C4|A1B4C4_PARDP Pyruvate kinase OS=Paracoccus denitrificans (strain Pd 1222) OX=318586 GN=Pden_2276 PE=3 SV=1	19	19	19		1	19	19	19	10	15	11	9	13	14	14	13	10	15	11	9	13	14	14	13	10	15	11	9	13	14	14	13	49.7	49.7	49.7
tr|A1BAF6|A1BAF6_PARDP	tr|A1BAF6|A1BAF6_PARDP	5.57348e+06	6.0029e+06	6.18366e+06	5.51637e+06	7.21619e+06	7.69386e+06	7.59433e+06	7.80174e+06	0.763425	-0.389441	0.000196253	Pden_4436	tr|A1BAF6|A1BAF6_PARDP Oxidoreductase domain protein OS=Paracoccus denitrificans (strain Pd 1222) OX=318586 GN=Pden_4436 PE=4 SV=1	8	8	8		1	8	8	8	2	3	3	2	4	4	4	3	2	3	3	2	4	4	4	3	2	3	3	2	4	4	4	3	27.7	27.7	27.7
tr|A1B3E3|A1B3E3_PARDP	tr|A1B3E3|A1B3E3_PARDP	7722500	0	0	4564000	5720000	3621300	4082100	5893200	0.636059	-0.652767	0.429108	Pden_1944	tr|A1B3E3|A1B3E3_PARDP Peptidyl-dipeptidase Dcp, Metallo peptidase, MEROPS family M03A OS=Paracoccus denitrificans (strain Pd 1222) OX=318586 GN=Pden_1944 PE=3 SV=1	10	10	10		1	10	10	10	3	2	2	4	3	2	4	4	3	2	2	4	3	2	4	4	3	2	2	4	3	2	4	4	21.8	21.8	21.8
tr|A1B2M1|A1B2M1_PARDP	tr|A1B2M1|A1B2M1_PARDP	19123000	15934000	13148000	17498000	18316000	16171000	21076000	16025000	0.917793	-0.123759	0.429457	Pden_1668	tr|A1B2M1|A1B2M1_PARDP ABC transporter related protein OS=Paracoccus denitrificans (strain Pd 1222) OX=318586 GN=Pden_1668 PE=4 SV=1	7	7	7		1	7	7	7	5	5	2	2	4	3	4	4	5	5	2	2	4	3	4	4	5	5	2	2	4	3	4	4	41.6	41.6	41.6
sp|A1B8E9|RS2_PARDP	sp|A1B8E9|RS2_PARDP	343390000	417400000	391330000	434420000	376910000	423810000	421000000	449720000	0.949205	-0.0752077	0.429469	rpsB	sp|A1B8E9|RS2_PARDP Small ribosomal subunit protein uS2 OS=Paracoccus denitrificans (strain Pd 1222) OX=318586 GN=rpsB PE=3 SV=1	19	19	19		1	19	19	19	14	17	18	17	17	17	16	18	14	17	18	17	17	17	16	18	14	17	18	17	17	17	16	18	65.9	65.9	65.9
tr|A1B4R9|A1B4R9_PARDP	tr|A1B4R9|A1B4R9_PARDP	13559000	10052000	8406400	8109100	11477000	11865000	10864000	10527000	0.897022	-0.156784	0.430445	Pden_2426	tr|A1B4R9|A1B4R9_PARDP Pyrrolo-quinoline quinone OS=Paracoccus denitrificans (strain Pd 1222) OX=318586 GN=Pden_2426 PE=4 SV=1	13	13	13		1	13	13	13	6	6	5	4	7	9	9	4	6	6	5	4	7	9	9	4	6	6	5	4	7	9	9	4	39.8	39.8	39.8
tr|A1B5A6|A1B5A6_PARDP	tr|A1B5A6|A1B5A6_PARDP	13882000	15828000	16665000	18007000	15281000	18392000	16958000	17425000	0.946015	-0.080065	0.43049	purU	tr|A1B5A6|A1B5A6_PARDP Formyltetrahydrofolate deformylase OS=Paracoccus denitrificans (strain Pd 1222) OX=318586 GN=purU PE=3 SV=1	15	15	15		1	15	15	15	8	11	10	11	11	11	9	11	8	11	10	11	11	11	9	11	8	11	10	11	11	11	9	11	69.4	69.4	69.4
sp|A1B2B8|NRDR_PARDP	sp|A1B2B8|NRDR_PARDP	2673500	2070200	2930700	0	3307600	2547800	2009800	2325400	0.753086	-0.409113	0.431305	nrdR	sp|A1B2B8|NRDR_PARDP Transcriptional repressor NrdR OS=Paracoccus denitrificans (strain Pd 1222) OX=318586 GN=nrdR PE=3 SV=1	7	7	7		1	7	7	7	2	2	2	4	3	4	3	3	2	2	2	4	3	4	3	3	2	2	2	4	3	4	3	3	61	61	61
tr|A1B996|A1B996_PARDP	tr|A1B996|A1B996_PARDP	15849000	0	10695000	12473000	11233000	13892000	12720000	13661000	0.757523	-0.400638	0.431646	Pden_4024	tr|A1B996|A1B996_PARDP Beta-lactamase hydrolase-like protein phosphatase-like domain-containing protein OS=Paracoccus denitrificans (strain Pd 1222) OX=318586 GN=Pden_4024 PE=4 SV=1	5	5	5		1	5	5	5	2	1	3	3	5	2	2	2	2	1	3	3	5	2	2	2	2	1	3	3	5	2	2	2	56.4	56.4	56.4
tr|A1B844|A1B844_PARDP	tr|A1B844|A1B844_PARDP	9531300	10231000	0	0	0	11541000	11140000	10451000	0.596472	-0.745474	0.433094	Pden_3621	tr|A1B844|A1B844_PARDP Flavin reductase like domain-containing protein OS=Paracoccus denitrificans (strain Pd 1222) OX=318586 GN=Pden_3621 PE=4 SV=1	3	3	3		1	3	3	3	3	3	2	2	2	2	2	2	3	3	2	2	2	2	2	2	3	3	2	2	2	2	2	2	12.7	12.7	12.7
tr|A1B9U8|A1B9U8_PARDP	tr|A1B9U8|A1B9U8_PARDP	1968900	3582700	3577800	4727000	2907000	2901500	2776000	3212900	1.17453	0.232084	0.433235	ubiU	tr|A1B9U8|A1B9U8_PARDP Ubiquinone biosynthesis protein UbiU OS=Paracoccus denitrificans (strain Pd 1222) OX=318586 GN=ubiU PE=3 SV=1	7	7	7		1	7	7	7	2	5	5	3	3	4	2	3	2	5	5	3	3	4	2	3	2	5	5	3	3	4	2	3	31.1	31.1	31.1
sp|A1B031|RS19_PARDP	sp|A1B031|RS19_PARDP	134460000	138580000	123120000	109670000	129990000	143420000	130050000	127700000	0.952312	-0.0704939	0.434115	rpsS	sp|A1B031|RS19_PARDP Small ribosomal subunit protein uS19 OS=Paracoccus denitrificans (strain Pd 1222) OX=318586 GN=rpsS PE=3 SV=1	7	7	7		1	7	7	7	3	4	5	3	6	5	5	5	3	4	5	3	6	5	5	5	3	4	5	3	6	5	5	5	62	62	62
tr|A1B382|A1B382_PARDP	tr|A1B382|A1B382_PARDP	7688100	6700600	5676100	7826000	8268700	5252900	6110700	5352100	1.11633	0.158762	0.434221	Pden_1881	tr|A1B382|A1B382_PARDP Cell division protein ZapA OS=Paracoccus denitrificans (strain Pd 1222) OX=318586 GN=Pden_1881 PE=4 SV=1	6	6	6		1	6	6	6	3	3	4	2	4	3	3	4	3	3	4	2	4	3	3	4	3	3	4	2	4	3	3	4	71.7	71.7	71.7
tr|A1AYG5|A1AYG5_PARDP	tr|A1AYG5|A1AYG5_PARDP	0	0	0	2364200	2599300	0	3296400	0	0.401004	-1.31831	0.434951	Pden_0193	tr|A1AYG5|A1AYG5_PARDP TRAP dicarboxylate transporter-DctP subunit OS=Paracoccus denitrificans (strain Pd 1222) OX=318586 GN=Pden_0193 PE=3 SV=1	3	3	3		1	3	3	3	0	1	1	2	2	1	2	2	0	1	1	2	2	1	2	2	0	1	1	2	2	1	2	2	9.9	9.9	9.9
tr|A1B5G5|A1B5G5_PARDP	tr|A1B5G5|A1B5G5_PARDP	10486000	13038000	13033000	15370000	14155000	11350000	11211000	11026000	1.08766	0.121226	0.434959	Pden_2672	tr|A1B5G5|A1B5G5_PARDP Aminotransferase OS=Paracoccus denitrificans (strain Pd 1222) OX=318586 GN=Pden_2672 PE=4 SV=1	14	14	14		1	14	14	14	4	9	9	10	9	5	8	6	4	9	9	10	9	5	8	6	4	9	9	10	9	5	8	6	41.1	41.1	41.1
tr|A1B3I2|A1B3I2_PARDP	tr|A1B3I2|A1B3I2_PARDP	0	9008600	7971400	10193000	8071200	9867400	8808200	8772700	0.765016	-0.386437	0.435121	ilvD	tr|A1B3I2|A1B3I2_PARDP Dihydroxy-acid dehydratase OS=Paracoccus denitrificans (strain Pd 1222) OX=318586 GN=ilvD PE=3 SV=1	13	13	13		1	13	13	13	2	5	5	5	5	5	8	5	2	5	5	5	5	5	8	5	2	5	5	5	5	5	8	5	31	31	31
tr|A1B4B9|A1B4B9_PARDP	tr|A1B4B9|A1B4B9_PARDP	6823600	0	0	0	0	7899600	8981600	0	0.404213	-1.30681	0.435215	Pden_2271	tr|A1B4B9|A1B4B9_PARDP Arsenate reductase OS=Paracoccus denitrificans (strain Pd 1222) OX=318586 GN=Pden_2271 PE=3 SV=1	4	4	4		1	4	4	4	2	1	0	1	1	3	3	1	2	1	0	1	1	3	3	1	2	1	0	1	1	3	3	1	42.1	42.1	42.1
tr|A1AY22|A1AY22_PARDP	tr|A1AY22|A1AY22_PARDP	0	1333800	1581300	0	1663900	1807700	0	1419000	0.596062	-0.746466	0.437129	Pden_0049	tr|A1AY22|A1AY22_PARDP Amino acid/amide ABC transporter ATP-binding protein 1, HAAT family OS=Paracoccus denitrificans (strain Pd 1222) OX=318586 GN=Pden_0049 PE=4 SV=1	5	5	5		1	5	5	5	1	5	3	1	4	3	1	3	1	5	3	1	4	3	1	3	1	5	3	1	4	3	1	3	23.8	23.8	23.8
tr|A1AYK1|A1AYK1_PARDP	tr|A1AYK1|A1AYK1_PARDP	0	4698500	4400500	4318900	3871600	4104600	4806800	4668700	0.768859	-0.379209	0.438282	Pden_0231	tr|A1AYK1|A1AYK1_PARDP Transcriptional regulator, LysR family OS=Paracoccus denitrificans (strain Pd 1222) OX=318586 GN=Pden_0231 PE=3 SV=1	4	4	4		1	4	4	4	1	2	2	2	2	3	2	3	1	2	2	2	2	3	2	3	1	2	2	2	2	3	2	3	16.7	16.7	16.7
tr|A1B9F3|A1B9F3_PARDP	tr|A1B9F3|A1B9F3_PARDP	6046300	6003700	5187100	5243100	4971700	6143900	6447600	6287400	0.942542	-0.0853707	0.438683	Pden_4081	tr|A1B9F3|A1B9F3_PARDP NifU-related protein involved in Fe-S cluster formation OS=Paracoccus denitrificans (strain Pd 1222) OX=318586 GN=Pden_4081 PE=4 SV=1	6	6	6		1	6	6	6	4	4	2	2	3	4	5	5	4	4	2	2	3	4	5	5	4	4	2	2	3	4	5	5	55.2	55.2	55.2
tr|A1B1W0|A1B1W0_PARDP	tr|A1B1W0|A1B1W0_PARDP	6102100	7252200	8728500	0	7874600	6285000	7872400	6923600	0.762643	-0.390919	0.43992	Pden_1403	tr|A1B1W0|A1B1W0_PARDP NYN domain-containing protein OS=Paracoccus denitrificans (strain Pd 1222) OX=318586 GN=Pden_1403 PE=4 SV=1	5	5	5		1	5	5	5	3	2	3	1	3	2	3	4	3	2	3	1	3	2	3	4	3	2	3	1	3	2	3	4	36.1	36.1	36.1
tr|A1AY33|A1AY33_PARDP	tr|A1AY33|A1AY33_PARDP	27722000	24985000	24431000	29370000	28813000	23719000	25068000	23255000	1.05605	0.0786792	0.441581	pyrF	tr|A1AY33|A1AY33_PARDP Orotidine 5-phosphate decarboxylase OS=Paracoccus denitrificans (strain Pd 1222) OX=318586 GN=pyrF PE=3 SV=1	12	12	12		1	12	12	12	6	5	7	7	6	8	7	5	6	5	7	7	6	8	7	5	6	5	7	7	6	8	7	5	73.9	73.9	73.9
tr|A1B664|A1B664_PARDP	tr|A1B664|A1B664_PARDP	0	0	1820600	0	0	0	2215300	2203700	0.411994	-1.27931	0.442024	Pden_2924	tr|A1B664|A1B664_PARDP LUD domain-containing protein OS=Paracoccus denitrificans (strain Pd 1222) OX=318586 GN=Pden_2924 PE=4 SV=1	3	3	3		1	3	3	3	0	0	3	0	1	1	2	2	0	0	3	0	1	1	2	2	0	0	3	0	1	1	2	2	14.2	14.2	14.2
tr|A1B399|A1B399_PARDP	tr|A1B399|A1B399_PARDP	4336000	3496000	3858700	4246400	3480300	3948800	3950700	3812100	1.04905	0.0690868	0.442128	betI	tr|A1B399|A1B399_PARDP HTH-type transcriptional regulator BetI OS=Paracoccus denitrificans (strain Pd 1222) OX=318586 GN=betI PE=3 SV=1	6	6	6		1	6	6	6	2	3	5	4	3	2	3	2	2	3	5	4	3	2	3	2	2	3	5	4	3	2	3	2	34.4	34.4	34.4
tr|A1B3Z1|A1B3Z1_PARDP	tr|A1B3Z1|A1B3Z1_PARDP	10653000	15440000	14234000	15672000	12641000	13033000	12291000	13877000	1.08019	0.11128	0.444445	Pden_2143	tr|A1B3Z1|A1B3Z1_PARDP serine-type D-Ala-D-Ala carboxypeptidase OS=Paracoccus denitrificans (strain Pd 1222) OX=318586 GN=Pden_2143 PE=3 SV=1	12	12	12		1	12	12	12	7	8	7	8	11	8	8	9	7	8	7	8	11	8	8	9	7	8	7	8	11	8	8	9	33.5	33.5	33.5
tr|A1B3Y1|A1B3Y1_PARDP	tr|A1B3Y1|A1B3Y1_PARDP	22063000	19267000	19920000	18728000	19932000	19885000	18322000	19079000	1.03574	0.050666	0.444814	Pden_2133	tr|A1B3Y1|A1B3Y1_PARDP Putative peptidyl-prolyl cis-trans isomerase OS=Paracoccus denitrificans (strain Pd 1222) OX=318586 GN=Pden_2133 PE=4 SV=1	23	23	23		1	23	23	23	11	14	15	17	17	18	15	16	11	14	15	17	17	18	15	16	11	14	15	17	17	18	15	16	40.5	40.5	40.5
sp|A1B9D5|SYC_PARDP	sp|A1B9D5|SYC_PARDP	9678600	9147100	9012000	10451000	9395300	8911600	8936000	9769700	1.03448	0.0489022	0.445154	cysS	sp|A1B9D5|SYC_PARDP Cysteine--tRNA ligase OS=Paracoccus denitrificans (strain Pd 1222) OX=318586 GN=cysS PE=3 SV=1	12	12	12		1	12	12	12	7	9	8	6	9	8	8	7	7	9	8	6	9	8	8	7	7	9	8	6	9	8	8	7	28.8	28.8	28.8
tr|A1AZQ1|A1AZQ1_PARDP	tr|A1AZQ1|A1AZQ1_PARDP	0	0	1388700	0	2203100	1303200	0	0	0.396059	-1.33621	0.445329	Pden_0633	tr|A1AZQ1|A1AZQ1_PARDP Thiamine pyrophosphate enzyme TPP binding domain protein OS=Paracoccus denitrificans (strain Pd 1222) OX=318586 GN=Pden_0633 PE=3 SV=1	3	3	3		1	3	3	3	0	1	2	1	3	3	1	1	0	1	2	1	3	3	1	1	0	1	2	1	3	3	1	1	9.4	9.4	9.4
sp|A1BAM3|PROA_PARDP	sp|A1BAM3|PROA_PARDP	12960000	13559000	11959000	14026000	13441000	13777000	12641000	14619000	0.963765	-0.0532464	0.446433	proA	sp|A1BAM3|PROA_PARDP Gamma-glutamyl phosphate reductase OS=Paracoccus denitrificans (strain Pd 1222) OX=318586 GN=proA PE=3 SV=1	22	22	22		1	22	22	22	8	10	15	10	13	12	13	15	8	10	15	10	13	12	13	15	8	10	15	10	13	12	13	15	69.5	69.5	69.5
tr|A1B3C1|A1B3C1_PARDP	tr|A1B3C1|A1B3C1_PARDP	0	5716900	5278200	4446500	4805000	5374800	5276300	4586200	0.77045	-0.376226	0.44752	ftsY	tr|A1B3C1|A1B3C1_PARDP Signal recognition particle receptor FtsY OS=Paracoccus denitrificans (strain Pd 1222) OX=318586 GN=ftsY PE=3 SV=1	8	8	8		1	8	8	8	2	4	3	3	3	2	3	5	2	4	3	3	3	2	3	5	2	4	3	3	3	2	3	5	29.8	29.8	29.8
tr|A1B2V0|A1B2V0_PARDP	tr|A1B2V0|A1B2V0_PARDP	0	0	1146300	0	0	0	1554500	1206900	0.415116	-1.26842	0.449989	Pden_1747	tr|A1B2V0|A1B2V0_PARDP ABC transporter related protein OS=Paracoccus denitrificans (strain Pd 1222) OX=318586 GN=Pden_1747 PE=4 SV=1	4	4	4		1	4	4	4	3	1	3	0	0	1	2	2	3	1	3	0	0	1	2	2	3	1	3	0	0	1	2	2	8.5	8.5	8.5
tr|A1B887|A1B887_PARDP	tr|A1B887|A1B887_PARDP	0	3746600	4900900	4170900	4120600	4119400	4049100	4324200	0.771575	-0.374122	0.450064	Pden_3664	tr|A1B887|A1B887_PARDP L-threonine aldolase OS=Paracoccus denitrificans (strain Pd 1222) OX=318586 GN=Pden_3664 PE=3 SV=1	6	6	6		1	6	6	6	1	4	3	3	4	4	4	2	1	4	3	3	4	4	4	2	1	4	3	3	4	4	4	2	25.1	25.1	25.1
tr|A1B3V1|A1B3V1_PARDP	tr|A1B3V1|A1B3V1_PARDP	0	18374000	20452000	11805000	17291000	16663000	16794000	15768000	0.761185	-0.39368	0.452245	Pden_2103	tr|A1B3V1|A1B3V1_PARDP Ureidoglycolate hydrolase OS=Paracoccus denitrificans (strain Pd 1222) OX=318586 GN=Pden_2103 PE=4 SV=1	3	3	3		1	3	3	3	1	3	3	2	2	3	2	3	1	3	3	2	2	3	2	3	1	3	3	2	2	3	2	3	28.3	28.3	28.3
tr|A1BA15|A1BA15_PARDP	tr|A1BA15|A1BA15_PARDP	2162700	2818700	2724900	2903100	2514800	2567800	3201300	3113200	0.930886	-0.103324	0.452308	Pden_4295	tr|A1BA15|A1BA15_PARDP DNA 3-5 helicase OS=Paracoccus denitrificans (strain Pd 1222) OX=318586 GN=Pden_4295 PE=3 SV=1	12	12	12		1	12	12	12	2	6	5	3	7	4	3	5	2	6	5	3	7	4	3	5	2	6	5	3	7	4	3	5	17.9	17.9	17.9
tr|A1AZN0|A1AZN0_PARDP	tr|A1AZN0|A1AZN0_PARDP	6365500	5870300	8358000	7783200	6876200	6297700	6295900	6854900	1.07796	0.108305	0.452422	Pden_0612	tr|A1AZN0|A1AZN0_PARDP DUF924 domain-containing protein OS=Paracoccus denitrificans (strain Pd 1222) OX=318586 GN=Pden_0612 PE=4 SV=1	6	6	6		1	6	6	6	2	2	2	4	4	4	4	3	2	2	2	4	4	4	4	3	2	2	2	4	4	4	4	3	40.4	40.4	40.4
tr|A1BAJ7|A1BAJ7_PARDP	tr|A1BAJ7|A1BAJ7_PARDP	56819000	42371000	43265000	40669000	42837000	40723000	43856000	42813000	1.07575	0.105344	0.452641	Pden_4477	tr|A1BAJ7|A1BAJ7_PARDP Putative signal-transduction protein with CBS domains OS=Paracoccus denitrificans (strain Pd 1222) OX=318586 GN=Pden_4477 PE=4 SV=1	11	11	11		1	11	11	11	6	5	6	7	10	8	9	5	6	5	6	7	10	8	9	5	6	5	6	7	10	8	9	5	91	91	91
tr|A1B0C0|A1B0C0_PARDP	tr|A1B0C0|A1B0C0_PARDP	0	1555900	0	0	0	1519800	0	2250400	0.412684	-1.27689	0.453785	pncB	tr|A1B0C0|A1B0C0_PARDP Nicotinate phosphoribosyltransferase OS=Paracoccus denitrificans (strain Pd 1222) OX=318586 GN=pncB PE=3 SV=1	4	4	4		1	4	4	4	1	3	1	0	1	4	1	2	1	3	1	0	1	4	1	2	1	3	1	0	1	4	1	2	11.5	11.5	11.5
tr|A1B2V8|A1B2V8_PARDP	tr|A1B2V8|A1B2V8_PARDP	13935000	8966900	8377800	9563300	8355300	9563500	9022300	9514700	1.12034	0.16394	0.454306	Pden_1755	tr|A1B2V8|A1B2V8_PARDP 16S rRNA m(2)G 1207 methyltransferase OS=Paracoccus denitrificans (strain Pd 1222) OX=318586 GN=Pden_1755 PE=4 SV=1	8	8	8		1	8	8	8	5	4	5	5	7	4	6	5	5	4	5	5	7	4	6	5	5	4	5	5	7	4	6	5	26.2	26.2	26.2
tr|A1B688|A1B688_PARDP	tr|A1B688|A1B688_PARDP	7230500	8535800	7394200	9290000	0	8557200	7916000	8682700	1.28998	0.367344	0.454785	Pden_2948	tr|A1B688|A1B688_PARDP Antifreeze protein, type I OS=Paracoccus denitrificans (strain Pd 1222) OX=318586 GN=Pden_2948 PE=4 SV=1	3	3	3		1	3	3	3	3	3	3	3	1	3	2	3	3	3	3	3	1	3	2	3	3	3	3	3	1	3	2	3	11.7	11.7	11.7
tr|A1B310|A1B310_PARDP	tr|A1B310|A1B310_PARDP	8760500	6308100	5884600	8155500	6603600	6894400	6163000	7018200	1.09106	0.125735	0.455578	Pden_1807	tr|A1B310|A1B310_PARDP Extracellular solute-binding protein, family 5 OS=Paracoccus denitrificans (strain Pd 1222) OX=318586 GN=Pden_1807 PE=3 SV=1	14	14	14		1	14	14	14	6	5	7	8	9	9	5	8	6	5	7	8	9	9	5	8	6	5	7	8	9	9	5	8	30.7	30.7	30.7
tr|A1B9B4|A1B9B4_PARDP	tr|A1B9B4|A1B9B4_PARDP	0	2330700	1590300	0	0	0	0	1631000	2.40405	1.26546	0.456587	Pden_4042	tr|A1B9B4|A1B9B4_PARDP DUF3422 domain-containing protein OS=Paracoccus denitrificans (strain Pd 1222) OX=318586 GN=Pden_4042 PE=4 SV=1	4	4	4		1	4	4	4	2	3	2	1	0	1	0	2	2	3	2	1	0	1	0	2	2	3	2	1	0	1	0	2	9.6	9.6	9.6
tr|A1AZP9|A1AZP9_PARDP	tr|A1AZP9|A1AZP9_PARDP	10380000	11128000	10625000	10398000	10425000	11427000	10715000	10835000	0.979932	-0.0292467	0.456982	Pden_0631	tr|A1AZP9|A1AZP9_PARDP 3-mercaptopyruvate sulfurtransferase OS=Paracoccus denitrificans (strain Pd 1222) OX=318586 GN=Pden_0631 PE=4 SV=1	14	14	14		1	14	14	14	7	9	9	9	11	9	7	9	7	9	9	9	11	9	7	9	7	9	9	9	11	9	7	9	55.2	55.2	55.2
tr|A1B4B6|A1B4B6_PARDP	tr|A1B4B6|A1B4B6_PARDP	4876100	6624300	6838700	6615300	5891600	4874600	6324000	6080800	1.07697	0.106974	0.457584	Pden_2268	tr|A1B4B6|A1B4B6_PARDP RpsU-divergently transcribed protein OS=Paracoccus denitrificans (strain Pd 1222) OX=318586 GN=Pden_2268 PE=4 SV=1	5	5	5		1	5	5	5	2	5	4	4	4	2	3	3	2	5	4	4	4	2	3	3	2	5	4	4	4	2	3	3	31.1	31.1	31.1
tr|A1AXZ0|A1AXZ0_PARDP	tr|A1AXZ0|A1AXZ0_PARDP	19160000	25119000	23471000	25428000	24845000	25586000	24384000	23367000	0.949033	-0.0754692	0.460331	clpP	tr|A1AXZ0|A1AXZ0_PARDP ATP-dependent Clp protease proteolytic subunit OS=Paracoccus denitrificans (strain Pd 1222) OX=318586 GN=clpP PE=3 SV=1	9	9	9		1	9	9	9	6	6	8	8	7	7	6	6	6	6	8	8	7	7	6	6	6	6	8	8	7	7	6	6	59.7	59.7	59.7
tr|A1B3E5|A1B3E5_PARDP	tr|A1B3E5|A1B3E5_PARDP	10567000	12588000	10153000	11245000	12044000	11802000	11456000	11118000	0.95978	-0.0592239	0.460686	dut	tr|A1B3E5|A1B3E5_PARDP Deoxyuridine 5-triphosphate nucleotidohydrolase OS=Paracoccus denitrificans (strain Pd 1222) OX=318586 GN=dut PE=3 SV=1	5	5	5		1	5	5	5	4	4	5	5	4	5	5	5	4	4	5	5	4	5	5	5	4	4	5	5	4	5	5	5	40.5	40.5	40.5
tr|A1AY16|A1AY16_PARDP	tr|A1AY16|A1AY16_PARDP	0	4312100	4314400	5357700	5687400	4002800	4065900	4357800	0.772015	-0.373299	0.460904	Pden_0043	tr|A1AY16|A1AY16_PARDP HAD-superfamily hydrolase, subfamily IA, variant 3 OS=Paracoccus denitrificans (strain Pd 1222) OX=318586 GN=Pden_0043 PE=4 SV=1	5	5	5		1	5	5	5	2	2	2	2	2	3	2	4	2	2	2	2	2	3	2	4	2	2	2	2	2	3	2	4	35.5	35.5	35.5
tr|A1B3B8|A1B3B8_PARDP	tr|A1B3B8|A1B3B8_PARDP	31421000	42747000	38778000	44067000	39642000	41660000	41710000	43711000	0.94176	-0.0865691	0.464366	pgk	tr|A1B3B8|A1B3B8_PARDP Phosphoglycerate kinase OS=Paracoccus denitrificans (strain Pd 1222) OX=318586 GN=pgk PE=3 SV=1	27	27	27		1	27	27	27	16	19	21	17	23	21	18	21	16	19	21	17	23	21	18	21	16	19	21	17	23	21	18	21	77.4	77.4	77.4
tr|A1B894|A1B894_PARDP	tr|A1B894|A1B894_PARDP	19793000	21569000	20912000	17341000	20107000	20497000	22373000	20061000	0.958778	-0.0607314	0.464478	Pden_3671	tr|A1B894|A1B894_PARDP Protease FtsH subunit HflC OS=Paracoccus denitrificans (strain Pd 1222) OX=318586 GN=Pden_3671 PE=3 SV=1	17	17	17		1	17	17	17	10	12	12	10	11	11	9	13	10	12	12	10	11	11	9	13	10	12	12	10	11	11	9	13	47.4	47.4	47.4
sp|A1B388|HIS6_PARDP	sp|A1B388|HIS6_PARDP	3149600	4651500	4617000	4178700	3725900	4677600	4780700	4774200	0.92418	-0.113754	0.464879	hisF	sp|A1B388|HIS6_PARDP Imidazole glycerol phosphate synthase subunit HisF OS=Paracoccus denitrificans (strain Pd 1222) OX=318586 GN=hisF PE=3 SV=1	5	5	5		1	5	5	5	3	2	4	3	3	4	4	4	3	2	4	3	3	4	4	4	3	2	4	3	3	4	4	4	27.3	27.3	27.3
tr|A1B5A3|A1B5A3_PARDP	tr|A1B5A3|A1B5A3_PARDP	18673000	25786000	22214000	20570000	22080000	23504000	23319000	23441000	0.944761	-0.0819788	0.465127	Pden_2610	tr|A1B5A3|A1B5A3_PARDP TonB-dependent receptor OS=Paracoccus denitrificans (strain Pd 1222) OX=318586 GN=Pden_2610 PE=3 SV=1	18	18	18		1	18	18	18	12	14	13	15	13	13	13	16	12	14	13	15	13	13	13	16	12	14	13	15	13	13	13	16	31.1	31.1	31.1
tr|A1B412|A1B412_PARDP	tr|A1B412|A1B412_PARDP	13153000	20420000	16615000	21717000	18946000	19430000	21517000	18643000	0.915567	-0.127262	0.466698	Pden_2164	tr|A1B412|A1B412_PARDP GatB/Yqey domain protein OS=Paracoccus denitrificans (strain Pd 1222) OX=318586 GN=Pden_2164 PE=4 SV=1	7	7	7		1	7	7	7	3	5	4	4	4	6	4	5	3	5	4	4	4	6	4	5	3	5	4	4	4	6	4	5	54.5	54.5	54.5
tr|A1B3J3|A1B3J3_PARDP	tr|A1B3J3|A1B3J3_PARDP	19708000	12981000	12724000	9333500	11372000	12343000	13163000	10550000	1.15431	0.207028	0.468273	Pden_1995	tr|A1B3J3|A1B3J3_PARDP HemY domain protein OS=Paracoccus denitrificans (strain Pd 1222) OX=318586 GN=Pden_1995 PE=4 SV=1	11	11	11		1	11	11	11	6	7	4	2	5	6	8	5	6	7	4	2	5	6	8	5	6	7	4	2	5	6	8	5	24.8	24.8	24.8
tr|A1BBF5|A1BBF5_PARDP	tr|A1BBF5|A1BBF5_PARDP	17843000	14574000	19779000	17455000	17851000	16783000	19708000	0	1.28172	0.358076	0.469057	Pden_4788	tr|A1BBF5|A1BBF5_PARDP Uncharacterized protein OS=Paracoccus denitrificans (strain Pd 1222) OX=318586 GN=Pden_4788 PE=4 SV=1	3	3	3		1	3	3	3	2	3	2	3	2	2	3	1	2	3	2	3	2	2	3	1	2	3	2	3	2	2	3	1	75.4	75.4	75.4
tr|A1B8R2|A1B8R2_PARDP	tr|A1B8R2|A1B8R2_PARDP	10061000	7009600	6082600	7530300	6568500	6154900	7837300	7174700	1.10629	0.145735	0.470193	Pden_3840	tr|A1B8R2|A1B8R2_PARDP ParB/Sulfiredoxin domain-containing protein OS=Paracoccus denitrificans (strain Pd 1222) OX=318586 GN=Pden_3840 PE=4 SV=1	8	8	8		1	8	8	8	4	4	5	4	5	4	4	4	4	4	5	4	5	4	4	4	4	4	5	4	5	4	4	4	26	26	26
tr|A1AZX2|A1AZX2_PARDP	tr|A1AZX2|A1AZX2_PARDP	51988000	38712000	35979000	39504000	43348000	34835000	38779000	36614000	1.08209	0.11382	0.471064	dapA	tr|A1AZX2|A1AZX2_PARDP 4-hydroxy-tetrahydrodipicolinate synthase OS=Paracoccus denitrificans (strain Pd 1222) OX=318586 GN=dapA PE=3 SV=1	11	11	11		1	11	11	11	7	10	10	11	9	10	9	9	7	10	10	11	9	10	9	9	7	10	10	11	9	10	9	9	44.3	44.3	44.3
sp|A1B039|RL5_PARDP	sp|A1B039|RL5_PARDP	237790000	246830000	248410000	314580000	248880000	294800000	271840000	297540000	0.941198	-0.0874296	0.47132	rplE	sp|A1B039|RL5_PARDP Large ribosomal subunit protein uL5 OS=Paracoccus denitrificans (strain Pd 1222) OX=318586 GN=rplE PE=3 SV=1	20	20	20		1	20	20	20	12	13	15	14	15	16	15	15	12	13	15	14	15	16	15	15	12	13	15	14	15	16	15	15	64	64	64
sp|A1B8V6|RL19_PARDP	sp|A1B8V6|RL19_PARDP	151800000	123030000	122720000	121650000	140650000	129180000	128250000	148380000	0.950115	-0.0738255	0.471808	rplS	sp|A1B8V6|RL19_PARDP Large ribosomal subunit protein bL19 OS=Paracoccus denitrificans (strain Pd 1222) OX=318586 GN=rplS PE=3 SV=1	16	16	16		1	16	16	16	9	11	14	14	13	11	12	9	9	11	14	14	13	11	12	9	9	11	14	14	13	11	12	9	85.7	85.7	85.7
sp|A1B095|MUTS_PARDP	sp|A1B095|MUTS_PARDP	0	3530700	2393400	1814100	2313400	2254300	3048700	2573500	0.759399	-0.39707	0.472453	mutS	sp|A1B095|MUTS_PARDP DNA mismatch repair protein MutS OS=Paracoccus denitrificans (strain Pd 1222) OX=318586 GN=mutS PE=3 SV=1	11	11	11		1	11	11	11	1	4	5	3	5	5	4	5	1	4	5	3	5	5	4	5	1	4	5	3	5	5	4	5	15.4	15.4	15.4
tr|A1B2M4|A1B2M4_PARDP	tr|A1B2M4|A1B2M4_PARDP	93220000	77531000	77256000	74539000	79639000	88447000	92739000	78533000	0.950459	-0.0733031	0.472486	Pden_1671	tr|A1B2M4|A1B2M4_PARDP Extracellular solute-binding protein, family 5 OS=Paracoccus denitrificans (strain Pd 1222) OX=318586 GN=Pden_1671 PE=3 SV=1	27	27	27		1	27	27	27	10	17	17	15	22	18	17	18	10	17	17	15	22	18	17	18	10	17	17	15	22	18	17	18	70.1	70.1	70.1
tr|A1B8Z9|A1B8Z9_PARDP	tr|A1B8Z9|A1B8Z9_PARDP	2903400	3951000	3368500	3865300	3212700	4118700	4022500	3708000	0.935353	-0.0964165	0.472849	purN	tr|A1B8Z9|A1B8Z9_PARDP Phosphoribosylglycinamide formyltransferase OS=Paracoccus denitrificans (strain Pd 1222) OX=318586 GN=purN PE=3 SV=1	3	3	3		1	3	3	3	2	3	2	2	2	3	3	3	2	3	2	2	2	3	3	3	2	3	2	2	2	3	3	3	19.2	19.2	19.2
tr|A1BBI4|A1BBI4_PARDP	tr|A1BBI4|A1BBI4_PARDP	0	4501400	3808500	3895000	0	6327400	6866100	4782800	0.678944	-0.558636	0.474025	Pden_4817	tr|A1BBI4|A1BBI4_PARDP TRAP dicarboxylate transporter, DctP subunit OS=Paracoccus denitrificans (strain Pd 1222) OX=318586 GN=Pden_4817 PE=3 SV=1	4	4	4		1	4	4	4	1	3	2	2	2	2	2	3	1	3	2	2	2	2	2	3	1	3	2	2	2	2	2	3	16.9	16.9	16.9
tr|A1AZC9|A1AZC9_PARDP;tr|A1B6T8|A1B6T8_PARDP	tr|A1AZC9|A1AZC9_PARDP	3779700	3042700	2699300	0	2602700	2916900	3466500	3263900	0.777282	-0.363491	0.474155	Pden_0511	tr|A1AZC9|A1AZC9_PARDP Putative cytochrome c-type biogenesis protein, CycH OS=Paracoccus denitrificans (strain Pd 1222) OX=318586 GN=Pden_0511 PE=4 SV=1	5;1	5;1	5;1		2	5	5	5	3	3	3	1	3	3	2	3	3	3	3	1	3	3	2	3	3	3	3	1	3	3	2	3	15.4	15.4	15.4
tr|A1B1L6|A1B1L6_PARDP	tr|A1B1L6|A1B1L6_PARDP	0	8233900	0	0	8358900	0	0	10366000	0.43973	-1.18531	0.474603	Pden_1305	tr|A1B1L6|A1B1L6_PARDP Antibiotic biosynthesis monooxygenase OS=Paracoccus denitrificans (strain Pd 1222) OX=318586 GN=Pden_1305 PE=4 SV=1	4	4	4		1	4	4	4	2	2	1	1	2	2	1	2	2	2	1	1	2	2	1	2	2	2	1	1	2	2	1	2	49.5	49.5	49.5
tr|A1AY45|A1AY45_PARDP	tr|A1AY45|A1AY45_PARDP	2995100	2949400	2924600	0	2692600	2730900	2914800	2940500	0.786351	-0.346754	0.475469	Pden_0072	tr|A1AY45|A1AY45_PARDP CHAD domain containing protein OS=Paracoccus denitrificans (strain Pd 1222) OX=318586 GN=Pden_0072 PE=4 SV=1	9	9	9		1	9	9	9	3	4	2	1	2	2	5	5	3	4	2	1	2	2	5	5	3	4	2	1	2	2	5	5	21	21	21
sp|A1B9Q7|UGPC_PARDP	sp|A1B9Q7|UGPC_PARDP	0	0	1385700	0	1604900	0	0	1512700	0.444477	-1.16982	0.476753	ugpC	sp|A1B9Q7|UGPC_PARDP sn-glycerol-3-phosphate import ATP-binding protein UgpC OS=Paracoccus denitrificans (strain Pd 1222) OX=318586 GN=ugpC PE=3 SV=1	4	4	4		1	4	4	4	1	0	2	0	4	0	1	2	1	0	2	0	4	0	1	2	1	0	2	0	4	0	1	2	19.8	19.8	19.8
sp|A1B042|RL6_PARDP	sp|A1B042|RL6_PARDP	173300000	157100000	164790000	138840000	148500000	163630000	179840000	172290000	0.954491	-0.0671969	0.476865	rplF	sp|A1B042|RL6_PARDP Large ribosomal subunit protein uL6 OS=Paracoccus denitrificans (strain Pd 1222) OX=318586 GN=rplF PE=3 SV=1	12	12	12		1	12	12	12	7	6	8	10	10	9	7	8	7	6	8	10	10	9	7	8	7	6	8	10	10	9	7	8	76.8	76.8	76.8
sp|A1B0J4|DGTL1_PARDP	sp|A1B0J4|DGTL1_PARDP	4677800	3729700	3119700	0	3260300	4054800	3637800	3867100	0.777814	-0.362503	0.478523	Pden_0927	sp|A1B0J4|DGTL1_PARDP Deoxyguanosinetriphosphate triphosphohydrolase-like protein OS=Paracoccus denitrificans (strain Pd 1222) OX=318586 GN=Pden_0927 PE=3 SV=1	7	7	7		1	7	7	7	2	4	4	1	5	2	4	3	2	4	4	1	5	2	4	3	2	4	4	1	5	2	4	3	19.6	19.6	19.6
tr|A1B7I1|A1B7I1_PARDP	tr|A1B7I1|A1B7I1_PARDP	51052000	45488000	46112000	39263000	33283000	53209000	56547000	58428000	0.902952	-0.147279	0.479687	Pden_3404	tr|A1B7I1|A1B7I1_PARDP Carbohydrate ABC transporter substrate-binding protein, CUT1 family OS=Paracoccus denitrificans (strain Pd 1222) OX=318586 GN=Pden_3404 PE=3 SV=1	13	13	13		1	13	13	13	9	8	8	9	7	11	7	7	9	8	8	9	7	11	7	7	9	8	8	9	7	11	7	7	44.6	44.6	44.6
tr|A1B9W9|A1B9W9_PARDP	tr|A1B9W9|A1B9W9_PARDP	6807300	0	0	0	0	0	7158200	8076700	0.446823	-1.16223	0.480042	Pden_4249	tr|A1B9W9|A1B9W9_PARDP Sodium:dicarboxylate symporter OS=Paracoccus denitrificans (strain Pd 1222) OX=318586 GN=Pden_4249 PE=4 SV=1	2	2	2		1	2	2	2	2	1	1	1	1	1	2	2	2	1	1	1	1	1	2	2	2	1	1	1	1	1	2	2	5.6	5.6	5.6
tr|A1AZP1|A1AZP1_PARDP	tr|A1AZP1|A1AZP1_PARDP	0	0	5448700	6777700	4413200	4912000	4506700	4137000	0.68042	-0.555502	0.480929	Pden_0623	tr|A1AZP1|A1AZP1_PARDP DUF1127 domain-containing protein OS=Paracoccus denitrificans (strain Pd 1222) OX=318586 GN=Pden_0623 PE=4 SV=1	3	3	3		1	3	3	3	0	1	3	1	2	2	1	2	0	1	3	1	2	2	1	2	0	1	3	1	2	2	1	2	51.6	51.6	51.6
tr|A1BB75|A1BB75_PARDP	tr|A1BB75|A1BB75_PARDP	14540000	23775000	0	23938000	19519000	18997000	0	0	1.61629	0.692685	0.481784	Pden_4708	tr|A1BB75|A1BB75_PARDP Glyoxalase/bleomycin resistance protein/dioxygenase OS=Paracoccus denitrificans (strain Pd 1222) OX=318586 GN=Pden_4708 PE=4 SV=1	2	2	2		1	2	2	2	2	2	2	2	2	2	2	1	2	2	2	2	2	2	2	1	2	2	2	2	2	2	2	1	17.6	17.6	17.6
sp|A1AZX9|HUTH_PARDP	sp|A1AZX9|HUTH_PARDP	26019000	26064000	27924000	20937000	30310000	27498000	24483000	24736000	0.943164	-0.0844196	0.482262	hutH	sp|A1AZX9|HUTH_PARDP Histidine ammonia-lyase OS=Paracoccus denitrificans (strain Pd 1222) OX=318586 GN=hutH PE=3 SV=1	15	15	15		1	15	15	15	10	9	12	9	11	11	10	9	10	9	12	9	11	11	10	9	10	9	12	9	11	11	10	9	56.9	56.9	56.9
sp|A1B5T9|RBFA_PARDP	sp|A1B5T9|RBFA_PARDP	0	10337000	9107400	7626000	6362100	6422700	5837100	0	1.45369	0.539716	0.482641	rbfA	sp|A1B5T9|RBFA_PARDP Ribosome-binding factor A OS=Paracoccus denitrificans (strain Pd 1222) OX=318586 GN=rbfA PE=3 SV=1	6	6	6		1	6	6	6	1	4	3	2	2	2	4	1	1	4	3	2	2	2	4	1	1	4	3	2	2	2	4	1	53.6	53.6	53.6
tr|A1B076|A1B076_PARDP	tr|A1B076|A1B076_PARDP	15580000	11653000	15023000	0	13567000	13025000	13735000	13508000	0.784917	-0.349388	0.483264	Pden_0808	tr|A1B076|A1B076_PARDP Colicin import membrane protein OS=Paracoccus denitrificans (strain Pd 1222) OX=318586 GN=Pden_0808 PE=4 SV=1	2	2	2		1	2	2	2	2	2	2	0	2	2	2	2	2	2	2	0	2	2	2	2	2	2	2	0	2	2	2	2	14.7	14.7	14.7
tr|A1B745|A1B745_PARDP	tr|A1B745|A1B745_PARDP	668508	656090	615191	546101	1.38847e+06	1.16177e+06	1.57041e+06	1.21583e+06	0.44942	-1.15386	0.00287579	Pden_3260	tr|A1B745|A1B745_PARDP Aldehyde dehydrogenase OS=Paracoccus denitrificans (strain Pd 1222) OX=318586 GN=Pden_3260 PE=3 SV=1	4	4	4		1	4	4	4	0	1	3	0	1	2	2	2	0	1	3	0	1	2	2	2	0	1	3	0	1	2	2	2	10.9	10.9	10.9
tr|A1B311|A1B311_PARDP	tr|A1B311|A1B311_PARDP	82709000	97465000	78376000	74055000	90211000	86478000	84455000	87861000	0.953009	-0.0694378	0.484895	Pden_1808	tr|A1B311|A1B311_PARDP Cytochrome c, class I OS=Paracoccus denitrificans (strain Pd 1222) OX=318586 GN=Pden_1808 PE=4 SV=1	6	6	6		1	6	6	6	6	6	5	5	5	4	4	5	6	6	5	5	5	4	4	5	6	6	5	5	5	4	4	5	39.8	39.8	39.8
tr|A1BC83|A1BC83_PARDP	tr|A1BC83|A1BC83_PARDP	0	1164100	1783800	0	1803500	0	1700400	1248100	0.620349	-0.688847	0.48563	Pden_5067	tr|A1BC83|A1BC83_PARDP Transcriptional regulator, GntR family OS=Paracoccus denitrificans (strain Pd 1222) OX=318586 GN=Pden_5067 PE=4 SV=1	5	5	5		1	5	5	5	2	3	2	0	3	0	2	2	2	3	2	0	3	0	2	2	2	3	2	0	3	0	2	2	28.3	28.3	28.3
tr|A1B691|A1B691_PARDP	tr|A1B691|A1B691_PARDP	19954000	24281000	20988000	24556000	21585000	19944000	22568000	21771000	1.04555	0.0642574	0.486217	Pden_2951	tr|A1B691|A1B691_PARDP Toxic anion resistance family protein OS=Paracoccus denitrificans (strain Pd 1222) OX=318586 GN=Pden_2951 PE=3 SV=1	19	19	19		1	19	19	19	11	12	13	13	15	12	15	13	11	12	13	13	15	12	15	13	11	12	13	13	15	12	15	13	51.4	51.4	51.4
tr|A1B0J9|A1B0J9_PARDP	tr|A1B0J9|A1B0J9_PARDP	15517000	19610000	16004000	18268000	17023000	20543000	16905000	18735000	0.947996	-0.077047	0.488321	Pden_0932	tr|A1B0J9|A1B0J9_PARDP 3-hydroxybutyrate dehydrogenase OS=Paracoccus denitrificans (strain Pd 1222) OX=318586 GN=Pden_0932 PE=4 SV=1	5	5	5		1	5	5	5	2	3	4	3	3	4	4	4	2	3	4	3	3	4	4	4	2	3	4	3	3	4	4	4	40.4	40.4	40.4
tr|A1B1M0|A1B1M0_PARDP	tr|A1B1M0|A1B1M0_PARDP	18119000	14027000	12959000	10901000	11381000	12919000	12704000	14060000	1.09678	0.133275	0.489153	Pden_1309	tr|A1B1M0|A1B1M0_PARDP ETC complex I subunit conserved region OS=Paracoccus denitrificans (strain Pd 1222) OX=318586 GN=Pden_1309 PE=4 SV=1	4	4	4		1	4	4	4	3	2	3	4	3	4	3	3	3	2	3	4	3	4	3	3	3	2	3	4	3	4	3	3	53.4	53.4	53.4
tr|A1B8M8|A1B8M8_PARDP	tr|A1B8M8|A1B8M8_PARDP	45928000	50223000	39818000	46984000	40449000	54679000	49458000	49182000	0.944186	-0.0828573	0.490761	Pden_3806	tr|A1B8M8|A1B8M8_PARDP Single-stranded DNA-binding protein OS=Paracoccus denitrificans (strain Pd 1222) OX=318586 GN=Pden_3806 PE=3 SV=1	10	10	10		1	10	10	10	5	5	5	8	5	5	4	5	5	5	5	8	5	5	4	5	5	5	5	8	5	5	4	5	45.9	45.9	45.9
tr|A1B463|A1B463_PARDP	tr|A1B463|A1B463_PARDP	1537000	0	0	0	0	1670300	1683100	0	0.458341	-1.12551	0.49155	Pden_2215	tr|A1B463|A1B463_PARDP Ribosomal large subunit pseudouridine synthase D OS=Paracoccus denitrificans (strain Pd 1222) OX=318586 GN=Pden_2215 PE=3 SV=1	4	4	4		1	4	4	4	2	3	1	1	3	2	2	2	2	3	1	1	3	2	2	2	2	3	1	1	3	2	2	2	15.8	15.8	15.8
tr|A1BAA2|A1BAA2_PARDP	tr|A1BAA2|A1BAA2_PARDP	0	0	5052100	0	0	6243500	0	4863600	0.454853	-1.13653	0.49185	Pden_4382	tr|A1BAA2|A1BAA2_PARDP TonB-dependent receptor OS=Paracoccus denitrificans (strain Pd 1222) OX=318586 GN=Pden_4382 PE=3 SV=1	6	6	6		1	6	6	6	1	2	2	2	1	2	4	2	1	2	2	2	1	2	4	2	1	2	2	2	1	2	4	2	12.3	12.3	12.3
tr|A1B0M3|A1B0M3_PARDP	tr|A1B0M3|A1B0M3_PARDP	5704700	0	4948300	6056300	5347600	6249700	4407800	5189100	0.78839	-0.343018	0.492291	Pden_0956	tr|A1B0M3|A1B0M3_PARDP AB hydrolase-1 domain-containing protein OS=Paracoccus denitrificans (strain Pd 1222) OX=318586 GN=Pden_0956 PE=4 SV=1	9	9	9		1	9	9	9	4	1	4	2	6	3	2	4	4	1	4	2	6	3	2	4	4	1	4	2	6	3	2	4	47	47	47
tr|A1B5X4|A1B5X4_PARDP	tr|A1B5X4|A1B5X4_PARDP	32482000	39917000	33364000	32613000	32161000	33437000	35405000	31456000	1.04467	0.0630479	0.494315	Pden_2834	tr|A1B5X4|A1B5X4_PARDP Beta sliding clamp OS=Paracoccus denitrificans (strain Pd 1222) OX=318586 GN=Pden_2834 PE=3 SV=1	22	22	22		1	22	22	22	14	16	16	16	17	15	19	17	14	16	16	16	17	15	19	17	14	16	16	16	17	15	19	17	71.2	71.2	71.2
tr|A1B3D1|A1B3D1_PARDP	tr|A1B3D1|A1B3D1_PARDP	5199800	7207700	6849100	6702300	6175300	8596200	7417700	5972200	0.92179	-0.11749	0.494758	Pden_1932	tr|A1B3D1|A1B3D1_PARDP DUF541 domain-containing protein OS=Paracoccus denitrificans (strain Pd 1222) OX=318586 GN=Pden_1932 PE=4 SV=1	4	4	4		1	4	4	4	3	2	3	3	3	3	3	3	3	2	3	3	3	3	3	3	3	2	3	3	3	3	3	3	21.7	21.7	21.7
tr|A1B8D9|A1B8D9_PARDP	tr|A1B8D9|A1B8D9_PARDP	50458000	64678000	65279000	69664000	62652000	65938000	64496000	70483000	0.948818	-0.0757968	0.495299	Pden_3716	tr|A1B8D9|A1B8D9_PARDP Citrate synthase OS=Paracoccus denitrificans (strain Pd 1222) OX=318586 GN=Pden_3716 PE=3 SV=1	20	20	20		1	20	20	20	7	14	18	16	15	15	13	14	7	14	18	16	15	15	13	14	7	14	18	16	15	15	13	14	56	56	56
tr|A1B5S6|A1B5S6_PARDP	tr|A1B5S6|A1B5S6_PARDP	25593000	20673000	20714000	16564000	20661000	15853000	19313000	21257000	1.0838	0.116105	0.49617	Pden_2786	tr|A1B5S6|A1B5S6_PARDP Import inner membrane translocase, subunit Tim44 OS=Paracoccus denitrificans (strain Pd 1222) OX=318586 GN=Pden_2786 PE=4 SV=1	10	10	10		1	10	10	10	4	8	10	8	10	8	9	9	4	8	10	8	10	8	9	9	4	8	10	8	10	8	9	9	60.1	60.1	60.1
sp|A1B045|RL30_PARDP	sp|A1B045|RL30_PARDP	89283000	72506000	61181000	40736000	63735000	72889000	79252000	80427000	0.889988	-0.168143	0.497362	rpmD	sp|A1B045|RL30_PARDP Large ribosomal subunit protein uL30 OS=Paracoccus denitrificans (strain Pd 1222) OX=318586 GN=rpmD PE=3 SV=1	4	4	4		1	4	4	4	3	3	3	4	4	3	3	3	3	3	3	4	4	3	3	3	3	3	3	4	4	3	3	3	48.4	48.4	48.4
tr|A1B2X5|A1B2X5_PARDP	tr|A1B2X5|A1B2X5_PARDP	0	4122800	0	3426800	0	3494800	0	0	2.16024	1.11119	0.498749	Pden_1772	tr|A1B2X5|A1B2X5_PARDP Beta-lactamase domain protein OS=Paracoccus denitrificans (strain Pd 1222) OX=318586 GN=Pden_1772 PE=4 SV=1	3	3	3		1	3	3	3	0	2	2	2	1	2	1	1	0	2	2	2	1	2	1	1	0	2	2	2	1	2	1	1	17	17	17
tr|A1B4E7|A1B4E7_PARDP	tr|A1B4E7|A1B4E7_PARDP	29473000	26103000	24317000	23981000	25446000	25625000	28006000	29345000	0.958053	-0.0618229	0.499365	cysQ	tr|A1B4E7|A1B4E7_PARDP 3(2),5-bisphosphate nucleotidase CysQ OS=Paracoccus denitrificans (strain Pd 1222) OX=318586 GN=cysQ PE=3 SV=1	9	9	9		1	9	9	9	7	7	7	8	8	8	7	6	7	7	7	8	8	8	7	6	7	7	7	8	8	8	7	6	33.2	33.2	33.2
tr|A1B1D0|A1B1D0_PARDP	tr|A1B1D0|A1B1D0_PARDP	3185800	2620800	0	0	3273200	0	2828900	2956600	0.640997	-0.64161	0.501969	Pden_1219	tr|A1B1D0|A1B1D0_PARDP NfeD-like C-terminal domain-containing protein OS=Paracoccus denitrificans (strain Pd 1222) OX=318586 GN=Pden_1219 PE=4 SV=1	3	3	3		1	3	3	3	2	2	1	0	2	1	3	2	2	2	1	0	2	1	3	2	2	2	1	0	2	1	3	2	18.4	18.4	18.4
sp|A1B4S2|SYS_PARDP	sp|A1B4S2|SYS_PARDP	17393000	22448000	20361000	23921000	20388000	23387000	22548000	22317000	0.949041	-0.0754576	0.50545	serS	sp|A1B4S2|SYS_PARDP Serine--tRNA ligase OS=Paracoccus denitrificans (strain Pd 1222) OX=318586 GN=serS PE=3 SV=1	19	19	19		1	19	19	19	11	12	13	13	12	13	14	12	11	12	13	13	12	13	14	12	11	12	13	13	12	13	14	12	52.6	52.6	52.6
sp|A1AYU1|Y321_PARDP	sp|A1AYU1|Y321_PARDP	21879000	36807000	27014000	33519000	25738000	26838000	27190000	29287000	1.09322	0.128585	0.506387	Pden_0321	sp|A1AYU1|Y321_PARDP Putative hydro-lyase Pden_0321 OS=Paracoccus denitrificans (strain Pd 1222) OX=318586 GN=Pden_0321 PE=3 SV=1	7	7	7		1	7	7	7	4	4	6	4	5	5	6	4	4	4	6	4	5	5	6	4	4	4	6	4	5	5	6	4	31.9	31.9	31.9
tr|A1B8B1|A1B8B1_PARDP	tr|A1B8B1|A1B8B1_PARDP	9.75904e+06	8.08691e+06	1.11799e+07	8.87109e+06	1.46311e+07	1.14099e+07	1.0352e+07	1.38044e+07	0.948689	-0.0759928	0.0487732	Pden_3688	tr|A1B8B1|A1B8B1_PARDP Propionyl-CoA carboxylase carboxyltransferase subunit OS=Paracoccus denitrificans (strain Pd 1222) OX=318586 GN=Pden_3688 PE=4 SV=1	12	12	12		1	12	12	12	4	6	9	4	7	6	6	6	4	6	9	4	7	6	6	6	4	6	9	4	7	6	6	6	29.8	29.8	29.8
tr|A1B312|A1B312_PARDP	tr|A1B312|A1B312_PARDP	7212400	8835900	8417800	5749500	7470100	8648200	8726300	7592200	0.931522	-0.102338	0.507681	Pden_1809	tr|A1B312|A1B312_PARDP prephenate dehydratase OS=Paracoccus denitrificans (strain Pd 1222) OX=318586 GN=Pden_1809 PE=4 SV=1	9	9	9		1	9	9	9	5	5	4	4	5	5	5	3	5	5	4	4	5	5	5	3	5	5	4	4	5	5	5	3	46.8	46.8	46.8
tr|A1B645|A1B645_PARDP	tr|A1B645|A1B645_PARDP	11076000	9519200	11072000	11459000	11223000	10567000	11808000	10960000	0.967867	-0.0471199	0.508981	Pden_2905	tr|A1B645|A1B645_PARDP Short chain enoyl-CoA hydratase OS=Paracoccus denitrificans (strain Pd 1222) OX=318586 GN=Pden_2905 PE=3 SV=1	8	8	8		1	8	8	8	4	4	2	3	3	3	3	3	4	4	2	3	3	3	3	3	4	4	2	3	3	3	3	3	34.8	34.8	34.8
tr|A1B3U3|A1B3U3_PARDP	tr|A1B3U3|A1B3U3_PARDP	17093000	12843000	13067000	16175000	11727000	15842000	21296000	16708000	0.902475	-0.148041	0.509455	Pden_2095	tr|A1B3U3|A1B3U3_PARDP DSBA oxidoreductase OS=Paracoccus denitrificans (strain Pd 1222) OX=318586 GN=Pden_2095 PE=3 SV=1	10	10	10		1	10	10	10	3	5	5	4	6	5	6	6	3	5	5	4	6	5	6	6	3	5	5	4	6	5	6	6	51.6	51.6	51.6
sp|A1B8B6|YBEY_PARDP	sp|A1B8B6|YBEY_PARDP	0	0	0	5243400	0	5269900	0	5771300	0.474894	-1.07432	0.510198	ybeY	sp|A1B8B6|YBEY_PARDP Endoribonuclease YbeY OS=Paracoccus denitrificans (strain Pd 1222) OX=318586 GN=ybeY PE=3 SV=1	2	2	2		1	2	2	2	0	0	1	2	1	2	0	2	0	0	1	2	1	2	0	2	0	0	1	2	1	2	0	2	12.1	12.1	12.1
tr|A1B5Y8|A1B5Y8_PARDP	tr|A1B5Y8|A1B5Y8_PARDP	6995600	0	6395800	0	6686300	6655900	7299400	0	0.648758	-0.624248	0.511293	Pden_2848	tr|A1B5Y8|A1B5Y8_PARDP Phosphotransferase system, phosphocarrier protein HPr OS=Paracoccus denitrificans (strain Pd 1222) OX=318586 GN=Pden_2848 PE=4 SV=1	3	3	3		1	3	3	3	2	0	2	2	2	2	2	1	2	0	2	2	2	2	2	1	2	0	2	2	2	2	2	1	36.5	36.5	36.5
tr|A1B995|A1B995_PARDP	tr|A1B995|A1B995_PARDP	17690000	11051000	10845000	14093000	14217000	10887000	11742000	11790000	1.10369	0.142333	0.511607	gph	tr|A1B995|A1B995_PARDP Phosphoglycolate phosphatase OS=Paracoccus denitrificans (strain Pd 1222) OX=318586 GN=gph PE=3 SV=1	7	7	7		1	7	7	7	4	5	5	3	5	5	6	5	4	5	5	3	5	5	6	5	4	5	5	3	5	5	6	5	37.4	37.4	37.4
tr|A1B1V2|A1B1V2_PARDP	tr|A1B1V2|A1B1V2_PARDP	9793200	11985000	11400000	12840000	12724000	11666000	12292000	11365000	0.957775	-0.0622418	0.512854	Pden_1395	tr|A1B1V2|A1B1V2_PARDP Aminotransferase, class V OS=Paracoccus denitrificans (strain Pd 1222) OX=318586 GN=Pden_1395 PE=4 SV=1	14	14	14		1	14	14	14	8	8	11	9	10	11	12	12	8	8	11	9	10	11	12	12	8	8	11	9	10	11	12	12	43.7	43.7	43.7
tr|A1B892|A1B892_PARDP	tr|A1B892|A1B892_PARDP	19976000	16941000	20392000	19405000	18912000	20225000	19235000	20864000	0.968171	-0.0466662	0.513175	Pden_3669	tr|A1B892|A1B892_PARDP NADPH-glutathione reductase OS=Paracoccus denitrificans (strain Pd 1222) OX=318586 GN=Pden_3669 PE=3 SV=1	15	15	15		1	15	15	15	3	3	6	8	7	7	8	6	3	3	6	8	7	7	8	6	3	3	6	8	7	7	8	6	39.5	39.5	39.5
tr|A1BAN5|A1BAN5_PARDP	tr|A1BAN5|A1BAN5_PARDP	2428900	2178900	1988500	0	3080200	1417900	1773500	2182600	0.780239	-0.358011	0.513657	Pden_4515	tr|A1BAN5|A1BAN5_PARDP 3-demethylubiquinone-9 3-methyltransferase OS=Paracoccus denitrificans (strain Pd 1222) OX=318586 GN=Pden_4515 PE=4 SV=1	4	4	4		1	4	4	4	2	2	4	1	2	2	3	2	2	2	4	1	2	2	3	2	2	2	4	1	2	2	3	2	50	50	50
tr|A1AZH9|A1AZH9_PARDP	tr|A1AZH9|A1AZH9_PARDP	304220000	266330000	282730000	284550000	293150000	270610000	284680000	259550000	1.02693	0.0383402	0.51379	mdh	tr|A1AZH9|A1AZH9_PARDP Malate dehydrogenase OS=Paracoccus denitrificans (strain Pd 1222) OX=318586 GN=mdh PE=3 SV=1	26	26	26		1	26	26	26	20	21	24	22	22	21	22	20	20	21	24	22	22	21	22	20	20	21	24	22	22	21	22	20	86.6	86.6	86.6
tr|A1B511|A1B511_PARDP	tr|A1B511|A1B511_PARDP	26228000	27813000	26088000	27108000	25007000	28689000	27014000	29655000	0.971658	-0.04148	0.51595	Pden_2518	tr|A1B511|A1B511_PARDP Iojap-like protein OS=Paracoccus denitrificans (strain Pd 1222) OX=318586 GN=Pden_2518 PE=3 SV=1	4	4	4		1	4	4	4	2	2	3	4	3	3	3	3	2	2	3	4	3	3	3	3	2	2	3	4	3	3	3	3	40	40	40
tr|A1B5Q4|A1B5Q4_PARDP	tr|A1B5Q4|A1B5Q4_PARDP	31921000	25018000	27210000	17724000	24828000	31493000	29949000	25140000	0.914397	-0.129107	0.516293	Pden_2764	tr|A1B5Q4|A1B5Q4_PARDP DUF3576 domain-containing protein OS=Paracoccus denitrificans (strain Pd 1222) OX=318586 GN=Pden_2764 PE=4 SV=1	5	5	5		1	5	5	5	4	4	5	5	4	5	5	4	4	4	5	5	4	5	5	4	4	4	5	5	4	5	5	4	27.2	27.2	27.2
sp|A1B946|CCME_PARDP	sp|A1B946|CCME_PARDP	13801000	9991600	9618900	7412000	8677900	9033900	10973000	7989700	1.11313	0.154623	0.51734	ccmE	sp|A1B946|CCME_PARDP Cytochrome c-type biogenesis protein CcmE OS=Paracoccus denitrificans (strain Pd 1222) OX=318586 GN=ccmE PE=3 SV=1	5	5	5		1	5	5	5	4	4	5	4	4	4	3	4	4	4	5	4	4	4	3	4	4	4	5	4	4	4	3	4	46.9	46.9	46.9
tr|A1AZZ3|A1AZZ3_PARDP	tr|A1AZZ3|A1AZZ3_PARDP	0	1458200	0	0	0	0	1637000	1396100	0.480762	-1.0566	0.517697	Pden_0725	tr|A1AZZ3|A1AZZ3_PARDP TonB family protein OS=Paracoccus denitrificans (strain Pd 1222) OX=318586 GN=Pden_0725 PE=4 SV=1	3	3	3		1	3	3	3	0	2	1	2	1	1	2	2	0	2	1	2	1	1	2	2	0	2	1	2	1	1	2	2	18.4	18.4	18.4
tr|A1B0C7|A1B0C7_PARDP	tr|A1B0C7|A1B0C7_PARDP	6923100	6792600	8249600	7832400	8901800	7369900	0	7589100	1.24881	0.320559	0.518176	Pden_0859	tr|A1B0C7|A1B0C7_PARDP Cold-shock DNA-binding protein family OS=Paracoccus denitrificans (strain Pd 1222) OX=318586 GN=Pden_0859 PE=4 SV=1	5	5	5		1	5	5	5	3	4	3	2	5	3	1	2	3	4	3	2	5	3	1	2	3	4	3	2	5	3	1	2	37.1	37.1	37.1
tr|A1B1R9|A1B1R9_PARDP	tr|A1B1R9|A1B1R9_PARDP	15730000	19684000	19830000	23412000	17537000	20821000	23308000	22559000	0.933879	-0.0986917	0.518864	Pden_1362	tr|A1B1R9|A1B1R9_PARDP Periplasmic binding protein OS=Paracoccus denitrificans (strain Pd 1222) OX=318586 GN=Pden_1362 PE=4 SV=1	7	7	7		1	7	7	7	5	5	6	4	6	6	5	6	5	5	6	4	6	6	5	6	5	5	6	4	6	6	5	6	35.5	35.5	35.5
tr|A1B5A1|A1B5A1_PARDP	tr|A1B5A1|A1B5A1_PARDP	11242000	8417300	8103800	7746200	8184200	7956400	8236500	8774000	1.07113	0.0991402	0.519325	Pden_2608	tr|A1B5A1|A1B5A1_PARDP KpsF/GutQ family protein OS=Paracoccus denitrificans (strain Pd 1222) OX=318586 GN=Pden_2608 PE=3 SV=1	8	8	8		1	8	8	8	3	5	3	3	5	5	5	5	3	5	3	3	5	5	5	5	3	5	3	3	5	5	5	5	36.2	36.2	36.2
tr|A1AZP2|A1AZP2_PARDP	tr|A1AZP2|A1AZP2_PARDP	0	2090500	0	1416900	0	0	0	1667600	2.10326	1.07263	0.51934	Pden_0624	tr|A1AZP2|A1AZP2_PARDP Ribosomal RNA small subunit methyltransferase E OS=Paracoccus denitrificans (strain Pd 1222) OX=318586 GN=Pden_0624 PE=3 SV=1	2	2	2		1	2	2	2	1	2	1	2	1	1	1	2	1	2	1	2	1	1	1	2	1	2	1	2	1	1	1	2	8.4	8.4	8.4
tr|A1B3Y0|A1B3Y0_PARDP	tr|A1B3Y0|A1B3Y0_PARDP	8769500	7465600	7123700	8210900	7428700	7221600	7467000	8253400	1.03948	0.0558604	0.520716	trpE	tr|A1B3Y0|A1B3Y0_PARDP Anthranilate synthase component 1 OS=Paracoccus denitrificans (strain Pd 1222) OX=318586 GN=trpE PE=3 SV=1	9	9	9		1	9	9	9	4	5	7	6	6	7	8	5	4	5	7	6	6	7	8	5	4	5	7	6	6	7	8	5	24.8	24.8	24.8
tr|A1B8S8|A1B8S8_PARDP	tr|A1B8S8|A1B8S8_PARDP	1707900	1144100	1153200	0	0	1464000	1118900	0	1.55066	0.632882	0.521423	Pden_3856	tr|A1B8S8|A1B8S8_PARDP Substrate-binding region of ABC-type glycine betaine transport system OS=Paracoccus denitrificans (strain Pd 1222) OX=318586 GN=Pden_3856 PE=4 SV=1	5	5	5		1	5	5	5	3	3	2	0	2	3	2	3	3	3	2	0	2	3	2	3	3	3	2	0	2	3	2	3	29.6	29.6	29.6
tr|A1B0C1|A1B0C1_PARDP	tr|A1B0C1|A1B0C1_PARDP	4823100	3673400	3498700	4817000	4640700	3403600	3742300	3810900	1.07788	0.108194	0.521761	nadE	tr|A1B0C1|A1B0C1_PARDP Glutamine-dependent NAD(+) synthetase OS=Paracoccus denitrificans (strain Pd 1222) OX=318586 GN=nadE PE=3 SV=1	7	7	7		1	7	7	7	4	3	3	4	3	6	4	5	4	3	3	4	3	6	4	5	4	3	3	4	3	6	4	5	16.7	16.7	16.7
tr|A1B8N3|A1B8N3_PARDP	tr|A1B8N3|A1B8N3_PARDP	2688100	2020600	1874700	0	0	1495200	1985200	1168600	1.41609	0.501912	0.525961	mfd	tr|A1B8N3|A1B8N3_PARDP Transcription-repair-coupling factor OS=Paracoccus denitrificans (strain Pd 1222) OX=318586 GN=mfd PE=3 SV=1	5	5	5		1	5	5	5	2	4	4	1	1	3	3	3	2	4	4	1	1	3	3	3	2	4	4	1	1	3	3	3	6.2	6.2	6.2
tr|A1AZF5|A1AZF5_PARDP	tr|A1AZF5|A1AZF5_PARDP	5687800	7338000	6542400	8399900	8329800	7246200	6707900	7512300	0.938647	-0.0913461	0.526011	Pden_0537	tr|A1AZF5|A1AZF5_PARDP Peptidoglycan-binding domain 1 protein OS=Paracoccus denitrificans (strain Pd 1222) OX=318586 GN=Pden_0537 PE=4 SV=1	8	8	8		1	8	8	8	4	5	5	4	6	5	6	4	4	5	5	4	6	5	6	4	4	5	5	4	6	5	6	4	28.2	28.2	28.2
tr|A1B9T2|A1B9T2_PARDP	tr|A1B9T2|A1B9T2_PARDP	27349000	32759000	0	0	0	0	0	29369000	2.04665	1.03326	0.526748	Pden_4212	tr|A1B9T2|A1B9T2_PARDP DUF485 domain-containing protein OS=Paracoccus denitrificans (strain Pd 1222) OX=318586 GN=Pden_4212 PE=4 SV=1	2	2	2		1	2	2	2	2	2	1	1	1	2	1	2	2	2	1	1	1	2	1	2	2	2	1	1	1	2	1	2	21.6	21.6	21.6
tr|A1B9E4|A1B9E4_PARDP	tr|A1B9E4|A1B9E4_PARDP	27515000	30506000	27501000	30124000	28359000	31650000	28510000	30122000	0.974756	-0.0368873	0.529885	rpoD	tr|A1B9E4|A1B9E4_PARDP RNA polymerase sigma factor RpoD OS=Paracoccus denitrificans (strain Pd 1222) OX=318586 GN=rpoD PE=3 SV=1	22	22	22		1	22	22	22	12	16	18	17	13	16	15	16	12	16	18	17	13	16	15	16	12	16	18	17	13	16	15	16	34	34	34
tr|A1B375|A1B375_PARDP	tr|A1B375|A1B375_PARDP	0	0	0	7979000	0	0	8016300	8154800	0.493411	-1.01914	0.53015	Pden_1874	tr|A1B375|A1B375_PARDP Heat shock protein DnaJ domain protein OS=Paracoccus denitrificans (strain Pd 1222) OX=318586 GN=Pden_1874 PE=4 SV=1	6	6	6		1	6	6	6	1	2	1	3	3	1	3	3	1	2	1	3	3	1	3	3	1	2	1	3	3	1	3	3	32.7	32.7	32.7
tr|A1B5K4|A1B5K4_PARDP	tr|A1B5K4|A1B5K4_PARDP	12543000	20476000	17663000	16903000	18904000	20689000	15775000	17453000	0.928098	-0.107651	0.530656	Pden_2714	tr|A1B5K4|A1B5K4_PARDP Peptidase M16 domain protein OS=Paracoccus denitrificans (strain Pd 1222) OX=318586 GN=Pden_2714 PE=3 SV=1	9	9	9		1	9	9	9	2	3	5	4	7	6	6	6	2	3	5	4	7	6	6	6	2	3	5	4	7	6	6	6	26.1	26.1	26.1
tr|A1AZR9|A1AZR9_PARDP	tr|A1AZR9|A1AZR9_PARDP	7057000	9880100	9155600	10915000	10975000	10953000	7599300	0	1.25334	0.325776	0.532261	Pden_0651	tr|A1AZR9|A1AZR9_PARDP Transcriptional regulator, AsnC family OS=Paracoccus denitrificans (strain Pd 1222) OX=318586 GN=Pden_0651 PE=4 SV=1	3	3	3		1	3	3	3	2	2	3	3	2	2	2	1	2	2	3	3	2	2	2	1	2	2	3	3	2	2	2	1	43.6	43.6	43.6
tr|A1BAD1|A1BAD1_PARDP	tr|A1BAD1|A1BAD1_PARDP	1964200	0	2231800	3224700	2190300	2063400	2798600	2285700	0.794678	-0.331558	0.534832	Pden_4411	tr|A1BAD1|A1BAD1_PARDP L-carnitine dehydratase/bile acid-inducible protein F OS=Paracoccus denitrificans (strain Pd 1222) OX=318586 GN=Pden_4411 PE=4 SV=1	6	6	6		1	6	6	6	4	2	2	2	5	4	4	2	4	2	2	2	5	4	4	2	4	2	2	2	5	4	4	2	19.4	19.4	19.4
tr|A1BAI9|A1BAI9_PARDP	tr|A1BAI9|A1BAI9_PARDP	5862600	6329400	5627400	6040000	5256900	5266800	6426000	6033200	1.03814	0.0539969	0.534922	Pden_4469	tr|A1BAI9|A1BAI9_PARDP Replicative DNA helicase OS=Paracoccus denitrificans (strain Pd 1222) OX=318586 GN=Pden_4469 PE=3 SV=1	11	11	11		1	11	11	11	4	5	7	6	7	5	7	5	4	5	7	6	7	5	7	5	4	5	7	6	7	5	7	5	27.9	27.9	27.9
tr|A1B859|A1B859_PARDP	tr|A1B859|A1B859_PARDP	0	34492000	26809000	0	28093000	21287000	21343000	16185000	0.705355	-0.503578	0.535287	Pden_3636	tr|A1B859|A1B859_PARDP OmpW family protein OS=Paracoccus denitrificans (strain Pd 1222) OX=318586 GN=Pden_3636 PE=3 SV=1	4	4	4		1	4	4	4	1	2	3	2	3	2	2	2	1	2	3	2	3	2	2	2	1	2	3	2	3	2	2	2	28.9	28.9	28.9
tr|A1BA95|A1BA95_PARDP	tr|A1BA95|A1BA95_PARDP	0	0	4481200	0	3968900	5066800	0	0	0.495944	-1.01175	0.536369	Pden_4375	tr|A1BA95|A1BA95_PARDP Glutaredoxin-like protein NrdH OS=Paracoccus denitrificans (strain Pd 1222) OX=318586 GN=Pden_4375 PE=3 SV=1	2	2	2		1	2	2	2	0	1	2	1	2	2	0	1	0	1	2	1	2	2	0	1	0	1	2	1	2	2	0	1	54.8	54.8	54.8
tr|A1B5L3|A1B5L3_PARDP	tr|A1B5L3|A1B5L3_PARDP	12307000	12197000	9772100	13087000	12028000	10572000	11900000	10690000	1.04809	0.06776	0.536909	selD	tr|A1B5L3|A1B5L3_PARDP Selenide, water dikinase OS=Paracoccus denitrificans (strain Pd 1222) OX=318586 GN=selD PE=3 SV=1	8	8	8		1	8	8	8	5	4	6	4	7	6	6	6	5	4	6	4	7	6	6	6	5	4	6	4	7	6	6	6	32	32	32
tr|A1AZN2|A1AZN2_PARDP	tr|A1AZN2|A1AZN2_PARDP	0	1616300	1439800	0	1703000	1625000	0	1281800	0.662957	-0.593012	0.53714	queA	tr|A1AZN2|A1AZN2_PARDP S-adenosylmethionine:tRNA ribosyltransferase-isomerase OS=Paracoccus denitrificans (strain Pd 1222) OX=318586 GN=queA PE=3 SV=1	4	4	4		1	4	4	4	1	2	3	0	2	4	1	2	1	2	3	0	2	4	1	2	1	2	3	0	2	4	1	2	14.5	14.5	14.5
tr|A1B5X9|A1B5X9_PARDP	tr|A1B5X9|A1B5X9_PARDP	12516000	10166000	9594700	6697100	9438700	10889000	12326000	9918600	0.915473	-0.12741	0.53875	Pden_2839	tr|A1B5X9|A1B5X9_PARDP DUF306 domain-containing protein OS=Paracoccus denitrificans (strain Pd 1222) OX=318586 GN=Pden_2839 PE=4 SV=1	4	4	4		1	4	4	4	4	3	4	3	4	3	4	4	4	3	4	3	4	3	4	4	4	3	4	3	4	3	4	4	44.6	44.6	44.6
tr|A1B378|A1B378_PARDP	tr|A1B378|A1B378_PARDP	2960800	3139500	3512200	0	3074600	2812000	2901000	3058300	0.811462	-0.301404	0.540398	Pden_1877	tr|A1B378|A1B378_PARDP Single-stranded-DNA-specific exonuclease RecJ OS=Paracoccus denitrificans (strain Pd 1222) OX=318586 GN=Pden_1877 PE=3 SV=1	7	7	7		1	7	7	7	2	3	4	0	4	5	5	3	2	3	4	0	4	5	5	3	2	3	4	0	4	5	5	3	15.5	15.5	15.5
tr|A1B452|A1B452_PARDP	tr|A1B452|A1B452_PARDP	7438500	4556700	4676700	4033400	4475900	6166200	0	5804600	1.25893	0.332202	0.54048	Pden_2204	tr|A1B452|A1B452_PARDP Uncharacterized protein OS=Paracoccus denitrificans (strain Pd 1222) OX=318586 GN=Pden_2204 PE=4 SV=1	6	6	6		1	6	6	6	3	3	2	2	3	3	2	2	3	3	2	2	3	3	2	2	3	3	2	2	3	3	2	2	41.9	41.9	41.9
tr|A1B539|A1B539_PARDP	tr|A1B539|A1B539_PARDP	18551000	12433000	11662000	11433000	12289000	12219000	12957000	11951000	1.09436	0.13009	0.541632	parC	tr|A1B539|A1B539_PARDP DNA topoisomerase 4 subunit A OS=Paracoccus denitrificans (strain Pd 1222) OX=318586 GN=parC PE=3 SV=1	18	18	18		1	18	18	18	6	13	11	10	9	9	12	9	6	13	11	10	9	9	12	9	6	13	11	10	9	9	12	9	28	28	28
tr|A1AZS3|A1AZS3_PARDP	tr|A1AZS3|A1AZS3_PARDP	0	0	2500800	0	2348900	0	2609900	0	0.504316	-0.987601	0.542862	Pden_0655	tr|A1AZS3|A1AZS3_PARDP Nitrite/sulfite reductase, hemoprotein beta-component, ferrodoxin domain protein OS=Paracoccus denitrificans (strain Pd 1222) OX=318586 GN=Pden_0655 PE=4 SV=1	8	8	8		1	8	8	8	2	1	4	0	3	3	4	3	2	1	4	0	3	3	4	3	2	1	4	0	3	3	4	3	19.6	19.6	19.6
sp|A1B969|DXR_PARDP	sp|A1B969|DXR_PARDP	0	1859900	2168600	0	1739800	2250700	2045500	0	0.667412	-0.58335	0.54338	dxr	sp|A1B969|DXR_PARDP 1-deoxy-D-xylulose 5-phosphate reductoisomerase OS=Paracoccus denitrificans (strain Pd 1222) OX=318586 GN=dxr PE=3 SV=1	6	6	6		1	6	6	6	2	2	3	1	2	4	2	1	2	2	3	1	2	4	2	1	2	2	3	1	2	4	2	1	21.3	21.3	21.3
tr|A1B2Z9|A1B2Z9_PARDP	tr|A1B2Z9|A1B2Z9_PARDP	0	2553500	2113600	3189100	2693000	2426200	2518200	2112500	0.805772	-0.311556	0.545519	Pden_1796	tr|A1B2Z9|A1B2Z9_PARDP GCN5-related N-acetyltransferase OS=Paracoccus denitrificans (strain Pd 1222) OX=318586 GN=Pden_1796 PE=4 SV=1	7	7	7		1	7	7	7	1	4	2	4	5	5	4	3	1	4	2	4	5	5	4	3	1	4	2	4	5	5	4	3	53.1	53.1	53.1
sp|A1B2L1|PANC_PARDP	sp|A1B2L1|PANC_PARDP	0	0	2220700	0	2088900	0	0	2287600	0.507415	-0.978763	0.54614	panC	sp|A1B2L1|PANC_PARDP Pantothenate synthetase OS=Paracoccus denitrificans (strain Pd 1222) OX=318586 GN=panC PE=3 SV=1	2	2	2		1	2	2	2	1	1	2	1	2	1	1	2	1	1	2	1	2	1	1	2	1	1	2	1	2	1	1	2	8.9	8.9	8.9
tr|A1B454|A1B454_PARDP	tr|A1B454|A1B454_PARDP	9539800	11345000	12114000	11213000	8856200	11294000	12078000	9623400	1.05639	0.0791487	0.546221	Pden_2206	tr|A1B454|A1B454_PARDP DUF1150 family protein OS=Paracoccus denitrificans (strain Pd 1222) OX=318586 GN=Pden_2206 PE=4 SV=1	4	4	4		1	4	4	4	3	3	4	3	4	3	3	3	3	3	4	3	4	3	3	3	3	3	4	3	4	3	3	3	64	64	64
tr|A1B4A0|A1B4A0_PARDP	tr|A1B4A0|A1B4A0_PARDP	4490700	4234100	3714500	3621700	3528100	4043600	4785500	4612000	0.94648	-0.0793568	0.546725	uvrA	tr|A1B4A0|A1B4A0_PARDP UvrABC system protein A OS=Paracoccus denitrificans (strain Pd 1222) OX=318586 GN=uvrA PE=3 SV=1	11	11	11		1	11	11	11	3	4	5	4	4	6	5	5	3	4	5	4	4	6	5	5	3	4	5	4	4	6	5	5	14.4	14.4	14.4
tr|A1BAI8|A1BAI8_PARDP	tr|A1BAI8|A1BAI8_PARDP	13167000	16668000	17330000	14935000	20881000	16472000	15625000	13701000	0.931328	-0.102639	0.549212	pyrE	tr|A1BAI8|A1BAI8_PARDP Orotate phosphoribosyltransferase OS=Paracoccus denitrificans (strain Pd 1222) OX=318586 GN=pyrE PE=3 SV=1	10	10	10		1	10	10	10	6	8	7	10	7	5	7	6	6	8	7	10	7	5	7	6	6	8	7	10	7	5	7	6	54.3	54.3	54.3
tr|A1B3P5|A1B3P5_PARDP	tr|A1B3P5|A1B3P5_PARDP	0	1708600	0	0	1566200	1785700	0	0	0.509741	-0.972164	0.549216	Pden_2047	tr|A1B3P5|A1B3P5_PARDP Arginase OS=Paracoccus denitrificans (strain Pd 1222) OX=318586 GN=Pden_2047 PE=3 SV=1	5	5	5		1	5	5	5	1	2	0	1	4	2	2	1	1	2	0	1	4	2	2	1	1	2	0	1	4	2	2	1	24.8	24.8	24.8
tr|A1B5Y0|A1B5Y0_PARDP	tr|A1B5Y0|A1B5Y0_PARDP	4242500	0	0	2577800	3122300	3250100	0	3895900	0.664209	-0.59029	0.549837	Pden_2840	tr|A1B5Y0|A1B5Y0_PARDP Acyl-CoA dehydrogenase OS=Paracoccus denitrificans (strain Pd 1222) OX=318586 GN=Pden_2840 PE=1 SV=1	8	8	8		1	8	8	8	2	2	2	3	4	3	2	3	2	2	2	3	4	3	2	3	2	2	2	3	4	3	2	3	17.2	17.2	17.2
tr|A1B590|A1B590_PARDP	tr|A1B590|A1B590_PARDP	32955000	31324000	27859000	28665000	29793000	28864000	30277000	28600000	1.02781	0.0395781	0.549927	argJ	tr|A1B590|A1B590_PARDP Arginine biosynthesis bifunctional protein ArgJ OS=Paracoccus denitrificans (strain Pd 1222) OX=318586 GN=argJ PE=3 SV=1	23	23	23		1	23	23	23	15	18	17	18	18	18	19	17	15	18	17	18	18	18	19	17	15	18	17	18	18	18	19	17	58.3	58.3	58.3
sp|A1AXX7|MNMG_PARDP	sp|A1AXX7|MNMG_PARDP	0	1927600	2684400	0	2720900	1511000	2752000	0	0.660376	-0.59864	0.552682	mnmG	sp|A1AXX7|MNMG_PARDP tRNA uridine 5-carboxymethylaminomethyl modification enzyme MnmG OS=Paracoccus denitrificans (strain Pd 1222) OX=318586 GN=mnmG PE=3 SV=1	5	5	5		1	5	5	5	1	3	4	1	3	2	2	1	1	3	4	1	3	2	2	1	1	3	4	1	3	2	2	1	11.8	11.8	11.8
tr|A1B935|A1B935_PARDP	tr|A1B935|A1B935_PARDP	0	7407400	8251600	9081100	7505000	7417500	8032400	7361300	0.816069	-0.293238	0.552989	Pden_3963	tr|A1B935|A1B935_PARDP Cysteine desulfurase OS=Paracoccus denitrificans (strain Pd 1222) OX=318586 GN=Pden_3963 PE=4 SV=1	12	12	12		1	12	12	12	3	5	6	6	6	7	6	7	3	5	6	6	6	7	6	7	3	5	6	6	6	7	6	7	51.3	51.3	51.3
tr|A1BAL0|A1BAL0_PARDP	tr|A1BAL0|A1BAL0_PARDP	4271500	4589500	6390600	4579800	4364100	5423100	4461900	4161700	1.07716	0.107234	0.554014	ddl	tr|A1BAL0|A1BAL0_PARDP D-alanine--D-alanine ligase OS=Paracoccus denitrificans (strain Pd 1222) OX=318586 GN=ddl PE=3 SV=1	5	5	5		1	5	5	5	3	3	3	3	2	4	4	4	3	3	3	3	2	4	4	4	3	3	3	3	2	4	4	4	22.2	22.2	22.2
tr|A1B356|A1B356_PARDP	tr|A1B356|A1B356_PARDP	7256600	5602300	5747600	5414100	5755600	5544800	6113300	5444400	1.05086	0.0715667	0.554199	polA	tr|A1B356|A1B356_PARDP DNA polymerase I OS=Paracoccus denitrificans (strain Pd 1222) OX=318586 GN=polA PE=3 SV=1	22	22	22		1	22	22	22	8	11	11	11	9	11	9	10	8	11	11	11	9	11	9	10	8	11	11	11	9	11	9	10	37	37	37
tr|A1B436|A1B436_PARDP	tr|A1B436|A1B436_PARDP	0	1334600	0	0	1238200	0	0	1351000	0.515449	-0.956099	0.555024	Pden_2188	tr|A1B436|A1B436_PARDP DUF808 domain-containing protein OS=Paracoccus denitrificans (strain Pd 1222) OX=318586 GN=Pden_2188 PE=4 SV=1	2	2	2		1	2	2	2	1	2	1	0	2	1	0	2	1	2	1	0	2	1	0	2	1	2	1	0	2	1	0	2	9	9	9
tr|A1AY30|A1AY30_PARDP	tr|A1AY30|A1AY30_PARDP	0	5655200	0	0	5685500	5278100	0	0	0.515816	-0.955072	0.55532	Pden_0057	tr|A1AY30|A1AY30_PARDP SPFH domain, Band 7 family protein OS=Paracoccus denitrificans (strain Pd 1222) OX=318586 GN=Pden_0057 PE=4 SV=1	5	5	5		1	5	5	5	1	2	1	2	3	2	2	2	1	2	1	2	3	2	2	2	1	2	1	2	3	2	2	2	25.4	25.4	25.4
tr|A1AYK9|A1AYK9_PARDP	tr|A1AYK9|A1AYK9_PARDP	0	0	3241800	3352100	0	0	0	3409100	1.93421	0.951741	0.556406	Pden_0239	tr|A1AYK9|A1AYK9_PARDP Extracellular solute-binding protein, family 5 OS=Paracoccus denitrificans (strain Pd 1222) OX=318586 GN=Pden_0239 PE=3 SV=1	6	6	6		1	6	6	6	0	2	2	4	0	0	2	4	0	2	2	4	0	0	2	4	0	2	2	4	0	0	2	4	12.5	12.5	12.5
tr|A1B2T9|A1B2T9_PARDP	tr|A1B2T9|A1B2T9_PARDP	21080000	16598000	15288000	10926000	14089000	13464000	16804000	13803000	1.09856	0.135608	0.556551	Pden_1736	tr|A1B2T9|A1B2T9_PARDP Imelysin-like domain-containing protein OS=Paracoccus denitrificans (strain Pd 1222) OX=318586 GN=Pden_1736 PE=3 SV=1	10	10	10		1	10	10	10	6	5	6	3	6	6	7	8	6	5	6	3	6	6	7	8	6	5	6	3	6	6	7	8	52	52	52
tr|A1B007|A1B007_PARDP	tr|A1B007|A1B007_PARDP	0	1224100	1936600	0	1604200	0	0	0	1.97027	0.97839	0.556886	Pden_0739	tr|A1B007|A1B007_PARDP ABC transporter related protein OS=Paracoccus denitrificans (strain Pd 1222) OX=318586 GN=Pden_0739 PE=4 SV=1	4	4	4		1	4	4	4	1	2	2	3	2	3	1	2	1	2	2	3	2	3	1	2	1	2	2	3	2	3	1	2	5.5	5.5	5.5
tr|A1BAK0|A1BAK0_PARDP	tr|A1BAK0|A1BAK0_PARDP	2.68328e+06	2.69252e+06	2.43823e+06	2.74666e+06	5.27467e+06	4.91939e+06	5.5222e+06	5.1251e+06	0.51758	-0.950147	1.95464e-05	Pden_4480	tr|A1BAK0|A1BAK0_PARDP Acyl-CoA dehydrogenase domain protein OS=Paracoccus denitrificans (strain Pd 1222) OX=318586 GN=Pden_4480 PE=3 SV=1	5	5	5		1	5	5	5	1	2	1	2	2	1	3	3	1	2	1	2	2	1	3	3	1	2	1	2	2	1	3	3	19.4	19.4	19.4
tr|A1B8K6|A1B8K6_PARDP	tr|A1B8K6|A1B8K6_PARDP	20633000	21112000	22465000	22269000	21723000	20411000	23677000	22733000	0.976678	-0.0340447	0.560297	cmk	tr|A1B8K6|A1B8K6_PARDP Cytidylate kinase OS=Paracoccus denitrificans (strain Pd 1222) OX=318586 GN=cmk PE=3 SV=1	12	12	12		1	12	12	12	2	7	7	4	7	5	8	7	2	7	7	4	7	5	8	7	2	7	7	4	7	5	8	7	64.9	64.9	64.9
tr|A1B698|A1B698_PARDP	tr|A1B698|A1B698_PARDP	11907000	10847000	12495000	13198000	15014000	9451800	10285000	10237000	1.07689	0.106874	0.561364	Pden_2958	tr|A1B698|A1B698_PARDP Transcriptional regulator, BadM/Rrf2 family OS=Paracoccus denitrificans (strain Pd 1222) OX=318586 GN=Pden_2958 PE=4 SV=1	11	11	11		1	11	11	11	4	4	7	6	8	5	6	5	4	4	7	6	8	5	6	5	4	4	7	6	8	5	6	5	73.7	73.7	73.7
tr|A1AZN5|A1AZN5_PARDP	tr|A1AZN5|A1AZN5_PARDP	0	3172400	4227400	0	2839000	2486500	2425100	2478600	0.7234	-0.467135	0.563228	Pden_0617	tr|A1AZN5|A1AZN5_PARDP HAD-superfamily hydrolase, subfamily IA, variant 3 OS=Paracoccus denitrificans (strain Pd 1222) OX=318586 GN=Pden_0617 PE=4 SV=1	6	6	6		1	6	6	6	0	3	5	1	4	3	4	3	0	3	5	1	4	3	4	3	0	3	5	1	4	3	4	3	43.3	43.3	43.3
tr|A1B703|A1B703_PARDP;tr|A1B741|A1B741_PARDP	tr|A1B703|A1B703_PARDP	11325000	12968000	11911000	14288000	13009000	12460000	13684000	13097000	0.966354	-0.0493762	0.563851	Pden_3216	tr|A1B703|A1B703_PARDP Tartronate semialdehyde reductase OS=Paracoccus denitrificans (strain Pd 1222) OX=318586 GN=Pden_3216 PE=4 SV=1	16;4	16;4	15;4		2	16	16	15	7	10	8	12	8	10	9	10	7	10	8	12	8	10	9	10	7	10	8	12	8	10	9	10	51.8	51.8	51.8
tr|A1B1U1|A1B1U1_PARDP	tr|A1B1U1|A1B1U1_PARDP	9411800	6653100	6950000	7856600	8280400	7430600	8248400	8588700	0.948489	-0.0762977	0.564698	Pden_1384	tr|A1B1U1|A1B1U1_PARDP Vitamin B12-dependent ribonucleotide reductase OS=Paracoccus denitrificans (strain Pd 1222) OX=318586 GN=Pden_1384 PE=3 SV=1	17	17	17		1	17	17	17	9	8	8	6	10	9	6	11	9	8	8	6	10	9	6	11	9	8	8	6	10	9	6	11	13.4	13.4	13.4
tr|A1B649|A1B649_PARDP	tr|A1B649|A1B649_PARDP	17169000	14966000	14077000	12175000	14700000	16520000	15797000	14248000	0.953024	-0.0694159	0.565081	Pden_2909	tr|A1B649|A1B649_PARDP AMP-dependent synthetase and ligase OS=Paracoccus denitrificans (strain Pd 1222) OX=318586 GN=Pden_2909 PE=4 SV=1	16	16	16		1	16	16	16	9	10	10	9	14	11	12	11	9	10	10	9	14	11	12	11	9	10	10	9	14	11	12	11	39.8	39.8	39.8
tr|A1AZV1|A1AZV1_PARDP	tr|A1AZV1|A1AZV1_PARDP	7972700	6892000	6136200	0	6364200	6415200	6505500	6331700	0.819816	-0.286628	0.565137	tolQ	tr|A1AZV1|A1AZV1_PARDP Tol-Pal system protein TolQ OS=Paracoccus denitrificans (strain Pd 1222) OX=318586 GN=tolQ PE=3 SV=1	6	6	6		1	6	6	6	4	5	3	0	2	4	4	5	4	5	3	0	2	4	4	5	4	5	3	0	2	4	4	5	26.8	26.8	26.8
tr|A1B0P0|A1B0P0_PARDP	tr|A1B0P0|A1B0P0_PARDP	0	0	0	8114500	8744900	6783100	0	0	0.522572	-0.936298	0.565897	Pden_0973	tr|A1B0P0|A1B0P0_PARDP Uncharacterized protein OS=Paracoccus denitrificans (strain Pd 1222) OX=318586 GN=Pden_0973 PE=4 SV=1	3	3	3		1	3	3	3	0	1	1	2	2	2	1	0	0	1	1	2	2	2	1	0	0	1	1	2	2	2	1	0	46.2	46.2	46.2
sp|A1B0F7|RS18_PARDP	sp|A1B0F7|RS18_PARDP	163270000	155960000	168710000	190810000	122500000	193110000	157820000	164910000	1.0633	0.0885552	0.566552	rpsR	sp|A1B0F7|RS18_PARDP Small ribosomal subunit protein bS18 OS=Paracoccus denitrificans (strain Pd 1222) OX=318586 GN=rpsR PE=3 SV=1	5	5	5		1	5	5	5	3	4	4	4	4	5	5	5	3	4	4	4	4	5	5	5	3	4	4	4	4	5	5	5	38.7	38.7	38.7
tr|A1B811|A1B811_PARDP	tr|A1B811|A1B811_PARDP	6070300	5077600	5646200	0	5123400	4639800	5510400	5166900	0.821609	-0.283476	0.566681	Pden_3587	tr|A1B811|A1B811_PARDP Outer membrane protein beta-barrel domain-containing protein OS=Paracoccus denitrificans (strain Pd 1222) OX=318586 GN=Pden_3587 PE=4 SV=1	4	4	4		1	4	4	4	2	3	3	0	3	4	4	2	2	3	3	0	3	4	4	2	2	3	3	0	3	4	4	2	26.6	26.6	26.6
tr|A1B6B9|A1B6B9_PARDP	tr|A1B6B9|A1B6B9_PARDP	41681000	34357000	30673000	32484000	24600000	33296000	36948000	35459000	1.06824	0.0952371	0.567129	Pden_2980	tr|A1B6B9|A1B6B9_PARDP Periplasmic binding protein OS=Paracoccus denitrificans (strain Pd 1222) OX=318586 GN=Pden_2980 PE=4 SV=1	12	12	12		1	12	12	12	6	7	9	7	9	9	9	6	6	7	9	7	9	9	9	6	6	7	9	7	9	9	9	6	53.6	53.6	53.6
tr|A1BBC6|A1BBC6_PARDP	tr|A1BBC6|A1BBC6_PARDP	43816000	57167000	55296000	61939000	59160000	56054000	59926000	53371000	0.954956	-0.0664935	0.567606	Pden_4759	tr|A1BBC6|A1BBC6_PARDP Dihydrolipoamide acetyltransferase component of pyruvate dehydrogenase complex OS=Paracoccus denitrificans (strain Pd 1222) OX=318586 GN=Pden_4759 PE=3 SV=1	14	14	14		1	14	14	14	8	9	11	8	9	8	7	6	8	9	11	8	9	8	7	6	8	9	11	8	9	8	7	6	45.5	45.5	45.5
tr|A1B871|A1B871_PARDP	tr|A1B871|A1B871_PARDP	29925000	36295000	28328000	31538000	29481000	31803000	34211000	35987000	0.95896	-0.0604572	0.568151	Pden_3648	tr|A1B871|A1B871_PARDP Nucleoid-associated protein Pden_3648 OS=Paracoccus denitrificans (strain Pd 1222) OX=318586 GN=Pden_3648 PE=3 SV=1	6	6	6		1	6	6	6	5	4	5	6	4	5	5	5	5	4	5	6	4	5	5	5	5	4	5	6	4	5	5	5	48.7	48.7	48.7
tr|A1BAM6|A1BAM6_PARDP	tr|A1BAM6|A1BAM6_PARDP	10688000	9064300	10271000	11125000	8646500	10151000	10816000	10003000	1.03867	0.0547314	0.56869	Pden_4506	tr|A1BAM6|A1BAM6_PARDP Ornithine-acyl[acyl carrier protein] N-acyltransferase OS=Paracoccus denitrificans (strain Pd 1222) OX=318586 GN=Pden_4506 PE=4 SV=1	8	8	8		1	8	8	8	5	4	6	3	6	4	5	4	5	4	6	3	6	4	5	4	5	4	6	3	6	4	5	4	35.5	35.5	35.5
tr|A1BC39|A1BC39_PARDP	tr|A1BC39|A1BC39_PARDP	7163700	9826600	8424900	9342800	7687900	11095000	9614900	0	1.22397	0.291566	0.570922	Pden_5023	tr|A1BC39|A1BC39_PARDP NAD-dependent epimerase/dehydratase OS=Paracoccus denitrificans (strain Pd 1222) OX=318586 GN=Pden_5023 PE=3 SV=1	8	8	8		1	8	8	8	2	3	4	4	4	6	4	3	2	3	4	4	4	6	4	3	2	3	4	4	4	6	4	3	38	38	38
tr|A1AZY3|A1AZY3_PARDP	tr|A1AZY3|A1AZY3_PARDP	50552000	53297000	54550000	56828000	57921000	53923000	51708000	56174000	0.979524	-0.0298465	0.571601	hutU	tr|A1AZY3|A1AZY3_PARDP Urocanate hydratase OS=Paracoccus denitrificans (strain Pd 1222) OX=318586 GN=hutU PE=3 SV=1	24	24	24		1	24	24	24	16	17	18	19	20	20	19	21	16	17	18	19	20	20	19	21	16	17	18	19	20	20	19	21	52	52	52
sp|A1B3F9|MURA_PARDP	sp|A1B3F9|MURA_PARDP	20648000	18301000	18864000	16967000	17296000	17119000	18365000	19692000	1.03185	0.0452288	0.573398	murA	sp|A1B3F9|MURA_PARDP UDP-N-acetylglucosamine 1-carboxyvinyltransferase OS=Paracoccus denitrificans (strain Pd 1222) OX=318586 GN=murA PE=3 SV=1	12	12	12		1	12	12	12	5	7	9	6	9	5	8	7	5	7	9	6	9	5	8	7	5	7	9	6	9	5	8	7	37.6	37.6	37.6
tr|A1B702|A1B702_PARDP	tr|A1B702|A1B702_PARDP	0	11859000	14132000	14810000	15543000	0	12509000	0	1.45448	0.540501	0.574443	Pden_3215	tr|A1B702|A1B702_PARDP 4-carboxymuconolactone decarboxylase OS=Paracoccus denitrificans (strain Pd 1222) OX=318586 GN=Pden_3215 PE=4 SV=1	3	3	3		1	3	3	3	1	3	3	2	2	1	2	1	1	3	3	2	2	1	2	1	1	3	3	2	2	1	2	1	29	29	29
tr|A1B610|A1B610_PARDP	tr|A1B610|A1B610_PARDP	6751800	5475400	6152200	0	5467400	5442400	5856300	5479100	0.826219	-0.275404	0.578377	Pden_2870	tr|A1B610|A1B610_PARDP Acetyl-CoA acetyltransferase OS=Paracoccus denitrificans (strain Pd 1222) OX=318586 GN=Pden_2870 PE=3 SV=1	9	9	9		1	9	9	9	5	4	4	4	4	6	6	4	5	4	4	4	4	6	6	4	5	4	4	4	4	6	6	4	32.5	32.5	32.5
tr|A1BB50|A1BB50_PARDP	tr|A1BB50|A1BB50_PARDP	0	0	12684000	15596000	13044000	0	13451000	14306000	0.69312	-0.528822	0.580676	Pden_4683	tr|A1BB50|A1BB50_PARDP 3-oxoacid CoA-transferase, A subunit OS=Paracoccus denitrificans (strain Pd 1222) OX=318586 GN=Pden_4683 PE=3 SV=1	7	7	7		1	7	7	7	1	1	3	5	3	2	3	4	1	1	3	5	3	2	3	4	1	1	3	5	3	2	3	4	35.5	35.5	35.5
tr|A1BAA7|A1BAA7_PARDP	tr|A1BAA7|A1BAA7_PARDP	50577000	41534000	41747000	41625000	36964000	45218000	42970000	43617000	1.03978	0.0562813	0.581376	Pden_4387	tr|A1BAA7|A1BAA7_PARDP Carbohydrate ABC transporter substrate-binding protein, CUT1 family OS=Paracoccus denitrificans (strain Pd 1222) OX=318586 GN=Pden_4387 PE=4 SV=1	29	29	29		1	29	29	29	19	20	19	20	23	24	23	23	19	20	19	20	23	24	23	23	19	20	19	20	23	24	23	23	68.2	68.2	68.2
sp|A1AZ46|GREA_PARDP	sp|A1AZ46|GREA_PARDP	32422000	37698000	33382000	43560000	32282000	35548000	34991000	37636000	1.04703	0.066296	0.582226	greA	sp|A1AZ46|GREA_PARDP Transcription elongation factor GreA OS=Paracoccus denitrificans (strain Pd 1222) OX=318586 GN=greA PE=3 SV=1	10	10	10		1	10	10	10	5	7	9	10	7	6	6	8	5	7	9	10	7	6	6	8	5	7	9	10	7	6	6	8	62.8	62.8	62.8
tr|A1BB51|A1BB51_PARDP	tr|A1BB51|A1BB51_PARDP	16070000	15356000	14631000	18071000	14803000	15394000	15920000	16106000	1.03062	0.0435065	0.582609	Pden_4684	tr|A1BB51|A1BB51_PARDP Butyryl-CoA:acetate CoA transferase OS=Paracoccus denitrificans (strain Pd 1222) OX=318586 GN=Pden_4684 PE=3 SV=1	7	7	7		1	7	7	7	5	5	4	4	5	4	5	5	5	5	4	4	5	4	5	5	5	5	4	4	5	4	5	5	43.9	43.9	43.9
tr|A1BAR9|A1BAR9_PARDP;tr|A1B9T3|A1B9T3_PARDP	tr|A1BAR9|A1BAR9_PARDP;tr|A1B9T3|A1B9T3_PARDP	46042000	44923000	42959000	35447000	40334000	46769000	45812000	43016000	0.962713	-0.0548228	0.582839	acsA	tr|A1BAR9|A1BAR9_PARDP Acetyl-coenzyme A synthetase OS=Paracoccus denitrificans (strain Pd 1222) OX=318586 GN=acsA PE=3 SV=1;tr|A1B9T3|A1B9T3_PARDP Acetyl-coenzyme A synthetase OS=Paracoccus denitrificans (strain Pd 1222) OX=318586 GN=acsA PE=3 SV=1	26;26	26;26	26;26		2	26	26	26	15	19	19	16	18	19	17	18	15	19	19	16	18	19	17	18	15	19	19	16	18	19	17	18	52.4	52.4	52.4
tr|A1B8N4|A1B8N4_PARDP	tr|A1B8N4|A1B8N4_PARDP	16692000	14114000	12178000	12046000	12571000	12784000	14156000	12776000	1.05246	0.073766	0.584549	Pden_3812	tr|A1B8N4|A1B8N4_PARDP ATP-dependent Clp protease, ATP-binding subunit clpA OS=Paracoccus denitrificans (strain Pd 1222) OX=318586 GN=Pden_3812 PE=3 SV=1	23	23	23		1	23	23	23	8	12	12	10	10	12	14	12	8	12	12	10	10	12	14	12	8	12	12	10	10	12	14	12	34.3	34.3	34.3
tr|A1B2R9|A1B2R9_PARDP	tr|A1B2R9|A1B2R9_PARDP	5972600	6569300	5482300	8001200	7342300	7204200	6981400	0	1.20891	0.273713	0.58519	Pden_1716	tr|A1B2R9|A1B2R9_PARDP Amino acid/amide ABC transporter ATP-binding protein 1, HAAT family OS=Paracoccus denitrificans (strain Pd 1222) OX=318586 GN=Pden_1716 PE=4 SV=1	4	4	4		1	4	4	4	2	4	3	2	2	3	2	1	2	4	3	2	2	3	2	1	2	4	3	2	2	3	2	1	17.8	17.8	17.8
tr|A1B682|A1B682_PARDP	tr|A1B682|A1B682_PARDP	5985600	3782200	3540300	3503400	3411100	4100900	3815100	4003300	1.09661	0.133053	0.585979	Pden_2942	tr|A1B682|A1B682_PARDP Efflux pump membrane transporter OS=Paracoccus denitrificans (strain Pd 1222) OX=318586 GN=Pden_2942 PE=3 SV=1	9	9	9		1	9	9	9	4	3	5	2	5	4	5	3	4	3	5	2	5	4	5	3	4	3	5	2	5	4	5	3	10.3	10.3	10.3
tr|A1B2N2|A1B2N2_PARDP	tr|A1B2N2|A1B2N2_PARDP	0	2849100	3688000	0	0	3090100	3036100	3267700	0.695888	-0.523073	0.586047	Pden_1679	tr|A1B2N2|A1B2N2_PARDP Xylose isomerase domain protein TIM barrel OS=Paracoccus denitrificans (strain Pd 1222) OX=318586 GN=Pden_1679 PE=4 SV=1	4	4	4		1	4	4	4	1	2	3	1	3	3	3	2	1	2	3	1	3	3	3	2	1	2	3	1	3	3	3	2	15.3	15.3	15.3
tr|A1B543|A1B543_PARDP	tr|A1B543|A1B543_PARDP	188920000	165070000	144390000	158460000	157250000	154960000	159880000	161970000	1.03593	0.0509226	0.586177	Pden_2550	tr|A1B543|A1B543_PARDP Electron transfer flavoprotein beta-subunit OS=Paracoccus denitrificans (strain Pd 1222) OX=318586 GN=Pden_2550 PE=3 SV=1	17	17	17		1	17	17	17	12	15	15	14	17	17	14	13	12	15	15	14	17	17	14	13	12	15	15	14	17	17	14	13	76.2	76.2	76.2
tr|A1B8N1|A1B8N1_PARDP	tr|A1B8N1|A1B8N1_PARDP	6375900	5860000	5485000	5382500	0	6222800	5935100	7010200	1.2053	0.269398	0.587023	Pden_3809	tr|A1B8N1|A1B8N1_PARDP Delta-aminolevulinic acid dehydratase OS=Paracoccus denitrificans (strain Pd 1222) OX=318586 GN=Pden_3809 PE=3 SV=1	5	5	5		1	5	5	5	2	3	4	2	2	4	3	5	2	3	4	2	2	4	3	5	2	3	4	2	2	4	3	5	20.3	20.3	20.3
sp|A1B8L3|TRPB_PARDP	sp|A1B8L3|TRPB_PARDP	19111000	20142000	18663000	22802000	19732000	20242000	20862000	22417000	0.969551	-0.0446118	0.587635	trpB	sp|A1B8L3|TRPB_PARDP Tryptophan synthase beta chain OS=Paracoccus denitrificans (strain Pd 1222) OX=318586 GN=trpB PE=3 SV=1	17	17	17		1	17	17	17	6	10	10	9	10	12	9	12	6	10	10	9	10	12	9	12	6	10	10	9	10	12	9	12	50.7	50.7	50.7
tr|A1B9S2|A1B9S2_PARDP	tr|A1B9S2|A1B9S2_PARDP	11408000	9080900	9353500	9117500	10085000	8442200	9969400	8877500	1.04243	0.0599511	0.588775	Pden_4202	tr|A1B9S2|A1B9S2_PARDP Hemin-degrading family protein OS=Paracoccus denitrificans (strain Pd 1222) OX=318586 GN=Pden_4202 PE=4 SV=1	8	8	8		1	8	8	8	4	7	6	5	6	7	8	8	4	7	6	5	6	7	8	8	4	7	6	5	6	7	8	8	30.9	30.9	30.9
sp|A1B8Z3|BHCA_PARDP	sp|A1B8Z3|BHCA_PARDP	0	1837200	1669200	0	0	1639600	1774100	1597800	0.699671	-0.515252	0.588977	bhcA	sp|A1B8Z3|BHCA_PARDP L-aspartate--glyoxylate aminotransferase OS=Paracoccus denitrificans (strain Pd 1222) OX=318586 GN=bhcA PE=1 SV=1	4	4	4		1	4	4	4	2	2	3	1	2	2	2	2	2	2	3	1	2	2	2	2	2	2	3	1	2	2	2	2	13.1	13.1	13.1
tr|A1AZY2|A1AZY2_PARDP	tr|A1AZY2|A1AZY2_PARDP	10379000	13276000	16105000	16045000	14593000	15493000	14494000	14520000	0.944247	-0.0827637	0.590936	Pden_0714	tr|A1AZY2|A1AZY2_PARDP Butyryl-CoA dehydrogenase OS=Paracoccus denitrificans (strain Pd 1222) OX=318586 GN=Pden_0714 PE=3 SV=1	9	9	9		1	9	9	9	4	3	4	5	5	3	6	5	4	3	4	5	5	3	6	5	4	3	4	5	5	3	6	5	25.8	25.8	25.8
sp|A1B8E8|EFTS_PARDP	sp|A1B8E8|EFTS_PARDP	314310000	304470000	326000000	373590000	335930000	330840000	356820000	333200000	0.971683	-0.0414421	0.591096	tsf	sp|A1B8E8|EFTS_PARDP Elongation factor Ts OS=Paracoccus denitrificans (strain Pd 1222) OX=318586 GN=tsf PE=3 SV=1	30	30	30		1	30	30	30	26	24	24	24	23	23	24	22	26	24	24	24	23	23	24	22	26	24	24	24	23	23	24	22	88.2	88.2	88.2
sp|A1B8D4|PYRG_PARDP	sp|A1B8D4|PYRG_PARDP	30062000	29144000	29517000	27335000	27320000	31327000	29523000	30235000	0.980178	-0.028884	0.5926	pyrG	sp|A1B8D4|PYRG_PARDP CTP synthase OS=Paracoccus denitrificans (strain Pd 1222) OX=318586 GN=pyrG PE=3 SV=1	18	18	18		1	18	18	18	15	10	16	13	16	16	15	16	15	10	16	13	16	16	15	16	15	10	16	13	16	16	15	16	39.1	39.1	39.1
tr|A1B8L7|A1B8L7_PARDP	tr|A1B8L7|A1B8L7_PARDP	0	10467000	10492000	12343000	9649300	11120000	9567500	9654400	0.832733	-0.264074	0.595386	Pden_3795	tr|A1B8L7|A1B8L7_PARDP Chitooligosaccharide deacetylase OS=Paracoccus denitrificans (strain Pd 1222) OX=318586 GN=Pden_3795 PE=3 SV=1	10	10	10		1	10	10	10	1	3	5	3	6	8	3	4	1	3	5	3	6	8	3	4	1	3	5	3	6	8	3	4	30	30	30
sp|A1BAJ6|COAD_PARDP	sp|A1BAJ6|COAD_PARDP	12495000	13440000	13422000	15754000	15329000	13825000	13347000	14458000	0.967556	-0.0475835	0.595869	coaD	sp|A1BAJ6|COAD_PARDP Phosphopantetheine adenylyltransferase OS=Paracoccus denitrificans (strain Pd 1222) OX=318586 GN=coaD PE=3 SV=1	8	8	8		1	8	8	8	4	3	5	5	5	6	5	6	4	3	5	5	5	6	5	6	4	3	5	5	5	6	5	6	49.4	49.4	49.4
sp|A1B1J4|AROB_PARDP	sp|A1B1J4|AROB_PARDP	14957000	10176000	8412700	6130800	10488000	11331000	12025000	10318000	0.898431	-0.154521	0.595933	aroB	sp|A1B1J4|AROB_PARDP 3-dehydroquinate synthase OS=Paracoccus denitrificans (strain Pd 1222) OX=318586 GN=aroB PE=3 SV=1	10	10	10		1	10	10	10	4	5	6	3	8	6	8	6	4	5	6	3	8	6	8	6	4	5	6	3	8	6	8	6	41.1	41.1	41.1
tr|A1B337|A1B337_PARDP	tr|A1B337|A1B337_PARDP	0	2895100	2911000	3357600	3241300	2490000	2584300	2685500	0.83298	-0.263646	0.59814	Pden_1834	tr|A1B337|A1B337_PARDP Glutathione S-transferase, C-terminal domain OS=Paracoccus denitrificans (strain Pd 1222) OX=318586 GN=Pden_1834 PE=4 SV=1	4	4	4		1	4	4	4	1	2	3	3	2	2	2	3	1	2	3	3	2	2	2	3	1	2	3	3	2	2	2	3	22.8	22.8	22.8
sp|A1B013|RL10_PARDP	sp|A1B013|RL10_PARDP	175240000	185960000	243150000	190550000	260470000	149590000	157390000	158850000	1.09445	0.130208	0.598285	rplJ	sp|A1B013|RL10_PARDP Large ribosomal subunit protein uL10 OS=Paracoccus denitrificans (strain Pd 1222) OX=318586 GN=rplJ PE=3 SV=1	6	6	6		1	6	6	6	5	6	6	6	5	5	6	5	5	6	6	6	5	5	6	5	5	6	6	6	5	5	6	5	53.8	53.8	53.8
sp|A1B040|RS14_PARDP	sp|A1B040|RS14_PARDP	87696000	118500000	121780000	120890000	86973000	110970000	112540000	115100000	1.05471	0.0768443	0.599821	rpsN	sp|A1B040|RS14_PARDP Small ribosomal subunit protein uS14 OS=Paracoccus denitrificans (strain Pd 1222) OX=318586 GN=rpsN PE=3 SV=1	4	4	4		1	4	4	4	2	3	4	4	3	4	3	3	2	3	4	4	3	4	3	3	2	3	4	4	3	4	3	3	42.6	42.6	42.6
tr|A1B3M5|A1B3M5_PARDP	tr|A1B3M5|A1B3M5_PARDP	109940000	107160000	90244000	92631000	97546000	100430000	107190000	107180000	0.969998	-0.0439456	0.605378	Pden_2027	tr|A1B3M5|A1B3M5_PARDP 3-oxoacyl-[acyl-carrier-protein] reductase OS=Paracoccus denitrificans (strain Pd 1222) OX=318586 GN=Pden_2027 PE=3 SV=1	19	19	19		1	19	19	19	13	13	14	14	12	12	11	9	13	13	14	14	12	12	11	9	13	13	14	14	12	12	11	9	71.8	71.8	71.8
sp|A1BAL4|MURC_PARDP	sp|A1BAL4|MURC_PARDP	7439600	14105000	14302000	16557000	14417000	15164000	12302000	15205000	0.917944	-0.123522	0.606018	murC	sp|A1BAL4|MURC_PARDP UDP-N-acetylmuramate--L-alanine ligase OS=Paracoccus denitrificans (strain Pd 1222) OX=318586 GN=murC PE=3 SV=1	6	6	6		1	6	6	6	2	2	3	3	4	2	4	4	2	2	3	3	4	2	4	4	2	2	3	3	4	2	4	4	11.4	11.4	11.4
sp|A1B2Z3|IF1_PARDP	sp|A1B2Z3|IF1_PARDP	33543000	45218000	43349000	44302000	42482000	43425000	39880000	47523000	0.960198	-0.0585954	0.60764	infA	sp|A1B2Z3|IF1_PARDP Translation initiation factor IF-1 OS=Paracoccus denitrificans (strain Pd 1222) OX=318586 GN=infA PE=3 SV=1	5	5	5		1	5	5	5	3	4	3	3	5	3	5	4	3	4	3	3	5	3	5	4	3	4	3	3	5	3	5	4	77.8	77.8	77.8
tr|A1BBH1|A1BBH1_PARDP	tr|A1BBH1|A1BBH1_PARDP	0	1522200	1472300	0	1343700	0	1769700	1123000	0.70685	-0.500524	0.608443	Pden_4804	tr|A1BBH1|A1BBH1_PARDP Phenylacetic acid degradation protein paaN OS=Paracoccus denitrificans (strain Pd 1222) OX=318586 GN=Pden_4804 PE=4 SV=1	5	5	5		1	5	5	5	2	3	3	1	2	2	2	2	2	3	3	1	2	2	2	2	2	3	3	1	2	2	2	2	7.6	7.6	7.6
tr|A1B491|A1B491_PARDP	tr|A1B491|A1B491_PARDP	23879000	28904000	30246000	30567000	27459000	29615000	30954000	29327000	0.967969	-0.0469673	0.609942	Pden_2243	tr|A1B491|A1B491_PARDP NADH-quinone oxidoreductase subunit F OS=Paracoccus denitrificans (strain Pd 1222) OX=318586 GN=Pden_2243 PE=3 SV=1	16	16	16		1	16	16	16	6	6	7	9	7	10	9	11	6	6	7	9	7	10	9	11	6	6	7	9	7	10	9	11	49.9	49.9	49.9
sp|A1B2K9|ARGC_PARDP	sp|A1B2K9|ARGC_PARDP	10330000	13337000	15343000	15917000	14256000	13960000	13913000	15744000	0.949095	-0.0753749	0.612436	argC	sp|A1B2K9|ARGC_PARDP N-acetyl-gamma-glutamyl-phosphate reductase OS=Paracoccus denitrificans (strain Pd 1222) OX=318586 GN=argC PE=3 SV=1	10	10	10		1	10	10	10	4	5	6	6	7	4	4	5	4	5	6	6	7	4	4	5	4	5	6	6	7	4	4	5	39.5	39.5	39.5
tr|A1B1X3|A1B1X3_PARDP	tr|A1B1X3|A1B1X3_PARDP	33206000	28802000	27556000	17249000	26776000	27886000	31416000	28527000	0.93201	-0.101583	0.613155	secD	tr|A1B1X3|A1B1X3_PARDP Protein translocase subunit SecD OS=Paracoccus denitrificans (strain Pd 1222) OX=318586 GN=secD PE=3 SV=1	13	13	13		1	13	13	13	6	8	7	6	9	7	10	8	6	8	7	6	9	7	10	8	6	8	7	6	9	7	10	8	33	33	33
tr|A1B1U6|A1B1U6_PARDP	tr|A1B1U6|A1B1U6_PARDP	1.12564e+06	1.29629e+06	1.14199e+06	1.19068e+06	1.94096e+06	2.07956e+06	2.40666e+06	2.34839e+06	0.562911	-0.829022	0.00138374	Pden_1389	tr|A1B1U6|A1B1U6_PARDP Alcohol dehydrogenase, zinc-binding domain protein OS=Paracoccus denitrificans (strain Pd 1222) OX=318586 GN=Pden_1389 PE=4 SV=1	5	5	5		1	5	5	5	3	1	2	1	1	3	3	2	3	1	2	1	1	3	3	2	3	1	2	1	1	3	3	2	25.2	25.2	25.2
tr|A1AZ55|A1AZ55_PARDP	tr|A1AZ55|A1AZ55_PARDP	4571700	0	4255900	0	0	3044900	2536000	0	1.58175	0.661523	0.61411	Pden_0435	tr|A1AZ55|A1AZ55_PARDP Threonylcarbamoyl-AMP synthase OS=Paracoccus denitrificans (strain Pd 1222) OX=318586 GN=Pden_0435 PE=3 SV=1	6	6	6		1	6	6	6	2	3	3	3	0	4	5	0	2	3	3	3	0	4	5	0	2	3	3	3	0	4	5	0	28.5	28.5	28.5
tr|A1B439|A1B439_PARDP	tr|A1B439|A1B439_PARDP	5381300	3939400	3059200	0	3641000	3605700	4153200	3538400	0.828736	-0.271016	0.614631	Pden_2191	tr|A1B439|A1B439_PARDP Cobaltochelatase CobT subunit OS=Paracoccus denitrificans (strain Pd 1222) OX=318586 GN=Pden_2191 PE=4 SV=1	7	7	7		1	7	7	7	3	4	3	1	6	5	5	3	3	4	3	1	6	5	5	3	3	4	3	1	6	5	5	3	14.4	14.4	14.4
sp|A1B011|RL11_PARDP	sp|A1B011|RL11_PARDP	50832000	58712000	60300000	57442000	59358000	58465000	57378000	56810000	0.979635	-0.0296844	0.617361	rplK	sp|A1B011|RL11_PARDP Large ribosomal subunit protein uL11 OS=Paracoccus denitrificans (strain Pd 1222) OX=318586 GN=rplK PE=3 SV=1	8	8	8		1	8	8	8	5	6	7	6	6	6	6	6	5	6	7	6	6	6	6	6	5	6	7	6	6	6	6	6	43.3	43.3	43.3
tr|A1B1L5|A1B1L5_PARDP	tr|A1B1L5|A1B1L5_PARDP	14386000	13769000	13068000	13937000	13040000	14128000	13873000	13343000	1.01427	0.0204402	0.617848	Pden_1304	tr|A1B1L5|A1B1L5_PARDP Dipeptidase AC, Metallo peptidase, MEROPS family M19 OS=Paracoccus denitrificans (strain Pd 1222) OX=318586 GN=Pden_1304 PE=4 SV=1	9	9	9		1	9	9	9	4	6	8	9	8	9	7	7	4	6	8	9	8	9	7	7	4	6	8	9	8	9	7	7	28.4	28.4	28.4
tr|A1B550|A1B550_PARDP	tr|A1B550|A1B550_PARDP	3879900	5236400	5349400	7191200	4453500	5508700	5185400	4966100	1.07672	0.106648	0.620931	Pden_2557	tr|A1B550|A1B550_PARDP DUF2478 domain-containing protein OS=Paracoccus denitrificans (strain Pd 1222) OX=318586 GN=Pden_2557 PE=4 SV=1	7	7	7		1	7	7	7	3	5	3	3	5	5	3	3	3	5	3	3	5	5	3	3	3	5	3	3	5	5	3	3	52.6	52.6	52.6
tr|A1B1K2|A1B1K2_PARDP	tr|A1B1K2|A1B1K2_PARDP	0	14903000	0	0	12274000	0	0	13621000	0.575517	-0.797071	0.621681	Pden_1291	tr|A1B1K2|A1B1K2_PARDP Carrier domain-containing protein OS=Paracoccus denitrificans (strain Pd 1222) OX=318586 GN=Pden_1291 PE=4 SV=1	2	2	2		1	2	2	2	1	2	0	0	2	0	0	2	1	2	0	0	2	0	0	2	1	2	0	0	2	0	0	2	12.8	12.8	12.8
tr|A1B329|A1B329_PARDP	tr|A1B329|A1B329_PARDP	0	7779300	7549500	9684700	6542500	7205500	7481100	8512400	0.84103	-0.24977	0.622595	Pden_1826	tr|A1B329|A1B329_PARDP Ferredoxin OS=Paracoccus denitrificans (strain Pd 1222) OX=318586 GN=Pden_1826 PE=4 SV=1	3	3	3		1	3	3	3	1	2	2	2	2	3	3	2	1	2	2	2	2	3	3	2	1	2	2	2	2	3	3	2	28.6	28.6	28.6
tr|A1B1W5|A1B1W5_PARDP	tr|A1B1W5|A1B1W5_PARDP	7037900	6378000	6265900	6924000	6908000	6672800	5922200	6510700	1.02276	0.0324692	0.62267	Pden_1408	tr|A1B1W5|A1B1W5_PARDP Prephenate dehydrogenase OS=Paracoccus denitrificans (strain Pd 1222) OX=318586 GN=Pden_1408 PE=4 SV=1	7	7	7		1	7	7	7	4	4	3	4	3	3	3	5	4	4	3	4	3	3	3	5	4	4	3	4	3	3	3	5	24.8	24.8	24.8
tr|A1B5B3|A1B5B3_PARDP	tr|A1B5B3|A1B5B3_PARDP	6690600	5857700	0	6937400	0	4738500	5091700	5357000	1.28303	0.35956	0.624265	kynU	tr|A1B5B3|A1B5B3_PARDP Kynureninase OS=Paracoccus denitrificans (strain Pd 1222) OX=318586 GN=kynU PE=3 SV=1	8	8	8		1	8	8	8	2	5	2	3	2	4	4	2	2	5	2	3	2	4	4	2	2	5	2	3	2	4	4	2	22.2	22.2	22.2
tr|A1BBT1|A1BBT1_PARDP	tr|A1BBT1|A1BBT1_PARDP	0	3669800	0	2323400	0	0	3425500	0	1.74958	0.807012	0.625416	Pden_4915	tr|A1BBT1|A1BBT1_PARDP Transcriptional regulator, DeoR family OS=Paracoccus denitrificans (strain Pd 1222) OX=318586 GN=Pden_4915 PE=4 SV=1	2	2	2		1	2	2	2	1	2	1	2	1	1	2	1	1	2	1	2	1	1	2	1	1	2	1	2	1	1	2	1	7.7	7.7	7.7
sp|A1B8V7|RL31_PARDP	sp|A1B8V7|RL31_PARDP	138090000	148310000	161110000	272380000	117580000	206450000	141650000	177820000	1.11871	0.161836	0.62581	rpmE	sp|A1B8V7|RL31_PARDP Large ribosomal subunit protein bL31-A OS=Paracoccus denitrificans (strain Pd 1222) OX=318586 GN=rpmE PE=3 SV=1	6	6	6		1	6	6	6	4	4	5	6	5	5	4	4	4	4	5	6	5	5	4	4	4	4	5	6	5	5	4	4	83.6	83.6	83.6
tr|A1B1X2|A1B1X2_PARDP	tr|A1B1X2|A1B1X2_PARDP	7417500	4842400	4916700	0	4458700	4767000	6405600	4979900	0.833362	-0.262984	0.626236	secF	tr|A1B1X2|A1B1X2_PARDP Protein-export membrane protein SecF OS=Paracoccus denitrificans (strain Pd 1222) OX=318586 GN=secF PE=3 SV=1	6	6	6		1	6	6	6	2	2	3	1	2	3	5	4	2	2	3	1	2	3	5	4	2	2	3	1	2	3	5	4	24.5	24.5	24.5
tr|A1B924|A1B924_PARDP	tr|A1B924|A1B924_PARDP	0	2334900	2342900	0	1896800	1876200	2729900	0	0.719341	-0.475253	0.626286	Pden_3952	tr|A1B924|A1B924_PARDP Homocysteine S-methyltransferase OS=Paracoccus denitrificans (strain Pd 1222) OX=318586 GN=Pden_3952 PE=4 SV=1	3	3	3		1	3	3	3	0	2	2	1	3	2	2	1	0	2	2	1	3	2	2	1	0	2	2	1	3	2	2	1	12.9	12.9	12.9
sp|A1B5V3|AROE_PARDP	sp|A1B5V3|AROE_PARDP	0	2363400	2241800	2412100	2692200	0	2392800	0	1.38	0.464668	0.626978	aroE	sp|A1B5V3|AROE_PARDP Shikimate dehydrogenase (NADP(+)) OS=Paracoccus denitrificans (strain Pd 1222) OX=318586 GN=aroE PE=3 SV=1	6	6	6		1	6	6	6	0	2	2	3	3	1	3	3	0	2	2	3	3	1	3	3	0	2	2	3	3	1	3	3	36.2	36.2	36.2
tr|A1B1N5|A1B1N5_PARDP	tr|A1B1N5|A1B1N5_PARDP	0	3962500	4270400	4722200	4002200	3687300	3936300	3679300	0.846456	-0.240492	0.628129	Pden_1324	tr|A1B1N5|A1B1N5_PARDP Oligopeptide/dipeptide ABC transporter, ATPase subunit OS=Paracoccus denitrificans (strain Pd 1222) OX=318586 GN=Pden_1324 PE=4 SV=1	11	11	11		1	11	11	11	2	4	5	2	5	4	5	3	2	4	5	2	5	4	5	3	2	4	5	2	5	4	5	3	46	46	46
tr|A1AZH3|A1AZH3_PARDP	tr|A1AZH3|A1AZH3_PARDP	36428000	45563000	42976000	37107000	38753000	43174000	40924000	44521000	0.968346	-0.0464055	0.629207	Pden_0555	tr|A1AZH3|A1AZH3_PARDP 2-oxoglutarate dehydrogenase E1 component OS=Paracoccus denitrificans (strain Pd 1222) OX=318586 GN=Pden_0555 PE=3 SV=1	39	39	39		1	39	39	39	27	23	28	22	25	26	24	24	27	23	28	22	25	26	24	24	27	23	28	22	25	26	24	24	52.8	52.8	52.8
tr|A1AZM9|A1AZM9_PARDP	tr|A1AZM9|A1AZM9_PARDP	27439000	34332000	36705000	39126000	30887000	33619000	34366000	33230000	1.04163	0.0588491	0.631927	Pden_0611	tr|A1AZM9|A1AZM9_PARDP Dihydrolipoyl dehydrogenase OS=Paracoccus denitrificans (strain Pd 1222) OX=318586 GN=Pden_0611 PE=3 SV=1	20	20	20		1	20	20	20	8	12	12	9	15	14	13	14	8	12	12	9	15	14	13	14	8	12	12	9	15	14	13	14	52.3	52.3	52.3
sp|A1B029|RL23_PARDP	sp|A1B029|RL23_PARDP	200680000	141340000	146950000	138100000	142920000	130670000	161010000	159000000	1.05638	0.0791354	0.634733	rplW	sp|A1B029|RL23_PARDP Large ribosomal subunit protein uL23 OS=Paracoccus denitrificans (strain Pd 1222) OX=318586 GN=rplW PE=3 SV=1	5	5	5		1	5	5	5	2	4	2	4	2	2	2	2	2	4	2	4	2	2	2	2	2	4	2	4	2	2	2	2	63.3	63.3	63.3
sp|A1B023|EFG_PARDP	sp|A1B023|EFG_PARDP	305130000	277670000	294700000	318830000	299190000	291260000	284540000	301840000	1.01657	0.0237095	0.634759	fusA	sp|A1B023|EFG_PARDP Elongation factor G OS=Paracoccus denitrificans (strain Pd 1222) OX=318586 GN=fusA PE=3 SV=1	56	56	56		1	56	56	56	37	36	42	35	44	40	39	40	37	36	42	35	44	40	39	40	37	36	42	35	44	40	39	40	84.2	84.2	84.2
tr|A1B4L0|A1B4L0_PARDP	tr|A1B4L0|A1B4L0_PARDP	5564400	7754300	8966000	9867400	8494100	10654000	7000200	8391100	0.930882	-0.10333	0.636947	Pden_2364	tr|A1B4L0|A1B4L0_PARDP Alpha-2-macroglobulin domain protein OS=Paracoccus denitrificans (strain Pd 1222) OX=318586 GN=Pden_2364 PE=3 SV=1	24	24	24		1	24	24	24	6	9	9	10	15	15	8	11	6	9	9	10	15	15	8	11	6	9	9	10	15	15	8	11	15.5	15.5	15.5
tr|A1B3K7|A1B3K7_PARDP	tr|A1B3K7|A1B3K7_PARDP	1258300	0	0	0	0	561870	0	0	2.23949	1.16317	0.638957	Pden_2009	tr|A1B3K7|A1B3K7_PARDP Sulfotransferase OS=Paracoccus denitrificans (strain Pd 1222) OX=318586 GN=Pden_2009 PE=4 SV=1	4	4	4		1	4	4	4	2	0	0	0	1	2	2	2	2	0	0	0	1	2	2	2	2	0	0	0	1	2	2	2	14.7	14.7	14.7
sp|A1B014|RL7_PARDP	sp|A1B014|RL7_PARDP	410200000	726710000	694190000	1330800000	678030000	699910000	638110000	742920000	1.14604	0.196662	0.640061	rplL	sp|A1B014|RL7_PARDP Large ribosomal subunit protein bL12 OS=Paracoccus denitrificans (strain Pd 1222) OX=318586 GN=rplL PE=3 SV=1	13	13	13		1	13	13	13	8	9	10	11	9	9	10	10	8	9	10	11	9	9	10	10	8	9	10	11	9	9	10	10	54.8	54.8	54.8
sp|A1B8Z0|BHCD_PARDP	sp|A1B8Z0|BHCD_PARDP	0	0	2834200	0	2525700	2254200	0	0	0.592941	-0.754039	0.640818	bhcD	sp|A1B8Z0|BHCD_PARDP Iminosuccinate reductase OS=Paracoccus denitrificans (strain Pd 1222) OX=318586 GN=bhcD PE=1 SV=1	4	4	4		1	4	4	4	1	2	2	1	2	2	1	2	1	2	2	1	2	2	1	2	1	2	2	1	2	2	1	2	16.2	16.2	16.2
tr|A1B377|A1B377_PARDP	tr|A1B377|A1B377_PARDP	97996000	81100000	81203000	88470000	78197000	84599000	86368000	90277000	1.02748	0.039111	0.642007	Pden_1876	tr|A1B377|A1B377_PARDP Fructose-1,6-bisphosphatase OS=Paracoccus denitrificans (strain Pd 1222) OX=318586 GN=Pden_1876 PE=3 SV=1	15	15	15		1	15	15	15	7	11	13	14	15	12	13	12	7	11	13	14	15	12	13	12	7	11	13	14	15	12	13	12	57.6	57.6	57.6
tr|A1BBH2|A1BBH2_PARDP	tr|A1BBH2|A1BBH2_PARDP	2915600	3815000	3653800	4006700	3667600	3720800	3241000	3219500	1.03915	0.0554055	0.642716	Pden_4805	tr|A1BBH2|A1BBH2_PARDP Phenylacetic acid catabolic family protein OS=Paracoccus denitrificans (strain Pd 1222) OX=318586 GN=Pden_4805 PE=4 SV=1	5	5	5		1	5	5	5	2	2	2	2	3	3	4	3	2	2	2	2	3	3	4	3	2	2	2	2	3	3	4	3	20.4	20.4	20.4
tr|A1B5W3|A1B5W3_PARDP	tr|A1B5W3|A1B5W3_PARDP	0	6755900	0	0	5299000	0	0	6012700	0.597249	-0.743596	0.645618	Pden_2823	tr|A1B5W3|A1B5W3_PARDP 2-nitropropane dioxygenase, NPD OS=Paracoccus denitrificans (strain Pd 1222) OX=318586 GN=Pden_2823 PE=4 SV=1	4	4	4		1	4	4	4	0	3	3	1	2	1	2	3	0	3	3	1	2	1	2	3	0	3	3	1	2	1	2	3	18.6	18.6	18.6
sp|A1AZL6|SYA_PARDP	sp|A1AZL6|SYA_PARDP	41800000	37980000	35782000	30795000	35051000	34227000	37266000	35061000	1.03356	0.0476195	0.648555	alaS	sp|A1AZL6|SYA_PARDP Alanine--tRNA ligase OS=Paracoccus denitrificans (strain Pd 1222) OX=318586 GN=alaS PE=3 SV=1	45	45	45		1	45	45	45	26	37	30	30	31	34	32	32	26	37	30	30	31	34	32	32	26	37	30	30	31	34	32	32	59.4	59.4	59.4
tr|A1B010|A1B010_PARDP	tr|A1B010|A1B010_PARDP	53537000	74899000	72143000	100030000	75069000	72375000	62665000	70882000	1.06982	0.0973643	0.650689	nusG	tr|A1B010|A1B010_PARDP Transcription termination/antitermination protein NusG OS=Paracoccus denitrificans (strain Pd 1222) OX=318586 GN=nusG PE=3 SV=1	13	13	13		1	13	13	13	7	8	9	8	10	10	10	10	7	8	9	8	10	10	10	10	7	8	9	8	10	10	10	10	79.3	79.3	79.3
tr|A1B815|A1B815_PARDP	tr|A1B815|A1B815_PARDP	0	3391300	3201100	2638500	2794500	2595300	3069700	2359600	0.853204	-0.229037	0.651582	Pden_3591	tr|A1B815|A1B815_PARDP Addiction module antitoxin, RelB/DinJ family OS=Paracoccus denitrificans (strain Pd 1222) OX=318586 GN=Pden_3591 PE=3 SV=1	2	2	2		1	2	2	2	1	2	1	2	2	2	1	2	1	2	1	2	2	2	1	2	1	2	1	2	2	2	1	2	30.9	30.9	30.9
tr|A1AZ60|A1AZ60_PARDP	tr|A1AZ60|A1AZ60_PARDP	69591000	69455000	70097000	74436000	73498000	69820000	68027000	69039000	1.0114	0.0163467	0.651888	leuB	tr|A1AZ60|A1AZ60_PARDP 3-isopropylmalate dehydrogenase OS=Paracoccus denitrificans (strain Pd 1222) OX=318586 GN=leuB PE=3 SV=1	21	21	21		1	21	21	21	15	15	14	16	15	14	15	16	15	15	14	16	15	14	15	16	15	15	14	16	15	14	15	16	72.9	72.9	72.9
tr|A1B2W9|A1B2W9_PARDP	tr|A1B2W9|A1B2W9_PARDP	55956000	38311000	39039000	54923000	37099000	52371000	45339000	42388000	1.06226	0.0871347	0.653742	Pden_1766	tr|A1B2W9|A1B2W9_PARDP Nucleoside-binding protein OS=Paracoccus denitrificans (strain Pd 1222) OX=318586 GN=Pden_1766 PE=4 SV=1	15	15	15		1	15	15	15	9	8	7	7	10	9	9	8	9	8	7	7	10	9	9	8	9	8	7	7	10	9	9	8	70.1	70.1	70.1
tr|A1B2N0|A1B2N0_PARDP	tr|A1B2N0|A1B2N0_PARDP	0	3408900	4739700	0	6986000	2509000	2236300	0	0.694603	-0.525739	0.65407	Pden_1677	tr|A1B2N0|A1B2N0_PARDP Xylose isomerase domain protein TIM barrel OS=Paracoccus denitrificans (strain Pd 1222) OX=318586 GN=Pden_1677 PE=4 SV=1	5	5	5		1	5	5	5	1	4	2	1	2	3	3	1	1	4	2	1	2	3	3	1	1	4	2	1	2	3	3	1	29.3	29.3	29.3
tr|A1AY62|A1AY62_PARDP	tr|A1AY62|A1AY62_PARDP	54735000	48758000	47678000	46007000	50066000	52609000	48065000	50450000	0.980059	-0.02906	0.658201	Pden_0089	tr|A1AY62|A1AY62_PARDP DUF4910 domain-containing protein OS=Paracoccus denitrificans (strain Pd 1222) OX=318586 GN=Pden_0089 PE=4 SV=1	23	23	23		1	23	23	23	13	17	21	17	19	19	18	19	13	17	21	17	19	19	18	19	13	17	21	17	19	19	18	19	62.5	62.5	62.5
tr|A1B4J2|A1B4J2_PARDP	tr|A1B4J2|A1B4J2_PARDP	24972000	21772000	23501000	19792000	24622000	21537000	24008000	22357000	0.97312	-0.0393097	0.658557	gcvP	tr|A1B4J2|A1B4J2_PARDP Glycine dehydrogenase (decarboxylating) OS=Paracoccus denitrificans (strain Pd 1222) OX=318586 GN=gcvP PE=3 SV=1	20	20	20		1	20	20	20	15	11	16	12	12	10	13	12	15	11	16	12	12	10	13	12	15	11	16	12	12	10	13	12	33.8	33.8	33.8
tr|A1AZ38|A1AZ38_PARDP	tr|A1AZ38|A1AZ38_PARDP	6808200	9088900	7368200	9394100	7799500	7251700	6665600	9350500	1.05125	0.0721014	0.659101	era	tr|A1AZ38|A1AZ38_PARDP GTPase Era OS=Paracoccus denitrificans (strain Pd 1222) OX=318586 GN=era PE=3 SV=1	4	4	4		1	4	4	4	2	2	3	3	3	2	2	3	2	2	3	3	3	2	2	3	2	2	3	3	3	2	2	3	15.2	15.2	15.2
tr|A1B4G1|A1B4G1_PARDP	tr|A1B4G1|A1B4G1_PARDP	0	0	887390	1138000	0	1235400	0	0	1.63946	0.713221	0.661003	Pden_2314	tr|A1B4G1|A1B4G1_PARDP ABC-type transport auxiliary lipoprotein component domain-containing protein OS=Paracoccus denitrificans (strain Pd 1222) OX=318586 GN=Pden_2314 PE=4 SV=1	3	3	3		1	3	3	3	1	1	2	2	2	2	1	1	1	1	2	2	2	2	1	1	1	1	2	2	2	2	1	1	19.7	19.7	19.7
tr|A1B3L5|A1B3L5_PARDP	tr|A1B3L5|A1B3L5_PARDP	3716500	3656500	0	3852200	4738700	0	0	3642900	1.33927	0.421444	0.662951	Pden_2017	tr|A1B3L5|A1B3L5_PARDP ABC transporter related protein OS=Paracoccus denitrificans (strain Pd 1222) OX=318586 GN=Pden_2017 PE=4 SV=1	3	3	3		1	3	3	3	3	3	1	2	2	1	1	3	3	3	1	2	2	1	1	3	3	3	1	2	2	1	1	3	18.3	18.3	18.3
tr|A1BAN0|A1BAN0_PARDP	tr|A1BAN0|A1BAN0_PARDP	6989300	5034200	5538200	6019000	6178400	5180400	5526400	5830100	1.0381	0.0539422	0.665325	Pden_4510	tr|A1BAN0|A1BAN0_PARDP 2-octaprenylphenol hydroxylase OS=Paracoccus denitrificans (strain Pd 1222) OX=318586 GN=Pden_4510 PE=4 SV=1	10	10	10		1	10	10	10	4	5	4	3	8	6	7	5	4	5	4	3	8	6	7	5	4	5	4	3	8	6	7	5	22.7	22.7	22.7
sp|A1B9E9|RL25_PARDP	sp|A1B9E9|RL25_PARDP	159210000	163050000	185330000	205990000	173880000	182590000	163740000	171970000	1.03092	0.0439279	0.668036	rplY	sp|A1B9E9|RL25_PARDP Large ribosomal subunit protein bL25 OS=Paracoccus denitrificans (strain Pd 1222) OX=318586 GN=rplY PE=3 SV=1	13	13	12		1	13	13	12	10	9	11	11	12	11	12	11	10	9	11	11	12	11	12	11	10	9	11	11	12	11	12	11	61.5	61.5	61.1
sp|A1B3B3|SYY_PARDP	sp|A1B3B3|SYY_PARDP	18088000	18827000	19044000	15018000	15543000	19209000	17669000	16340000	1.03223	0.0457611	0.668553	tyrS	sp|A1B3B3|SYY_PARDP Tyrosine--tRNA ligase OS=Paracoccus denitrificans (strain Pd 1222) OX=318586 GN=tyrS PE=3 SV=1	13	13	13		1	13	13	13	7	9	7	5	7	9	6	7	7	9	7	5	7	9	6	7	7	9	7	5	7	9	6	7	44.7	44.7	44.7
tr|A1AZV9|A1AZV9_PARDP	tr|A1AZV9|A1AZV9_PARDP	0	0	3912000	0	3074600	0	3216500	0	0.621831	-0.685406	0.671616	Pden_0691	tr|A1AZV9|A1AZV9_PARDP chorismate mutase OS=Paracoccus denitrificans (strain Pd 1222) OX=318586 GN=Pden_0691 PE=4 SV=1	2	2	2		1	2	2	2	0	1	2	1	2	1	2	1	0	1	2	1	2	1	2	1	0	1	2	1	2	1	2	1	23.8	23.8	23.8
tr|A1B392|A1B392_PARDP	tr|A1B392|A1B392_PARDP	5086500	7523100	7304900	6935500	7388700	6626800	7958000	6092100	0.956687	-0.0638808	0.676828	tgt	tr|A1B392|A1B392_PARDP Queuine tRNA-ribosyltransferase OS=Paracoccus denitrificans (strain Pd 1222) OX=318586 GN=tgt PE=3 SV=1	6	6	6		1	6	6	6	3	3	3	4	4	3	5	5	3	3	3	4	4	3	5	5	3	3	3	4	4	3	5	5	20	20	20
tr|A1AZV4|A1AZV4_PARDP	tr|A1AZV4|A1AZV4_PARDP	14952000	13651000	12792000	16752000	12432000	16346000	15925000	15619000	0.963944	-0.0529795	0.677009	tolB	tr|A1AZV4|A1AZV4_PARDP Tol-Pal system protein TolB OS=Paracoccus denitrificans (strain Pd 1222) OX=318586 GN=tolB PE=3 SV=1	18	18	18		1	18	18	18	8	11	12	13	12	12	11	11	8	11	12	13	12	12	11	11	8	11	12	13	12	12	11	11	53.6	53.6	53.6
tr|A1B997|A1B997_PARDP	tr|A1B997|A1B997_PARDP	27778000	28029000	28128000	28251000	29260000	27585000	27334000	27093000	1.00821	0.011802	0.677211	bipA	tr|A1B997|A1B997_PARDP 50S ribosomal subunit assembly factor BipA OS=Paracoccus denitrificans (strain Pd 1222) OX=318586 GN=bipA PE=3 SV=1	20	20	20		1	20	20	20	11	13	18	10	16	14	14	12	11	13	18	10	16	14	14	12	11	13	18	10	16	14	14	12	40.1	40.1	40.1
tr|A1AYU2|A1AYU2_PARDP	tr|A1AYU2|A1AYU2_PARDP	13493000	15681000	14537000	17129000	13021000	14120000	15587000	16264000	1.03133	0.0445008	0.680468	Pden_0322	tr|A1AYU2|A1AYU2_PARDP Allophanate hydrolase subunit 2 OS=Paracoccus denitrificans (strain Pd 1222) OX=318586 GN=Pden_0322 PE=4 SV=1	9	9	9		1	9	9	9	5	7	4	5	7	6	6	5	5	7	4	5	7	6	6	5	5	7	4	5	7	6	6	5	24.3	24.3	24.3
sp|A1B9D2|ENO_PARDP	sp|A1B9D2|ENO_PARDP	120660000	100440000	91159000	89032000	96809000	102830000	114480000	101450000	0.965642	-0.0504392	0.681069	eno	sp|A1B9D2|ENO_PARDP Enolase OS=Paracoccus denitrificans (strain Pd 1222) OX=318586 GN=eno PE=3 SV=1	20	20	20		1	20	20	20	14	16	18	17	19	17	18	15	14	16	18	17	19	17	18	15	14	16	18	17	19	17	18	15	63.8	63.8	63.8
tr|A1B908|A1B908_PARDP	tr|A1B908|A1B908_PARDP	0	3690400	0	4514000	4277800	2500700	4113400	0	0.753257	-0.408786	0.681106	gmk	tr|A1B908|A1B908_PARDP Guanylate kinase OS=Paracoccus denitrificans (strain Pd 1222) OX=318586 GN=gmk PE=3 SV=1	5	5	5		1	5	5	5	1	3	2	3	2	3	2	0	1	3	2	3	2	3	2	0	1	3	2	3	2	3	2	0	29.2	29.2	29.2
tr|A1B472|A1B472_PARDP	tr|A1B472|A1B472_PARDP	10250000	17884000	17501000	14752000	15119000	15907000	16158000	16418000	0.949451	-0.0748341	0.681183	Pden_2224	tr|A1B472|A1B472_PARDP Malate dehydrogenase (Oxaloacetate-decarboxylating) (NADP(+))., Phosphate acetyltransferase OS=Paracoccus denitrificans (strain Pd 1222) OX=318586 GN=Pden_2224 PE=3 SV=1	22	22	22		1	22	22	22	7	13	12	10	17	15	15	15	7	13	12	10	17	15	15	15	7	13	12	10	17	15	15	15	41.4	41.4	41.4
tr|A1B6C3|A1B6C3_PARDP	tr|A1B6C3|A1B6C3_PARDP	0	0	0	6965600	0	3538400	0	0	1.96857	0.97715	0.681365	Pden_2984	tr|A1B6C3|A1B6C3_PARDP Methyltransferase type 11 OS=Paracoccus denitrificans (strain Pd 1222) OX=318586 GN=Pden_2984 PE=4 SV=1	3	3	3		1	3	3	3	1	0	1	2	1	2	1	1	1	0	1	2	1	2	1	1	1	0	1	2	1	2	1	1	19.4	19.4	19.4
tr|A1B566|A1B566_PARDP	tr|A1B566|A1B566_PARDP	7860100	6218000	6257100	5913000	6103500	6610800	6301000	6433500	1.03141	0.0446209	0.685562	Pden_2573	tr|A1B566|A1B566_PARDP Hsp33 protein OS=Paracoccus denitrificans (strain Pd 1222) OX=318586 GN=Pden_2573 PE=4 SV=1	8	8	8		1	8	8	8	5	3	3	5	5	4	4	2	5	3	3	5	5	4	4	2	5	3	3	5	5	4	4	2	32.8	32.8	32.8
tr|A1BA50|A1BA50_PARDP	tr|A1BA50|A1BA50_PARDP	8126700	0	6640700	8730300	4742600	7287200	8574500	6657500	0.861928	-0.214361	0.685906	Pden_4330	tr|A1BA50|A1BA50_PARDP Phosphate ABC transporter substrate-binding protein, PhoT family OS=Paracoccus denitrificans (strain Pd 1222) OX=318586 GN=Pden_4330 PE=4 SV=1	4	4	4		1	4	4	4	2	1	2	2	3	4	4	2	2	1	2	2	3	4	4	2	2	1	2	2	3	4	4	2	20.8	20.8	20.8
tr|A1B861|A1B861_PARDP	tr|A1B861|A1B861_PARDP	0	2144500	0	0	0	1105400	0	0	1.94002	0.956073	0.686578	Pden_3638	tr|A1B861|A1B861_PARDP Appr-1-p processing domain protein OS=Paracoccus denitrificans (strain Pd 1222) OX=318586 GN=Pden_3638 PE=4 SV=1	5	5	5		1	5	5	5	2	2	2	1	2	3	1	1	2	2	2	1	2	3	1	1	2	2	2	1	2	3	1	1	37.3	37.3	37.3
tr|A1B951|A1B951_PARDP	tr|A1B951|A1B951_PARDP	3209400	2423000	2120300	0	1913300	1971700	0	2399700	1.23358	0.302855	0.688528	Pden_3979	tr|A1B951|A1B951_PARDP Enoyl-CoA hydratase OS=Paracoccus denitrificans (strain Pd 1222) OX=318586 GN=Pden_3979 PE=3 SV=1	4	4	4		1	4	4	4	3	2	3	1	3	3	1	2	3	2	3	1	3	3	1	2	3	2	3	1	3	3	1	2	21.9	21.9	21.9
tr|A1AZF7|A1AZF7_PARDP	tr|A1AZF7|A1AZF7_PARDP	11617000	9739500	9847600	6665800	9318500	9527900	10335000	10548000	0.953196	-0.0691554	0.689644	Pden_0539	tr|A1AZF7|A1AZF7_PARDP Signal transduction histidine kinase regulating citrate/malate metabolism OS=Paracoccus denitrificans (strain Pd 1222) OX=318586 GN=Pden_0539 PE=4 SV=1	4	4	4		1	4	4	4	3	2	3	3	3	4	3	3	3	2	3	3	3	4	3	3	3	2	3	3	3	4	3	3	28.1	28.1	28.1
tr|A1B3K3|A1B3K3_PARDP	tr|A1B3K3|A1B3K3_PARDP	2893200	4596800	5498400	5247100	4463900	5801100	4732300	4378700	0.941139	-0.087521	0.690117	Pden_2005	tr|A1B3K3|A1B3K3_PARDP AMP-dependent synthetase and ligase OS=Paracoccus denitrificans (strain Pd 1222) OX=318586 GN=Pden_2005 PE=4 SV=1	8	8	8		1	8	8	8	4	5	5	2	4	2	6	5	4	5	5	2	4	2	6	5	4	5	5	2	4	2	6	5	14	14	14
tr|A1B560|A1B560_PARDP	tr|A1B560|A1B560_PARDP	5206600	0	4780300	6339100	0	4358700	4880200	4089600	1.22489	0.292657	0.691413	Pden_2567	tr|A1B560|A1B560_PARDP Periplasmic binding protein OS=Paracoccus denitrificans (strain Pd 1222) OX=318586 GN=Pden_2567 PE=4 SV=1	4	4	4		1	4	4	4	2	1	3	2	1	3	2	3	2	1	3	2	1	3	2	3	2	1	3	2	1	3	2	3	16.2	16.2	16.2
tr|A1B5H1|A1B5H1_PARDP	tr|A1B5H1|A1B5H1_PARDP	3617200	3225100	2444200	2692700	2911400	3095600	3286000	3153600	0.962448	-0.0552201	0.695564	Pden_2678	tr|A1B5H1|A1B5H1_PARDP DUF490 domain-containing protein OS=Paracoccus denitrificans (strain Pd 1222) OX=318586 GN=Pden_2678 PE=4 SV=1	20	20	20		1	20	20	20	6	7	8	7	11	10	14	10	6	7	8	7	11	10	14	10	6	7	8	7	11	10	14	10	17.9	17.9	17.9
tr|A1B067|A1B067_PARDP	tr|A1B067|A1B067_PARDP	8098800	11107000	9000800	9835600	11445000	8338800	8973700	7567800	1.04726	0.066626	0.699101	Pden_0799	tr|A1B067|A1B067_PARDP Citrate (Pro-3S)-lyase OS=Paracoccus denitrificans (strain Pd 1222) OX=318586 GN=Pden_0799 PE=3 SV=1	8	8	8		1	8	8	8	2	3	4	5	5	4	6	5	2	3	4	5	5	4	6	5	2	3	4	5	5	4	6	5	31.7	31.7	31.7
tr|A1B934|A1B934_PARDP	tr|A1B934|A1B934_PARDP	8434500	8373500	7426700	6612100	7018800	7903200	7632300	7511800	1.02597	0.0369831	0.699521	coaBC	tr|A1B934|A1B934_PARDP Coenzyme A biosynthesis bifunctional protein CoaBC OS=Paracoccus denitrificans (strain Pd 1222) OX=318586 GN=coaBC PE=3 SV=1	13	13	13		1	13	13	13	7	9	10	8	12	11	10	10	7	9	10	8	12	11	10	10	7	9	10	8	12	11	10	10	48.6	48.6	48.6
sp|A1B374|METK_PARDP	sp|A1B374|METK_PARDP	33902000	35361000	28055000	27783000	28609000	30818000	30432000	31790000	1.02838	0.0403689	0.700043	metK	sp|A1B374|METK_PARDP S-adenosylmethionine synthase OS=Paracoccus denitrificans (strain Pd 1222) OX=318586 GN=metK PE=3 SV=1	12	12	12		1	12	12	12	6	10	8	8	8	6	7	8	6	10	8	8	8	6	7	8	6	10	8	8	8	6	7	8	29.4	29.4	29.4
tr|A1B321|A1B321_PARDP	tr|A1B321|A1B321_PARDP	2623400	0	3476900	5397100	3659100	2944500	0	2660800	1.24103	0.311538	0.700541	Pden_1818	tr|A1B321|A1B321_PARDP Aminotransferase OS=Paracoccus denitrificans (strain Pd 1222) OX=318586 GN=Pden_1818 PE=3 SV=1	6	6	6		1	6	6	6	2	0	3	4	2	2	2	3	2	0	3	4	2	2	2	3	2	0	3	4	2	2	2	3	20.1	20.1	20.1
tr|A1B3B6|A1B3B6_PARDP	tr|A1B3B6|A1B3B6_PARDP	45204000	38779000	37491000	40814000	29959000	44978000	50332000	44776000	0.954383	-0.0673603	0.701221	Pden_1916	tr|A1B3B6|A1B3B6_PARDP Peptidyl-prolyl cis-trans isomerase OS=Paracoccus denitrificans (strain Pd 1222) OX=318586 GN=Pden_1916 PE=3 SV=1	9	9	9		1	9	9	9	5	6	6	7	6	5	6	6	5	6	6	7	6	5	6	6	5	6	6	7	6	5	6	6	45.7	45.7	45.7
tr|A1B586|A1B586_PARDP	tr|A1B586|A1B586_PARDP	3511700	2851000	3219800	2665800	4070000	3452500	0	3169500	1.14556	0.19605	0.701755	Pden_2593	tr|A1B586|A1B586_PARDP YlxR domain-containing protein OS=Paracoccus denitrificans (strain Pd 1222) OX=318586 GN=Pden_2593 PE=4 SV=1	5	5	5		1	5	5	5	3	2	3	2	3	3	2	3	3	2	3	2	3	3	2	3	3	2	3	2	3	3	2	3	29.1	29.1	29.1
tr|A1B680|A1B680_PARDP	tr|A1B680|A1B680_PARDP	4906500	4183000	0	0	4228600	0	3437900	4086800	0.773357	-0.370793	0.702009	Pden_2940	tr|A1B680|A1B680_PARDP Transcriptional regulator, TetR family OS=Paracoccus denitrificans (strain Pd 1222) OX=318586 GN=Pden_2940 PE=4 SV=1	2	2	2		1	2	2	2	2	2	1	1	2	1	2	2	2	2	1	1	2	1	2	2	2	2	1	1	2	1	2	2	11.7	11.7	11.7
sp|A1AZB7|ASSY_PARDP	sp|A1AZB7|ASSY_PARDP	62212000	56758000	61968000	66734000	61983000	64958000	57689000	67801000	0.981147	-0.0274583	0.702821	argG	sp|A1AZB7|ASSY_PARDP Argininosuccinate synthase OS=Paracoccus denitrificans (strain Pd 1222) OX=318586 GN=argG PE=3 SV=1	24	24	24		1	24	24	24	20	19	16	18	20	18	19	17	20	19	16	18	20	18	19	17	20	19	16	18	20	18	19	17	57.4	57.4	57.4
tr|A1B0M5|A1B0M5_PARDP	tr|A1B0M5|A1B0M5_PARDP	5769200	4172000	3596100	3354800	3193100	4353700	4581600	3749200	1.0639	0.0893558	0.703147	Pden_0958	tr|A1B0M5|A1B0M5_PARDP Poly(R)-hydroxyalkanoic acid synthase, class I OS=Paracoccus denitrificans (strain Pd 1222) OX=318586 GN=Pden_0958 PE=4 SV=1	14	14	14		1	14	14	14	7	7	10	6	7	8	6	7	7	7	10	6	7	8	6	7	7	7	10	6	7	8	6	7	22	22	22
sp|A1B843|APT_PARDP	sp|A1B843|APT_PARDP	6394200	6702900	8702900	6124400	8496300	6299100	6780900	4821900	1.05781	0.0810867	0.7049	apt	sp|A1B843|APT_PARDP Adenine phosphoribosyltransferase OS=Paracoccus denitrificans (strain Pd 1222) OX=318586 GN=apt PE=3 SV=1	7	7	7		1	7	7	7	3	3	3	4	4	3	5	2	3	3	3	4	4	3	5	2	3	3	3	4	4	3	5	2	55.6	55.6	55.6
tr|A1AY13|A1AY13_PARDP	tr|A1AY13|A1AY13_PARDP	2462600	1976100	2169500	2796500	2742500	1664000	3272200	2343800	0.938359	-0.0917886	0.705177	Pden_0040	tr|A1AY13|A1AY13_PARDP Thiamine biosynthesis protein ThiS OS=Paracoccus denitrificans (strain Pd 1222) OX=318586 GN=Pden_0040 PE=4 SV=1	1	1	1		1	1	1	1	1	1	1	1	1	1	1	1	1	1	1	1	1	1	1	1	1	1	1	1	1	1	1	1	30.8	30.8	30.8
tr|A1BAB1|A1BAB1_PARDP	tr|A1BAB1|A1BAB1_PARDP	0	19031000	20390000	21306000	20782000	15597000	16913000	16031000	0.876001	-0.190996	0.705586	Pden_4391	tr|A1BAB1|A1BAB1_PARDP Carbohydrate ABC transporter ATP-binding protein, CUT1 family OS=Paracoccus denitrificans (strain Pd 1222) OX=318586 GN=Pden_4391 PE=3 SV=1	9	9	9		1	9	9	9	3	6	6	4	6	6	6	6	3	6	6	4	6	6	6	6	3	6	6	4	6	6	6	6	43.9	43.9	43.9
tr|A1B3X6|A1B3X6_PARDP	tr|A1B3X6|A1B3X6_PARDP	6525700	4102600	0	5182300	5174800	4547800	4109500	4337300	0.870177	-0.200619	0.705734	Pden_2128	tr|A1B3X6|A1B3X6_PARDP SnoaL-like domain-containing protein OS=Paracoccus denitrificans (strain Pd 1222) OX=318586 GN=Pden_2128 PE=4 SV=1	4	4	4		1	4	4	4	3	3	1	2	2	3	2	3	3	3	1	2	2	3	2	3	3	3	1	2	2	3	2	3	39.8	39.8	39.8
sp|A1B966|RRF_PARDP	sp|A1B966|RRF_PARDP	24844000	24787000	23678000	28184000	25778000	24886000	26944000	25604000	0.983345	-0.0242305	0.706387	frr	sp|A1B966|RRF_PARDP Ribosome-recycling factor OS=Paracoccus denitrificans (strain Pd 1222) OX=318586 GN=frr PE=3 SV=1	10	10	10		1	10	10	10	3	5	5	4	8	8	7	7	3	5	5	4	8	8	7	7	3	5	5	4	8	8	7	7	76.5	76.5	76.5
tr|A1BA28|A1BA28_PARDP	tr|A1BA28|A1BA28_PARDP	27132000	21601000	20743000	24617000	17458000	22408000	25655000	24851000	1.04117	0.0582115	0.707123	Pden_4308	tr|A1BA28|A1BA28_PARDP Lipoprotein, YaeC family OS=Paracoccus denitrificans (strain Pd 1222) OX=318586 GN=Pden_4308 PE=3 SV=1	10	10	10		1	10	10	10	7	5	7	9	8	6	7	7	7	5	7	9	8	6	7	7	7	5	7	9	8	6	7	7	40.9	40.9	40.9
tr|A1BBH8|A1BBH8_PARDP	tr|A1BBH8|A1BBH8_PARDP	5.8078e+06	4.36092e+06	5.78952e+06	4.74073e+06	8.79649e+06	1.05365e+07	8.61628e+06	8.69078e+06	0.950027	-0.0739588	0.000622465	Pden_4811	tr|A1BBH8|A1BBH8_PARDP 3-oxoadipyl-CoA thiolase OS=Paracoccus denitrificans (strain Pd 1222) OX=318586 GN=Pden_4811 PE=3 SV=1	8	8	8		1	8	8	8	6	7	7	4	7	6	6	6	6	7	7	4	7	6	6	6	6	7	7	4	7	6	6	6	27.9	27.9	27.9
sp|A1B8E0|SYE2_PARDP	sp|A1B8E0|SYE2_PARDP	17582000	17680000	19649000	19864000	20384000	18228000	19030000	18373000	0.983687	-0.0237281	0.708255	gltX2	sp|A1B8E0|SYE2_PARDP Glutamate--tRNA ligase 2 OS=Paracoccus denitrificans (strain Pd 1222) OX=318586 GN=gltX2 PE=3 SV=1	18	18	18		1	18	18	18	11	15	17	14	14	14	14	13	11	15	17	14	14	14	14	13	11	15	17	14	14	14	14	13	51.7	51.7	51.7
tr|A1BA18|A1BA18_PARDP	tr|A1BA18|A1BA18_PARDP	26930000	20642000	21646000	19418000	21439000	22379000	22046000	20012000	1.03214	0.0456378	0.713335	metZ	tr|A1BA18|A1BA18_PARDP O-succinylhomoserine sulfhydrylase OS=Paracoccus denitrificans (strain Pd 1222) OX=318586 GN=metZ PE=3 SV=1	14	14	14		1	14	14	14	8	9	13	10	12	11	8	8	8	9	13	10	12	11	8	8	8	9	13	10	12	11	8	8	48.7	48.7	48.7
tr|A1B6A0|A1B6A0_PARDP	tr|A1B6A0|A1B6A0_PARDP	1821100	2654400	2331100	2962000	2445200	2339800	2136900	2444000	1.043	0.0607342	0.715021	Pden_2960	tr|A1B6A0|A1B6A0_PARDP 5-deoxynucleotidase OS=Paracoccus denitrificans (strain Pd 1222) OX=318586 GN=Pden_2960 PE=4 SV=1	6	6	6		1	6	6	6	2	3	2	3	2	2	3	4	2	3	2	3	2	2	3	4	2	3	2	3	2	2	3	4	16.8	16.8	16.8
tr|A1B6A4|A1B6A4_PARDP	tr|A1B6A4|A1B6A4_PARDP	18522000	17720000	19114000	19374000	18939000	18960000	18232000	17904000	1.00939	0.0134801	0.71503	Pden_2964	tr|A1B6A4|A1B6A4_PARDP Two component, sigma54 specific, transcriptional regulator, Fis family OS=Paracoccus denitrificans (strain Pd 1222) OX=318586 GN=Pden_2964 PE=4 SV=1	20	20	20		1	20	20	20	12	13	14	13	11	14	15	13	12	13	14	13	11	14	15	13	12	13	14	13	11	14	15	13	52.4	52.4	52.4
tr|A1B446|A1B446_PARDP	tr|A1B446|A1B446_PARDP	6992100	7009700	5739900	9074200	9388600	7293100	7174700	6399400	0.952409	-0.0703467	0.715424	proC	tr|A1B446|A1B446_PARDP Pyrroline-5-carboxylate reductase OS=Paracoccus denitrificans (strain Pd 1222) OX=318586 GN=proC PE=3 SV=1	7	7	7		1	7	7	7	2	4	3	2	4	4	5	4	2	4	3	2	4	4	5	4	2	4	3	2	4	4	5	4	36.3	36.3	36.3
tr|A1BAV5|A1BAV5_PARDP	tr|A1BAV5|A1BAV5_PARDP	592320000	376620000	379750000	392100000	412650000	414240000	417660000	413170000	1.05011	0.0705418	0.718814	groES	tr|A1BAV5|A1BAV5_PARDP Co-chaperonin GroES OS=Paracoccus denitrificans (strain Pd 1222) OX=318586 GN=groES PE=3 SV=1	11	11	11		1	11	11	11	7	9	9	11	7	10	7	10	7	9	9	11	7	10	7	10	7	9	9	11	7	10	7	10	85.3	85.3	85.3
tr|A1B4B1|A1B4B1_PARDP	tr|A1B4B1|A1B4B1_PARDP	11714000	11381000	14000000	16074000	15470000	12455000	10749000	12273000	1.04361	0.0615881	0.71951	Pden_2263	tr|A1B4B1|A1B4B1_PARDP DNA-binding protein OS=Paracoccus denitrificans (strain Pd 1222) OX=318586 GN=Pden_2263 PE=4 SV=1	10	10	10		1	10	10	10	7	6	8	8	7	6	6	7	7	6	8	8	7	6	6	7	7	6	8	8	7	6	6	7	57.3	57.3	57.3
tr|A1B351|A1B351_PARDP	tr|A1B351|A1B351_PARDP	1287900	0	0	0	0	0	725080	0	1.77622	0.828808	0.719854	Pden_1848	tr|A1B351|A1B351_PARDP cytochrome-c oxidase OS=Paracoccus denitrificans (strain Pd 1222) OX=318586 GN=Pden_1848 PE=3 SV=1	1	1	1		1	1	1	1	1	1	1	0	0	0	1	1	1	1	1	0	0	0	1	1	1	1	1	0	0	0	1	1	3.5	3.5	3.5
tr|A1B735|A1B735_PARDP	tr|A1B735|A1B735_PARDP	0	3365300	4411700	2990800	4382000	0	0	4069600	1.27405	0.349427	0.721525	Pden_3248	tr|A1B735|A1B735_PARDP Regulatory protein, IclR OS=Paracoccus denitrificans (strain Pd 1222) OX=318586 GN=Pden_3248 PE=4 SV=1	4	4	4		1	4	4	4	1	2	2	3	3	2	0	2	1	2	2	3	3	2	0	2	1	2	2	3	3	2	0	2	18.4	18.4	18.4
sp|A1B052|RPOA_PARDP	sp|A1B052|RPOA_PARDP	146600000	160950000	170910000	169540000	169780000	166420000	163240000	157910000	0.985776	-0.0206679	0.721592	rpoA	sp|A1B052|RPOA_PARDP DNA-directed RNA polymerase subunit alpha OS=Paracoccus denitrificans (strain Pd 1222) OX=318586 GN=rpoA PE=3 SV=1	25	25	25		1	25	25	25	14	16	18	18	18	16	17	17	14	16	18	18	18	16	17	17	14	16	18	18	18	16	17	17	67.8	67.8	67.8
tr|A1B4I8|A1B4I8_PARDP	tr|A1B4I8|A1B4I8_PARDP	2352100	1352200	1485600	1601000	1663500	1358600	1891900	1496600	1.05932	0.0831434	0.722855	Pden_2341	tr|A1B4I8|A1B4I8_PARDP Molybdopterin synthase subunit MoaD OS=Paracoccus denitrificans (strain Pd 1222) OX=318586 GN=Pden_2341 PE=4 SV=1	3	3	3		1	3	3	3	3	2	2	2	3	2	2	2	3	2	2	2	3	2	2	2	3	2	2	2	3	2	2	2	48.2	48.2	48.2
tr|A1B0L9|A1B0L9_PARDP	tr|A1B0L9|A1B0L9_PARDP	0	0	2047000	2512600	2389400	0	1664100	1755800	0.784879	-0.349457	0.722977	Pden_0952	tr|A1B0L9|A1B0L9_PARDP DSBA oxidoreductase OS=Paracoccus denitrificans (strain Pd 1222) OX=318586 GN=Pden_0952 PE=4 SV=1	7	7	7		1	7	7	7	2	2	3	2	4	2	2	3	2	2	3	2	4	2	2	3	2	2	3	2	4	2	2	3	41.1	41.1	41.1
tr|A1B925|A1B925_PARDP	tr|A1B925|A1B925_PARDP	12691000	16139000	15944000	18936000	16287000	13708000	14567000	16926000	1.03614	0.051215	0.723096	trpS	tr|A1B925|A1B925_PARDP Tryptophan--tRNA ligase OS=Paracoccus denitrificans (strain Pd 1222) OX=318586 GN=trpS PE=3 SV=1	14	14	14		1	14	14	14	8	10	8	9	9	11	10	8	8	10	8	9	9	11	10	8	8	10	8	9	9	11	10	8	49	49	49
tr|A1BAB0|A1BAB0_PARDP	tr|A1BAB0|A1BAB0_PARDP	2794500	0	0	0	0	0	4921200	0	0.567849	-0.81642	0.723259	Pden_4390	tr|A1BAB0|A1BAB0_PARDP Carbohydrate ABC transporter membrane protein 1, CUT1 family OS=Paracoccus denitrificans (strain Pd 1222) OX=318586 GN=Pden_4390 PE=3 SV=1	1	1	1		1	1	1	1	1	1	1	1	1	1	1	1	1	1	1	1	1	1	1	1	1	1	1	1	1	1	1	1	3.7	3.7	3.7
tr|A1B5H8|A1B5H8_PARDP	tr|A1B5H8|A1B5H8_PARDP	3828200	4300900	4597800	6102600	4701700	5229400	4795800	4864700	0.961101	-0.0572405	0.728598	Pden_2685	tr|A1B5H8|A1B5H8_PARDP Short chain enoyl-CoA hydratase / Enoyl-CoA hydratase OS=Paracoccus denitrificans (strain Pd 1222) OX=318586 GN=Pden_2685 PE=4 SV=1	7	7	7		1	7	7	7	4	4	2	3	4	3	3	4	4	4	2	3	4	3	3	4	4	4	2	3	4	3	3	4	52.9	52.9	52.9
tr|A1B524|A1B524_PARDP	tr|A1B524|A1B524_PARDP	45514000	40314000	37822000	32983000	38415000	37509000	37858000	38867000	1.0261	0.0371701	0.729096	Pden_2531	tr|A1B524|A1B524_PARDP Cobalamin biosynthesis protein CobW OS=Paracoccus denitrificans (strain Pd 1222) OX=318586 GN=Pden_2531 PE=3 SV=1	12	12	12		1	12	12	12	7	10	9	7	9	8	8	9	7	10	9	7	9	8	8	9	7	10	9	7	9	8	8	9	43	43	43
sp|A1B034|RL16_PARDP	sp|A1B034|RL16_PARDP	95280000	87945000	76942000	57113000	75668000	85302000	85741000	83433000	0.961035	-0.0573388	0.731015	rplP	sp|A1B034|RL16_PARDP Large ribosomal subunit protein uL16 OS=Paracoccus denitrificans (strain Pd 1222) OX=318586 GN=rplP PE=3 SV=1	8	8	8		1	8	8	8	6	6	7	7	6	6	7	6	6	6	7	7	6	6	7	6	6	6	7	7	6	6	7	6	59.1	59.1	59.1
tr|A1B449|A1B449_PARDP	tr|A1B449|A1B449_PARDP	8733500	9915500	8580900	8452200	9760200	7591900	9254000	9993700	0.974926	-0.0366352	0.733733	purK	tr|A1B449|A1B449_PARDP N5-carboxyaminoimidazole ribonucleotide synthase OS=Paracoccus denitrificans (strain Pd 1222) OX=318586 GN=purK PE=3 SV=1	9	9	9		1	9	9	9	6	9	8	6	7	7	7	6	6	9	8	6	7	7	7	6	6	9	8	6	7	7	7	6	42.1	42.1	42.1
sp|A1B842|ISPH_PARDP	sp|A1B842|ISPH_PARDP	7665300	6457700	0	6476100	6295400	4469300	6459300	6023300	0.886086	-0.174482	0.734478	ispH	sp|A1B842|ISPH_PARDP 4-hydroxy-3-methylbut-2-enyl diphosphate reductase OS=Paracoccus denitrificans (strain Pd 1222) OX=318586 GN=ispH PE=3 SV=1	7	7	7		1	7	7	7	4	2	2	3	4	3	5	3	4	2	2	3	4	3	5	3	4	2	2	3	4	3	5	3	27.5	27.5	27.5
tr|A1B048|A1B048_PARDP	tr|A1B048|A1B048_PARDP	9128200	7108200	7965300	0	6807300	6389600	7248200	0	1.18374	0.243353	0.738201	secY	tr|A1B048|A1B048_PARDP Protein translocase subunit SecY OS=Paracoccus denitrificans (strain Pd 1222) OX=318586 GN=secY PE=3 SV=1	4	4	4		1	4	4	4	2	1	2	1	4	4	3	2	2	1	2	1	4	4	3	2	2	1	2	1	4	4	3	2	13.3	13.3	13.3
tr|A1AZC1|A1AZC1_PARDP	tr|A1AZC1|A1AZC1_PARDP	0	4705400	4299300	4062000	0	3783400	3506000	3780700	1.18036	0.239227	0.740129	Pden_0503	tr|A1AZC1|A1AZC1_PARDP Ribose ABC transporter ATP-binding protein / fructose ABC transporter ATP-binding protein / mannose ABC transporter ATP-binding protein OS=Paracoccus denitrificans (strain Pd 1222) OX=318586 GN=Pden_0503 PE=4 SV=1	6	6	6		1	6	6	6	2	2	3	4	3	2	2	3	2	2	3	4	3	2	2	3	2	2	3	4	3	2	2	3	31.8	31.8	31.8
tr|A1B3J4|A1B3J4_PARDP	tr|A1B3J4|A1B3J4_PARDP	16062000	11466000	10417000	9219000	11309000	11727000	12050000	9832600	1.04999	0.0703731	0.741078	Pden_1996	tr|A1B3J4|A1B3J4_PARDP Phage tail protein OS=Paracoccus denitrificans (strain Pd 1222) OX=318586 GN=Pden_1996 PE=4 SV=1	24	24	24		1	24	24	24	18	17	18	15	16	20	20	16	18	17	18	15	16	20	20	16	18	17	18	15	16	20	20	16	70.6	70.6	70.6
tr|A1B4M9|A1B4M9_PARDP	tr|A1B4M9|A1B4M9_PARDP	4531500	5448300	6183100	5086900	5082600	5635400	5419000	5638000	0.975881	-0.0352235	0.741311	Pden_2383	tr|A1B4M9|A1B4M9_PARDP Isochorismatase OS=Paracoccus denitrificans (strain Pd 1222) OX=318586 GN=Pden_2383 PE=4 SV=1	3	3	3		1	3	3	3	3	3	2	2	3	3	3	3	3	3	2	2	3	3	3	3	3	3	2	2	3	3	3	3	17.9	17.9	17.9
sp|A1B072|DADA_PARDP	sp|A1B072|DADA_PARDP	10065000	10084000	11003000	11576000	12061000	8782200	11006000	9745600	1.02724	0.0387786	0.741369	dadA	sp|A1B072|DADA_PARDP D-amino acid dehydrogenase OS=Paracoccus denitrificans (strain Pd 1222) OX=318586 GN=dadA PE=3 SV=1	12	12	12		1	12	12	12	6	8	7	6	9	8	10	8	6	8	7	6	9	8	10	8	6	8	7	6	9	8	10	8	32.8	32.8	32.8
tr|A1B2X0|A1B2X0_PARDP	tr|A1B2X0|A1B2X0_PARDP	5235200	4563100	5839600	0	3958600	4012000	4891400	4709400	0.889963	-0.168182	0.742713	Pden_1767	tr|A1B2X0|A1B2X0_PARDP Ferritin, Dps family protein OS=Paracoccus denitrificans (strain Pd 1222) OX=318586 GN=Pden_1767 PE=3 SV=1	7	7	7		1	7	7	7	5	4	3	0	3	5	3	4	5	4	3	0	3	5	3	4	5	4	3	0	3	5	3	4	47.1	47.1	47.1
tr|A1B8T0|A1B8T0_PARDP	tr|A1B8T0|A1B8T0_PARDP	0	2097100	2749000	2424100	2686800	0	1176700	2226200	1.19385	0.255624	0.743609	Pden_3858	tr|A1B8T0|A1B8T0_PARDP ABC transporter related protein OS=Paracoccus denitrificans (strain Pd 1222) OX=318586 GN=Pden_3858 PE=4 SV=1	8	8	8		1	8	8	8	0	5	3	3	3	3	3	3	0	5	3	3	3	3	3	3	0	5	3	3	3	3	3	3	24.4	24.4	24.4
tr|A1AZV5|A1AZV5_PARDP	tr|A1AZV5|A1AZV5_PARDP	4797700	5397500	5012200	0	3959700	5072200	4561900	3477100	0.890838	-0.166766	0.744655	pal	tr|A1AZV5|A1AZV5_PARDP Peptidoglycan-associated lipoprotein OS=Paracoccus denitrificans (strain Pd 1222) OX=318586 GN=pal PE=3 SV=1	3	3	3		1	3	3	3	2	2	2	3	2	3	1	2	2	2	2	3	2	3	1	2	2	2	2	3	2	3	1	2	27.7	27.7	27.7
tr|A1B835|A1B835_PARDP	tr|A1B835|A1B835_PARDP	17067000	13515000	14994000	14552000	14384000	14840000	15295000	14526000	1.01834	0.0262221	0.746411	ileS	tr|A1B835|A1B835_PARDP Isoleucine--tRNA ligase OS=Paracoccus denitrificans (strain Pd 1222) OX=318586 GN=ileS PE=3 SV=1	22	22	22		1	22	22	22	10	14	14	10	12	15	11	18	10	14	14	10	12	15	11	18	10	14	14	10	12	15	11	18	31.3	31.3	31.3
tr|A1B893|A1B893_PARDP	tr|A1B893|A1B893_PARDP	29068000	27027000	26355000	25348000	26910000	27768000	28016000	26306000	0.988972	-0.0159977	0.748136	Pden_3670	tr|A1B893|A1B893_PARDP Protein HflK OS=Paracoccus denitrificans (strain Pd 1222) OX=318586 GN=Pden_3670 PE=3 SV=1	19	19	19		1	19	19	19	6	11	14	8	11	12	13	11	6	11	14	8	11	12	13	11	6	11	14	8	11	12	13	11	49.1	49.1	49.1
tr|A1B5P6|A1B5P6_PARDP	tr|A1B5P6|A1B5P6_PARDP	103440000	117290000	110130000	124100000	120460000	117730000	109930000	113700000	0.985146	-0.0215909	0.7482	Pden_2756	tr|A1B5P6|A1B5P6_PARDP Alkyl hydroperoxide reductase C OS=Paracoccus denitrificans (strain Pd 1222) OX=318586 GN=Pden_2756 PE=3 SV=1	13	13	13		1	13	13	13	8	9	10	10	11	12	11	11	8	9	10	10	11	12	11	11	8	9	10	10	11	12	11	11	81.2	81.2	81.2
tr|A1B617|A1B617_PARDP	tr|A1B617|A1B617_PARDP	33038000	31840000	32928000	18154000	26814000	30149000	33456000	30876000	0.956016	-0.0648928	0.748532	atpF	tr|A1B617|A1B617_PARDP ATP synthase subunit b OS=Paracoccus denitrificans (strain Pd 1222) OX=318586 GN=atpF PE=3 SV=1	10	10	10		1	10	10	10	7	9	9	7	6	8	7	8	7	9	9	7	6	8	7	8	7	9	9	7	6	8	7	8	43.7	43.7	43.7
sp|A1B1H5|PTH_PARDP	sp|A1B1H5|PTH_PARDP	3563800	4620100	4132300	0	0	4762300	4798500	4865000	0.853762	-0.228094	0.752418	pth	sp|A1B1H5|PTH_PARDP Peptidyl-tRNA hydrolase OS=Paracoccus denitrificans (strain Pd 1222) OX=318586 GN=pth PE=3 SV=1	6	6	6		1	6	6	6	2	3	5	1	1	3	4	3	2	3	5	1	1	3	4	3	2	3	5	1	1	3	4	3	34	34	34
tr|A1BAI2|A1BAI2_PARDP	tr|A1BAI2|A1BAI2_PARDP	7.80415e+07	7.23401e+07	7.30915e+07	7.63778e+07	4.79684e+07	5.46784e+07	6.43913e+07	6.71338e+07	1.03074	0.0436796	0.0289174	Pden_4462	tr|A1BAI2|A1BAI2_PARDP Glutamine synthetase OS=Paracoccus denitrificans (strain Pd 1222) OX=318586 GN=Pden_4462 PE=3 SV=1	26	26	26		1	26	26	26	10	13	15	9	21	13	15	11	10	13	15	9	21	13	15	11	10	13	15	9	21	13	15	11	54.3	54.3	54.3
tr|A1B9B0|A1B9B0_PARDP	tr|A1B9B0|A1B9B0_PARDP	0	3865000	3078600	4330300	3039700	3141500	3188200	3246900	0.893598	-0.162302	0.753402	Pden_4038	tr|A1B9B0|A1B9B0_PARDP mannose-1-phosphate guanylyltransferase OS=Paracoccus denitrificans (strain Pd 1222) OX=318586 GN=Pden_4038 PE=3 SV=1	7	7	7		1	7	7	7	1	3	3	3	4	4	4	5	1	3	3	3	4	4	4	5	1	3	3	3	4	4	4	5	16.4	16.4	16.4
sp|A1B4Z0|KATG_PARDP	sp|A1B4Z0|KATG_PARDP	314900000	285550000	328510000	268960000	299860000	308690000	303860000	304110000	0.98471	-0.0222285	0.755586	katG	sp|A1B4Z0|KATG_PARDP Catalase-peroxidase OS=Paracoccus denitrificans (strain Pd 1222) OX=318586 GN=katG PE=3 SV=1	52	52	52		1	52	52	52	35	35	46	41	44	43	38	40	35	35	46	41	44	43	38	40	35	35	46	41	44	43	38	40	71.9	71.9	71.9
tr|A1BAF3|A1BAF3_PARDP	tr|A1BAF3|A1BAF3_PARDP	2162500	0	2360200	2071000	2154900	1662800	1739200	1798100	0.896492	-0.157637	0.756269	Pden_4433	tr|A1BAF3|A1BAF3_PARDP Transcriptional regulator, IclR family OS=Paracoccus denitrificans (strain Pd 1222) OX=318586 GN=Pden_4433 PE=4 SV=1	3	3	3		1	3	3	3	2	1	3	3	2	3	2	2	2	1	3	3	2	3	2	2	2	1	3	3	2	3	2	2	16.1	16.1	16.1
tr|A1B435|A1B435_PARDP	tr|A1B435|A1B435_PARDP	6807300	6961500	5759900	7511300	6216800	7145100	7575500	6711500	0.977977	-0.0321269	0.75644	Pden_2187	tr|A1B435|A1B435_PARDP D-lactate dehydrogenase (Cytochrome) OS=Paracoccus denitrificans (strain Pd 1222) OX=318586 GN=Pden_2187 PE=4 SV=1	9	9	9		1	9	9	9	4	7	4	3	7	5	5	6	4	7	4	3	7	5	5	6	4	7	4	3	7	5	5	6	23.7	23.7	23.7
tr|A1AZB5|A1AZB5_PARDP	tr|A1AZB5|A1AZB5_PARDP	9303500	8934400	8666000	8477300	9697800	8360100	8355300	9497800	0.985247	-0.0214428	0.757138	ilvA	tr|A1AZB5|A1AZB5_PARDP L-threonine dehydratase OS=Paracoccus denitrificans (strain Pd 1222) OX=318586 GN=ilvA PE=3 SV=1	10	10	10		1	10	10	10	4	6	5	4	6	6	7	7	4	6	5	4	6	6	7	7	4	6	5	4	6	6	7	7	27.9	27.9	27.9
tr|A1AZL7|A1AZL7_PARDP	tr|A1AZL7|A1AZL7_PARDP	20099000	25400000	25312000	30196000	22755000	32236000	26886000	22994000	0.963155	-0.0541605	0.760627	Pden_0599	tr|A1AZL7|A1AZL7_PARDP DUF1330 domain-containing protein OS=Paracoccus denitrificans (strain Pd 1222) OX=318586 GN=Pden_0599 PE=4 SV=1	4	4	4		1	4	4	4	4	2	3	3	4	3	3	3	4	2	3	3	4	3	3	3	4	2	3	3	4	3	3	3	63.5	63.5	63.5
tr|A1B864|A1B864_PARDP	tr|A1B864|A1B864_PARDP	3905900	2691100	0	3316200	3657900	2779800	2217900	2456700	0.892093	-0.164735	0.761319	Pden_3641	tr|A1B864|A1B864_PARDP Hydroxymethylglutaryl-CoA lyase OS=Paracoccus denitrificans (strain Pd 1222) OX=318586 GN=Pden_3641 PE=3 SV=1	8	8	8		1	8	8	8	3	3	1	2	4	6	3	4	3	3	1	2	4	6	3	4	3	3	1	2	4	6	3	4	31.8	31.8	31.8
sp|A1B1F2|LPXD_PARDP	sp|A1B1F2|LPXD_PARDP	15305000	15543000	13026000	12888000	13685000	14736000	14075000	13253000	1.01817	0.0259795	0.761421	lpxD	sp|A1B1F2|LPXD_PARDP UDP-3-O-acylglucosamine N-acyltransferase OS=Paracoccus denitrificans (strain Pd 1222) OX=318586 GN=lpxD PE=3 SV=1	9	9	9		1	9	9	9	5	6	5	7	7	5	6	6	5	6	5	7	7	5	6	6	5	6	5	7	7	5	6	6	23.6	23.6	23.6
sp|A1B5T1|HSLV_PARDP	sp|A1B5T1|HSLV_PARDP	5500200	6817800	6516300	8331500	6768400	7383200	7652500	6216400	0.969497	-0.0446912	0.762931	hslV	sp|A1B5T1|HSLV_PARDP ATP-dependent protease subunit HslV OS=Paracoccus denitrificans (strain Pd 1222) OX=318586 GN=hslV PE=3 SV=1	4	4	4		1	4	4	4	3	3	4	3	3	4	4	4	3	3	4	3	3	4	4	4	3	3	4	3	3	4	4	4	28.3	28.3	28.3
[truncated: 672 more rows]
[truncated: 45 more columns]
