# Supplementary material for: Unraveling metabolic reprogramming in Δhnox Paracoccus denitrificans: a time-resolved metabolomics and AI-Powered proteome modeling approach
Source: Front Mol Biosci. 2025 Oct 21;12:1679650. doi: 10.3389/fmolb.2025.1679650 (PMC12582929; doi:10.3389/fmolb.2025.1679650)
Supplement: Supplementary file 4 [file Table1.xlsx]

## Sheet: Sheet1
									Identified metabolites at exponential growth phase (OD = 0.6)
Metabolite	Log2_FC (Δhnox / WT)	p value	Storey’s q-value correction
Lactic acid	1.89386	0.000168073	0.000314602
Asparagine	-2.04531	0.00127247	0.00430018
NADP	-0.53026	0.00365794	0.0294653
Erythrose 4-phosphate	2.10405	0.00675881	0.0311047
Fructose 6-phosphate	0.795227	0.00986179	0.0311047
Phosphoribosyl pyrophosphate	1.02712	0.0163845	0.0311047
2-Aminobutyric acid	1.34208	0.0164954	0.0311047
Nicotinic acid	1.32806	0.0180905	0.0311047
Glycerol 3-phosphate	1.44952	0.0189758	0.203756
Dihydroxyacetone phosphate	0.708732	0.0209265	0.0342138
Phenylalanine	-1.19192	0.0231541	0.0342138
Sedoheptulose 7-phosphate	1.49274	0.0237464	0.0342138
Orotic acid	1.09287	0.0240607	0.0313456
Valine	-1.55962	0.0248084	0.0311047
Acetyl coenzyme A	-0.874102	0.0254774	0.203756
Adenosine	2.02059	0.0259278	0.0342138
Leucine	-1.7411	0.0306244	0.0311047
Methionine	-2.16506	0.0315086	0.0311047
Glucose 6-phosphate	0.847342	0.0318342	0.0342138
Phosphoenolpyruvic acid	1.07756	0.0349516	0.0374574
Ribose 5-phosphate	0.827833	0.0362862	0.039074
Isoleucine	-2.52152	0.038995	0.0311047
Tyrosine	-1.63319	0.039823	0.0362009
FAD	0.586351	0.0404403	0.0362009
Ribose 5-phosphate	0.778783	0.0448864	0.039074
Glyceraldehyde 3-phosphate	1.56288	0.0484635	0.039074
Glucose 1-phosphate	0.776849	0.0518052	0.0493933
Guanosine triphosphate	0.625409	0.138942	0.0961944
Cytidine monophosphate	0.533532	0.153001	0.1194
Uridine triphosphate	1.16595	0.178659	0.1194
Indole 3-acetic acid	-4.1025	0.189782	0.1194
Glycolic acid	-6.51798	0.216068	0.131954
FMN	-2.69694	0.237043	0.144596
Xanthine	-0.0695202	0.250595	0.32244
Cytidine	1.42566	0.259092	0.169549
UDP-glucose	0.25105	0.259125	0.167524
Xanthosine monophosphate	0.371877	0.260501	0.169549
Threonine	-1.68442	0.282088	0.169036
Alanine	0.674519	0.300765	0.171546
Guanosine	-4.17376	0.306389	0.169549
Glycine	0.190412	0.328766	0.287434
Thymidine diphosphate	1.18227	0.33667	0.172947
KDPG	3.11588	0.343437	0.172947
Tryptophan	-1.82477	0.372123	0.185085
Xylulose 5-phosphate	0.985743	0.379966	0.213515
AICAR	-3.74757	0.38358	0.185085
2-Ketoglutaric acid	0.0981443	0.385746	0.185085
NADPH	0.486045	0.396759	0.199097
Ribulose 1,5-bisphosphate	0.462858	0.449045	0.205378
NAD	-0.387162	0.449163	0.203756
Cytidine triphosphate	0.323308	0.449381	0.172947
NADH	0.248927	0.464187	0.206959
Arginine	0.275364	0.472776	0.206959
Glycerol 2-phosphate	0.545538	0.473976	0.172947
HMBPP	3.33997	0.501939	0.0902033
Lysine	0.416039	0.548908	0.213515
Coenzyme A	0.451396	0.549043	0.213515
Uridine	-0.340357	0.552859	0.213515
Glutamine	0.752314	0.553624	0.213515
Glutamic acid	-0.378265	0.553694	0.213515
3-Hydroxybutyryl coenzyme A	0.421082	0.566029	0.213515
Adenosine 3',5'-cyclic monophosphate	-1.24825	0.573172	0.213515
Uridine monophosphate	0.214339	0.584045	0.217121
Butyryl coenzyme A	0.316005	0.589482	0.169036
Malonyl coenzyme A	0.544011	0.636365	0.22895
Serine	0.204013	0.664633	0.236572
Methylmalonyl coenzyme A	-0.205359	0.696079	0.22895
ADP-glucose	-0.788124	0.737676	0.29502
Succinyl coenzyme A	0.181236	0.770075	0.203756
Adenosine monophosphate	0.0772765	0.838782	0.28934
Guanosine 3',5'-cyclic monophosphate	-0.0262188	0.948325	0.22895
Aspartic acid	Identified only in WT		0.108148
Pyruvic acid	Identified only in WT		0.0399158

## Sheet: Sheet2
Metabolite	Log2_FC (Δhnox / WT)	p value	Storey’s q-value correction
Lactic acid	1.89386	0.000168073	0.000314602
Asparagine	-2.04531	0.00127247	0.00430018
NADP	-0.53026	0.00365794	0.0294653
Erythrose 4-phosphate	2.10405	0.00675881	0.0311047
Fructose 6-phosphate	0.795227	0.00986179	0.0311047
Phosphoribosyl pyrophosphate	1.02712	0.0163845	0.0311047
2-Aminobutyric acid	1.34208	0.0164954	0.0311047
Nicotinic acid	1.32806	0.0180905	0.0311047
Glycerol 3-phosphate	1.44952	0.0189758	0.203756
Dihydroxyacetone phosphate	0.708732	0.0209265	0.0342138
Phenylalanine	-1.19192	0.0231541	0.0342138
Sedoheptulose 7-phosphate	1.49274	0.0237464	0.0342138
Orotic acid	1.09287	0.0240607	0.0313456
Valine	-1.55962	0.0248084	0.0311047
Acetyl coenzyme A	-0.874102	0.0254774	0.203756
Adenosine	2.02059	0.0259278	0.0342138
Leucine	-1.7411	0.0306244	0.0311047
Methionine	-2.16506	0.0315086	0.0311047
Glucose 6-phosphate	0.847342	0.0318342	0.0342138
Phosphoenolpyruvic acid	1.07756	0.0349516	0.0374574
Ribose 5-phosphate	0.827833	0.0362862	0.039074
Isoleucine	-2.52152	0.038995	0.0311047
Tyrosine	-1.63319	0.039823	0.0362009
FAD	0.586351	0.0404403	0.0362009
Ribose 5-phosphate	0.778783	0.0448864	0.039074
Glyceraldehyde 3-phosphate	1.56288	0.0484635	0.039074
Glucose 1-phosphate	0.776849	0.0518052	0.0493933
Guanosine triphosphate	0.625409	0.138942	0.0961944
Cytidine monophosphate	0.533532	0.153001	0.1194
Uridine triphosphate	1.16595	0.178659	0.1194
Indole 3-acetic acid	-4.1025	0.189782	0.1194
Glycolic acid	-6.51798	0.216068	0.131954
FMN	-2.69694	0.237043	0.144596
Xanthine	-0.0695202	0.250595	0.32244
Cytidine	1.42566	0.259092	0.169549
UDP-glucose	0.25105	0.259125	0.167524
Xanthosine monophosphate	0.371877	0.260501	0.169549
Threonine	-1.68442	0.282088	0.169036
Alanine	0.674519	0.300765	0.171546
Guanosine	-4.17376	0.306389	0.169549
Glycine	0.190412	0.328766	0.287434
Thymidine diphosphate	1.18227	0.33667	0.172947
KDPG	3.11588	0.343437	0.172947
Tryptophan	-1.82477	0.372123	0.185085
Xylulose 5-phosphate	0.985743	0.379966	0.213515
AICAR	-3.74757	0.38358	0.185085
2-Ketoglutaric acid	0.0981443	0.385746	0.185085
NADPH	0.486045	0.396759	0.199097
Ribulose 1,5-bisphosphate	0.462858	0.449045	0.205378
NAD	-0.387162	0.449163	0.203756
Cytidine triphosphate	0.323308	0.449381	0.172947
NADH	0.248927	0.464187	0.206959
Arginine	0.275364	0.472776	0.206959
Glycerol 2-phosphate	0.545538	0.473976	0.172947
HMBPP	3.33997	0.501939	0.0902033
Lysine	0.416039	0.548908	0.213515
Coenzyme A	0.451396	0.549043	0.213515
Uridine	-0.340357	0.552859	0.213515
Glutamine	0.752314	0.553624	0.213515
Glutamic acid	-0.378265	0.553694	0.213515
3-Hydroxybutyryl coenzyme A	0.421082	0.566029	0.213515
Adenosine 3',5'-cyclic monophosphate	-1.24825	0.573172	0.213515
Uridine monophosphate	0.214339	0.584045	0.217121
Butyryl coenzyme A	0.316005	0.589482	0.169036
Malonyl coenzyme A	0.544011	0.636365	0.22895
Serine	0.204013	0.664633	0.236572
Methylmalonyl coenzyme A	-0.205359	0.696079	0.22895
ADP-glucose	-0.788124	0.737676	0.29502
Succinyl coenzyme A	0.181236	0.770075	0.203756
Adenosine monophosphate	0.0772765	0.838782	0.28934
Guanosine 3',5'-cyclic monophosphate	-0.0262188	0.948325	0.22895
Aspartic acid	Identified only in WT		0.108148
Pyruvic acid	Identified only in WT		0.0399158
