# Supplementary material for: Unraveling metabolic reprogramming in Δhnox Paracoccus denitrificans: a time-resolved metabolomics and AI-Powered proteome modeling approach
Source: Front Mol Biosci. 2025 Oct 21;12:1679650. doi: 10.3389/fmolb.2025.1679650 (PMC12582929; doi:10.3389/fmolb.2025.1679650)
Supplement: Supplementary file 5 [file Table5.xlsx]

## Sheet: Sheet1
Predicted protein expression from GNN, ML model and MS based experimental data at late exponential phase (OD = 2)
UniProt ID	Protein	GNN_Log2_Ratio (HNOX/WT)	ML_Log2_Ratio (HNOX/WT)	MS_Log2_Ratio (HNOX/WT)	MS P-value	Gene Ontology (biological process)	Gene Ontology (cellular component)	Gene Ontology (molecular function)
A1BBU8	Short-chain dehydrogenase/reductase SDR	-1.08804		-1.42453	0.000195275			oxidoreductase activity, acting on the CH-OH group of donors, NAD or NADP as acceptor [GO:0016616]
A1BAF6	Oxidoreductase domain protein	-1.48018	-4.19493	-0.389441	0.000196253			nucleotide binding [GO:0000166]; oxidoreductase activity [GO:0016491]
A1B4F6	Peptidase S49	-0.129343	-3.33436	-1.54659	7.71163e-05	proteolysis		serine-type peptidase activity [GO:0008236]
A1B8B1	Propionyl-CoA carboxylase carboxyltransferase subunit	-0.0234043	-2.51627	-0.0759928	0.0487732			propionyl-CoA carboxylase activity [GO:0004658]; transferase activity [GO:0016740]
A1B8W4	Pyruvate dehydrogenase E1 component subunit alpha	0.417651	-3.16527	-0.114937	0.00981274	pyruvate decarboxylation to acetyl-CoA [GO:0006086]	intracellular membrane-bounded organelle [GO:0043231]	pyruvate dehydrogenase (acetyl-transferring) activity [GO:0004739]
A1BBH8	3-oxoadipyl-CoA thiolase	0.359113	-2.87607	-0.0739588	0.000622465	3,4-dihydroxybenzoate catabolic process [GO:0019619]		3-oxoadipyl-CoA thiolase activity [GO:0033812]
A1B745	Aldehyde dehydrogenase	-1.01707	no prediction	-1.15386	0.00287579			oxidoreductase activity, acting on the aldehyde or oxo group of donors, NAD or NADP as acceptor [GO:0016620]
A1AZD3	Sarcosine oxidase, alpha subunit family	-0.386973	-0.920965	-0.180765	0.0302329	tetrahydrofolate metabolic process [GO:0046653]		sarcosine oxidase activity [GO:0008115]
A1B0C3	Xanthine-guanine phosphoribosyltransferase	0.0959664	-2.8084	-0.0264574	0.0318721	GMP salvage [GO:0032263]; purine ribonucleoside salvage [GO:0006166]; XMP salvage [GO:0032265]	plasma membrane [GO:0005886]	guanine phosphoribosyltransferase activity [GO:0052657]; hypoxanthine phosphoribosyltransferase activity [GO:0004422]; magnesium ion binding [GO:0000287]; xanthine phosphoribosyltransferase activity [GO:0000310]
A1BAI2	Glutamine synthetase	-0.149102	-1.44965	0.0436796	0.0289174	glutamine biosynthetic process [GO:0006542]; nitrogen fixation [GO:0009399]; nitrogen utilization [GO:0019740]	cytoplasm [GO:0005737]; membrane [GO:0016020]	ATP binding [GO:0005524]; glutamine synthetase activity [GO:0004356]
A1B1U6	Alcohol dehydrogenase, zinc-binding domain protein	-1.45108	no prediction	-0.829022	0.00138374			oxidoreductase activity [GO:0016491]
A1BBC5	Branched-chain alpha-keto acid dehydrogenase E1 component	0.640373	-0.989219	-0.0607107	0.00416582	branched-chain amino acid catabolic process [GO:0009083]; response to nutrient [GO:0007584]		3-methyl-2-oxobutanoate dehydrogenase (2-methylpropanoyl-transferring) activity [GO:0003863]
A1B8U4	Glutamate dehydrogenase	-1.54748	-1.63336	-0.156045	0.0182162	glutamate biosynthetic process [GO:0006537]	cytosol [GO:0005829]	glutamate dehydrogenase (NADP+) activity [GO:0004354]; nucleotide binding [GO:0000166]
A1BAK0	Acyl-CoA dehydrogenase domain protein	-1.54748	no prediction	-0.950147	1.95464e-05			acyl-CoA dehydrogenase activity [GO:0003995]; flavin adenine dinucleotide binding [GO:0050660]
A1BAR8	Iron-containing alcohol dehydrogenase	-1.68296	-1.85382	-0.657433	0.000128653			alcohol dehydrogenase (NAD+) activity [GO:0004022]; metal ion binding [GO:0046872]
A1BBF9	3-hydroxyacyl-CoA dehydrogenase	-1.73759	-1.36068	-1.02175	0.000552653	fatty acid beta-oxidation [GO:0006635]		3-hydroxyacyl-CoA dehydrogenase activity [GO:0003857]; isomerase activity [GO:0016853]; lyase activity [GO:0016829]; NAD+ binding [GO:0070403]
A1AZI7	Succinate dehydrogenase flavoprotein subunit	-1.54748	-0.940954	-0.0829171	0.044548	anaerobic respiration [GO:0009061]; electron transport chain [GO:0022900]; tricarboxylic acid cycle [GO:0006099]	plasma membrane [GO:0005886]	electron transfer activity [GO:0009055]; flavin adenine dinucleotide binding [GO:0050660]; succinate dehydrogenase (quinone) activity [GO:0008177]
A1AYL3	Succinate semialdehyde dehydrogenase	-1.54748	-0.920965	-2.02652	1.38217e-05	gamma-aminobutyric acid catabolic process [GO:0009450]		succinate-semialdehyde dehydrogenase (NAD+) activity [GO:0004777]
A1B9A9	D-isomer specific 2-hydroxyacid dehydrogenase, NAD-binding protein	-1.54748	0.510488	-1.18223	3.15216e-06			NAD binding [GO:0051287]; oxidoreductase activity [GO:0016491]
A1B624	Dihydroorotate dehydrogenase (quinone)	-1.54748	0.542744	-0.528267	8.81118e-05	'de novo' pyrimidine nucleobase biosynthetic process [GO:0006207]; 'de novo' UMP biosynthetic process [GO:0044205]	cytoplasm [GO:0005737]; membrane [GO:0016020]	dihydroorotate dehydrogenase (quinone) activity [GO:0106430]
